# Supplementary material for: Single paternal dexamethasone challenge programs offspring metabolism and reveals multiple candidates in RNA-mediated inheritance
Source: iScience. 2021 Jul 16;24(8):102870. doi: 10.1016/j.isci.2021.102870 (PMC8346661; doi:10.1016/j.isci.2021.102870)
Supplement: Table S1. Data and analysis of sperm small RNA 14 days post Dex, related to Figure 1 — Sheet 1: List of normalized miRNA read counts of sperm harvested 14 days post Dex and vehicle injection. Sheet 2: Deseq2 results of a comparison between miRNA from sperm harvested 14 days post Dex and vehicle injection. Sheet 3: List of normalized tsRNA read counts of sperm harvested 14 days post Dex and vehicle injection. Sheet 4: Deseq2 results of a comparison between tsRNAs from sperm harvested 14 days post Dex and vehicle injection. Sheet 5: List of normalized read counts for rRNA from sperm harvested 14 days post Dex and vehicle injection. Sheet 6: Deseq2 results for rRNA quantification from sperm harvested 14 days post Dex and vehicle injection. Sheet 8: Raw values of qRT-PCR analysis for serum. Sheet 9: Raw values of qRT-PCR analysis of caput sperm. [file mmc2.xls]

## Sheet: FGCZ6510_Free_miRNA_dedup_count
FGCZ6510_Free_miRNA_dedup_count			FGCZ6510_Free_miRNA_dedup_count			FGCZ6510_Free_miRNA_dedup_count			FGCZ6510_Free_miRNA_dedup_count			FGCZ6510_Free_miRNA_dedup_count
	CON.11	CON.12	CON.13	CON.14	CON.15	CON.16	CON.17	CON.18	DEX.3	DEX.4	DEX.5	DEX.6	DEX.7	DEX.8	DEX.9	DEX.10
miR-3535	94.6752	110.689	83.2258	43.9455	55.0621	81.3113	41.1167	64.0963	188.769	178.892	305.74	151.69	217.538	203.294	135.876	258.777
miR-677-5p	44.553	38.263	33.4535	14.6485	14.7196	7.58905	7.08909	12.2088	159.964	208.299	135.221	111.644	145.025	29.042	63.1703	90.7753
miR-677-3p	58.4758	21.8646	11.8311	7.6427	2.72584	20.5989	9.92473	1.5261	66.8047	107.826	83.0874	90.4072	120.854	39.4141	59.5946	69.0976
miR-34c-5p	735.125	1127.39	693.957	650.266	731.617	660.248	725.923	799.678	495.213	487.666	309.541	503.004	575.012	399.327	495.827	410.521
miR-7033-5p	11.1383	20.498	17.9507	18.4699	10.3582	10.8415	7.08909	0	41.0634	14.7035	52.6764	58.249	35.6202	39.4141	30.9892	25.7422
miR-703	11.1383	8.19921	2.44782	2.54757	1.09034	6.5049	0	0	27.5799	9.80232	9.23194	7.88788	17.8101	25.9303	15.4946	46.0651
miR-5126	22.2765	15.0319	5.71158	15.2854	7.0872	1.08415	2.83564	3.05221	43.515	129.881	19.55	47.934	31.8038	32.1536	21.454	12.1937
miR-5121	25.0611	64.2272	87.3055	75.7901	42.5232	16.2623	9.92473	10.6827	117.674	154.387	261.753	144.409	310.405	69.4933	83.4324	70.4524
miR-6240	19.4919	36.8965	44.8767	47.7669	27.8036	6.5049	2.83564	3.05221	117.061	306.323	95.0347	67.3504	68.6961	67.4189	48.8676	21.6777
miR-5114	12.5305	12.2988	4.48767	0.636892	2.72584	4.3366	0	1.5261	14.7093	29.407	5.97361	9.1014	19.0823	24.8931	11.9189	21.6777
miR-1839-3p	6.96141	10.9323	3.26376	3.82135	3.27101	2.1683	2.83564	0	14.7093	14.7035	7.60277	6.0676	22.8987	11.4094	7.15135	8.12913
miR-1949	11.1383	31.4303	6.93549	3.82135	2.18068	6.5049	0	7.63052	41.6763	7.35174	19.0069	12.1352	43.2531	28.0048	21.454	40.6456
miR-196a-5p	8.35369	21.8646	20.8065	17.1961	27.2584	31.4404	9.92473	10.6827	44.7408	14.7035	36.9278	26.6974	71.2404	32.1536	27.4135	55.549
miR-3064-5p	38.9839	34.1634	15.0949	5.09513	12.5389	21.683	17.0138	13.7349	32.483	22.0552	30.4111	32.765	59.7911	43.563	36.9486	85.3558
miR-196b-5p	38.9839	31.4303	30.1898	34.3921	56.1524	22.7672	14.1782	13.7349	93.7717	85.7703	67.3388	28.5177	77.6012	67.4189	23.8378	56.9039
miR-6538	801.955	493.319	207.249	343.921	96.4949	83.4796	58.1306	36.6265	848.236	1666.39	447.477	1277.84	718.765	1010.25	858.162	459.296
miR-18a-5p	22.2765	31.4303	30.1898	43.9455	32.165	15.1781	24.1029	35.1004	18.3866	9.80232	18.4639	20.6298	24.1709	15.5582	10.727	18.968
miR-3963	2.78456	6.83268	11.0152	19.7436	7.63236	32.5245	24.1029	7.63052	3.67732	4.90116	7.60277	4.85408	2.5443	7.2605	7.15135	5.41942
miR-471-5p	69.6141	128.454	127.695	125.468	91.5884	97.5736	121.932	111.406	79.0624	29.407	77.6569	69.7774	89.0505	66.3817	101.311	73.1622
miR-5099	2.78456	2.73307	5.30361	5.09513	2.72584	4.3366	2.83564	7.63052	14.7093	7.35174	10.318	9.70816	7.6329	12.4466	5.95946	4.06456
miR-1843b-3p	6.96141	5.46614	2.03985	3.82135	4.90652	2.1683	2.83564	3.05221	9.80619	17.1541	3.80139	8.49464	13.9937	5.18607	8.34324	9.48398
miR-1843a-3p	23.6688	21.8646	7.75143	3.18446	8.17753	13.0098	11.3425	3.05221	28.1928	29.407	17.9208	10.3149	27.9873	17.6326	29.7973	28.4519
miR-690	2.78456	2.73307	2.85579	1.27378	0.545169	1.08415	0	0	4.29021	0	5.43055	3.64056	6.36075	5.18607	5.95946	5.41942
miR-6516-3p	12.5305	15.0319	4.0797	0.636892	1.09034	1.08415	0	3.05221	18.9995	2.45058	15.7486	8.49464	16.538	18.6699	15.4946	8.12913
miR-199a-3p	15.3151	17.765	28.1499	24.2019	17.9906	15.1781	11.3425	7.63052	37.999	17.1541	51.5902	20.6298	29.2595	48.7491	20.2622	24.3874
miR-3068-3p	583.366	1078.2	362.685	146.485	185.903	319.824	127.604	219.759	836.591	423.95	673.388	360.415	1034.26	1000.91	748.508	1082.53
miR-1a-3p	38.9839	50.5618	37.5332	30.5708	46.3394	56.3758	56.7127	27.4699	69.2562	49.0116	89.6041	33.9786	63.6075	113.056	34.5649	116.518
miR-152-3p	23.6688	39.6295	45.2846	32.4815	31.0746	36.8611	25.5207	10.6827	62.5145	22.0552	129.247	60.0692	45.7974	43.563	32.1811	44.7102
miR-143-3p	1800.22	2286.21	2454.75	3418.2	2502.87	1731.39	1770.86	862.248	3139.21	2553.51	5705.34	1914.33	2836.9	4941.29	1946.36	4820.57
miR-7a-5p	167.074	244.61	221.12	182.151	203.893	328.498	317.591	363.213	155.673	129.881	185.725	185.669	207.361	163.88	196.662	222.196
let-7d-3p	43.1607	64.2272	44.4687	43.9455	49.0652	126.846	143.2	94.6184	36.1603	46.561	18.4639	58.8557	30.5316	49.7863	64.3621	37.9359
miR-465c-3p	275.672	184.482	151.357	141.39	271.494	249.355	262.296	378.474	91.3202	205.849	65.7097	186.275	122.126	183.587	184.743	172.067
miR-465a-5p	225.55	258.275	281.499	243.293	245.326	251.523	262.296	335.743	187.543	183.794	212.335	227.535	199.728	185.661	264.6	238.454
miR-465b-3p	278.456	183.116	153.805	142.664	273.13	250.439	262.296	381.526	93.1588	210.75	66.7958	187.489	127.215	186.699	185.935	172.067
miR-1892	1.39228	0	1.22391	0	0.545169	0	0	0	1.83866	9.80232	0.543055	1.21352	1.27215	1.03721	7.15135	1.35485
miR-7657-5p	1.39228	0	0	0	0	0	0	0	2.45155	0	0.543055	0	2.5443	2.07443	4.76757	1.35485
miR-465a-3p	139.228	91.5579	76.6983	71.3319	136.837	124.677	130.439	190.763	46.5794	105.375	33.6694	93.441	63.6075	93.3493	92.9675	86.7107
miR-880-3p	47.3376	32.7968	59.1556	83.4328	41.978	29.2721	35.4455	42.7309	31.8701	63.7151	20.6361	29.7312	27.9873	20.7443	29.7973	16.2583
miR-199b-3p	6.96141	9.56575	14.2789	11.464	8.7227	7.58905	5.67127	4.57831	18.3866	9.80232	26.0666	10.3149	13.9937	24.8931	9.53513	12.1937
miR-382-5p	4.17685	1.36654	2.03985	3.82135	6.54203	3.25245	2.83564	0	7.96753	4.90116	9.77499	3.64056	6.36075	6.22328	5.95946	10.8388
let-7b-5p	309.087	347.1	139.526	126.741	293.301	434.744	526.011	241.124	460.891	754.779	232.428	415.024	274.785	684.561	425.505	814.268
miR-3084-3p	43.1607	24.5976	17.1347	7.6427	5.45169	8.67321	1.41782	3.05221	33.0959	44.1105	21.7222	12.1352	49.6139	32.1536	17.8784	29.8068
miR-9-3p	13.9228	27.3307	19.1746	16.5592	22.8971	17.3464	15.596	18.3132	11.6449	4.90116	15.2055	12.1352	21.6266	9.33493	11.9189	8.12913
miR-671-5p	0	2.73307	0.40797	0	0.545169	0	0	3.05221	0.612887	7.35174	1.62917	2.42704	2.5443	6.22328	0	5.41942
miR-466b-3p	25.0611	13.6654	19.5825	17.1961	23.4423	8.67321	12.7604	21.3654	13.4835	17.1541	4.8875	12.1352	19.0823	7.2605	8.34324	6.77427
miR-362-3p	9.74597	15.0319	13.871	11.464	8.17753	8.67321	12.7604	15.261	12.8706	12.2529	10.318	3.64056	2.5443	2.07443	4.76757	1.35485
miR-222-3p	107.206	124.355	100.361	164.318	133.566	70.4698	75.1444	77.8313	187.543	154.387	164.546	153.51	111.949	116.168	106.078	178.841
miR-194-5p	48.7299	47.8287	65.6831	49.6775	38.1618	39.0294	51.0415	65.6224	39.8377	17.1541	60.2791	30.9448	39.4367	31.1164	33.373	25.7422
miR-340-3p	29.2379	38.263	48.1404	60.5047	49.0652	81.3113	58.1306	68.6746	33.0959	41.6599	47.2458	35.1921	43.2531	28.0048	45.2919	43.3553
miR-144-3p	5.56913	1.36654	5.30361	5.09513	2.72584	2.1683	1.41782	0	0.612887	0	2.17222	0.60676	1.27215	0	0	2.70971
miR-145a-3p	93.2829	97.024	59.9716	80.2483	79.0495	56.3758	52.4593	21.3654	140.351	93.1221	138.479	44.2935	104.316	144.173	45.2919	146.324
miR-34b-5p	6.96141	12.2988	7.75143	6.36892	9.26787	3.25245	5.67127	10.6827	4.9031	4.90116	2.17222	1.82028	12.7215	0	1.19189	4.06456
miR-26b-5p	307.694	675.068	571.974	456.014	636.757	646.154	504.743	529.558	960.394	308.773	929.167	584.31	889.233	753.017	616.208	905.043
miR-224-5p	1.39228	5.46614	6.52752	6.36892	15.8099	13.0098	2.83564	10.6827	23.9026	12.2529	11.4042	9.70816	11.4494	17.6326	10.727	13.5485
miR-743b-3p	370.347	308.837	370.844	250.935	303.114	389.21	347.366	436.466	244.542	142.134	223.196	261.514	230.259	357.839	369.486	303.487
miR-465c-5p	501.222	441.391	348.406	352.201	406.151	666.753	557.203	663.855	341.378	455.808	275.872	341.606	231.531	408.662	524.432	395.618
miR-10a-3p	20.8842	40.9961	33.4535	28.0232	40.8877	46.6185	8.50691	25.9438	51.4825	26.9564	46.1597	32.765	71.2404	45.6374	34.5649	55.549
miR-296-5p	8.35369	5.46614	5.30361	12.1009	10.3582	3.25245	2.83564	6.10441	4.29021	4.90116	1.08611	5.46084	7.6329	3.11164	0	0
miR-320-3p	29.2379	30.0638	13.463	17.1961	27.2584	19.5147	18.4316	16.7871	34.3217	66.1657	13.5764	26.0907	19.0823	44.6002	26.2216	39.2908
miR-26a-5p	2024.38	2287.58	1984.77	1883.29	2448.35	2025.19	1813.39	1561.2	3292.43	1568.37	2921.64	2154	2974.29	2356.55	2046.48	2524.09
miR-434-3p	2.78456	6.83268	11.4232	13.3747	5.99686	7.58905	15.596	7.63052	19.6124	22.0552	16.2917	10.9217	7.6329	12.4466	13.1108	13.5485
miR-340-5p	239.473	198.148	199.497	159.86	192.445	300.31	221.18	329.638	161.189	225.453	172.148	133.487	155.202	212.629	225.268	161.228
miR-185-5p	2.78456	2.73307	4.89564	3.82135	5.45169	9.75736	1.41782	3.05221	6.12887	4.90116	6.51666	8.49464	1.27215	14.521	9.53513	12.1937
miR-1291	12.5305	25.9642	18.3586	12.7378	11.4485	18.4306	11.3425	7.63052	25.7413	2.45058	38.5569	12.742	24.1709	30.0792	26.2216	18.968
miR-743a-3p	534.636	471.455	281.499	270.679	410.512	417.398	307.667	561.606	367.119	296.52	200.93	318.549	245.525	398.29	384.981	285.874
miR-31-3p	2.78456	0	0.815939	0	0.545169	0	0	0	3.06444	2.45058	1.08611	0	5.0886	0	1.19189	4.06456
miR-293-5p	2.78456	2.73307	8.56736	11.464	3.81618	4.3366	5.67127	10.6827	0	0	5.97361	2.42704	5.0886	2.07443	4.76757	4.06456
miR-7672-5p	0	0	0.40797	0	1.09034	0	0	0	0	0	1.62917	0	2.5443	4.14886	3.57567	1.35485
miR-7670-3p	1.39228	1.36654	0.40797	0	0	1.08415	0	0	1.22577	0	2.17222	1.21352	1.27215	1.03721	3.57567	1.35485
miR-871-3p	161.505	131.187	168.084	122.283	158.099	195.147	259.461	299.116	95.6104	122.529	100.465	121.959	115.766	162.843	206.197	192.389
miR-23a-5p	1.39228	1.36654	1.63188	1.27378	2.18068	0	2.83564	0	3.06444	7.35174	1.08611	1.82028	10.1772	4.14886	2.38378	0
miR-130b-5p	48.7299	45.0957	48.5484	66.8736	40.8877	117.088	76.5622	57.9919	52.0954	46.561	34.2125	52.7881	33.0759	36.3025	64.3621	48.7748
miR-449a-5p	37.5916	40.9961	42.8368	40.1242	59.9686	22.7672	29.7742	28.996	28.1928	12.2529	39.643	29.7312	17.8101	42.5258	23.8378	18.968
miR-29c-3p	4.17685	13.6654	30.1898	24.8388	21.8068	8.67321	14.1782	15.261	31.8701	17.1541	36.9278	18.2028	36.8924	17.6326	26.2216	23.0325
miR-3064-3p	1.39228	1.36654	1.22391	0.636892	0	0	0	1.5261	3.06444	0	2.17222	1.82028	1.27215	1.03721	2.38378	4.06456
miR-466n-3p	2.78456	4.09961	1.22391	3.82135	2.18068	3.25245	1.41782	3.05221	0.612887	0	3.25833	1.82028	0	0	0	0
miR-34b-3p	1784.91	1048.13	1595.98	1889.02	1281.15	1103.67	1552.51	1637.51	1220.26	1257.15	627.772	1502.94	1396.82	1017.51	1473.18	821.042
miR-149-5p	2.78456	2.73307	1.63188	5.09513	1.63551	1.08415	9.92473	1.5261	1.22577	0	1.08611	0	2.5443	3.11164	1.19189	1.35485
miR-7652-5p	0	0	0	0	0	0	0	0	0.612887	0	1.08611	0.60676	1.27215	0	2.38378	1.35485
miR-1306-3p	0	0	0.40797	1.27378	0	0	0	1.5261	1.22577	0	1.62917	1.21352	2.5443	1.03721	2.38378	1.35485
miR-145a-5p	137.836	83.3587	77.5143	150.306	92.6787	21.683	38.2811	39.6787	136.061	426.401	117.3	66.7436	125.943	88.1632	53.6351	78.5816
miR-23a-3p	389.839	307.47	296.594	343.285	366.899	366.443	345.948	293.012	349.959	443.555	369.821	362.236	358.746	415.923	405.243	360.391
miR-133a-3p	6.96141	1.36654	1.63188	4.45824	4.90652	2.1683	0	0	8.58042	17.1541	5.43055	4.24732	6.36075	3.11164	2.38378	1.35485
miR-30a-3p	83.5369	117.522	138.71	100.629	121.027	186.474	148.871	119.036	160.576	98.0232	178.122	137.128	153.93	172.178	152.562	193.744
miR-365-3p	20.8842	15.0319	18.7666	22.2912	17.9906	29.2721	32.6098	18.3132	10.4191	31.8575	7.05972	18.8096	13.9937	14.521	14.3027	20.3228
miR-466c-3p	9.74597	5.46614	7.75143	7.00581	9.26787	3.25245	4.25346	7.63052	4.9031	7.35174	1.62917	4.85408	7.6329	3.11164	3.57567	2.70971
miR-7043-3p	0	0	0	1.27378	1.63551	2.1683	2.83564	1.5261	0	0	0	0	0	0	0	1.35485
miR-7073-5p	0	0	0	0	0	1.08415	0	0	1.83866	0	0	0	1.27215	2.07443	2.38378	1.35485
miR-375-3p	839.546	576.678	343.511	454.741	636.757	759.99	626.676	799.678	346.281	1007.19	223.739	447.182	304.044	454.3	483.908	407.811
miR-330-5p	1.39228	1.36654	2.03985	1.91067	1.09034	2.1683	0	0	4.29021	7.35174	1.62917	4.24732	5.0886	2.07443	0	1.35485
let-7c-5p	1807.18	2584.12	1012.17	935.594	2206.84	3338.1	3598.42	1961.04	2580.25	2982.36	1859.96	2833.57	1938.76	4523.29	2698.44	5263.61
miR-669a-3p	20.8842	12.2988	16.3188	40.1242	22.3519	5.42075	2.83564	18.3132	6.12887	12.2529	7.60277	9.1014	12.7215	13.4838	17.8784	10.8388
miR-181b-5p	9.74597	17.765	7.34346	15.2854	18.5357	13.0098	2.83564	10.6827	25.7413	26.9564	13.0333	15.7758	12.7215	28.0048	11.9189	10.8388
miR-744-3p	0	0	2.44782	1.91067	0.545169	0	0	0	4.29021	0	1.62917	2.42704	3.81645	5.18607	1.19189	0
miR-425-5p	911.945	502.885	743.729	722.872	597.505	624.471	666.375	731.003	449.859	967.979	440.418	580.669	618.265	395.179	560.189	429.489
miR-22-3p	311.871	370.331	550.351	833.691	626.944	294.889	401.243	384.578	189.995	401.895	447.477	393.18	634.803	175.289	212.157	250.648
miR-205-5p	55.6913	24.5976	38.7571	60.5047	64.8751	30.3562	17.0138	30.5221	69.8691	200.948	27.6958	42.4732	73.7847	53.9351	23.8378	32.5165
miR-676-5p	0	4.09961	3.26376	7.6427	3.81618	8.67321	4.25346	12.2088	0.612887	0	1.08611	6.67436	1.27215	3.11164	0	6.77427
miR-672-3p	0	1.36654	0.815939	0	0.545169	0	0	0	1.83866	0	0	0.60676	1.27215	1.03721	5.95946	1.35485
miR-192-5p	11.1383	32.7968	24.4782	26.1126	16.3551	16.2623	29.7742	27.4699	14.7093	7.35174	21.7222	21.2366	17.8101	16.5954	19.0703	10.8388
miR-1306-5p	11.1383	6.83268	7.34346	10.1903	5.99686	23.8513	12.7604	22.8915	9.80619	17.1541	0.543055	6.67436	2.5443	9.33493	10.727	4.06456
miR-297a-3p	2.78456	2.73307	3.67173	6.36892	3.27101	2.1683	2.83564	6.10441	1.22577	2.45058	1.62917	1.21352	5.0886	3.11164	2.38378	0
miR-196a-1-3p	0	2.73307	1.63188	0.636892	0.545169	0	0	0	1.83866	4.90116	2.17222	1.21352	1.27215	1.03721	3.57567	1.35485
miR-3089-3p	0	0	0.40797	0	0	0	0	0	1.83866	0	1.08611	0	0	1.03721	1.19189	2.70971
miR-883b-5p	5.56913	1.36654	2.03985	1.91067	1.09034	4.3366	0	6.10441	2.45155	0	0.543055	0.60676	0	2.07443	2.38378	0
miR-501-3p	29.2379	17.765	15.0949	5.73202	9.81304	20.5989	22.6851	30.5221	7.96753	17.1541	9.77499	12.1352	7.6329	16.5954	19.0703	10.8388
miR-187-3p	0	5.46614	4.48767	3.18446	3.27101	4.3366	0	3.05221	6.12887	2.45058	6.51666	6.67436	6.36075	2.07443	3.57567	8.12913
miR-1902	1.39228	0	0	0	0.545169	0	1.41782	0	3.06444	4.90116	0.543055	0.60676	1.27215	0	1.19189	0
miR-7b-5p	1.39228	0	1.63188	1.91067	1.09034	4.3366	1.41782	6.10441	0.612887	2.45058	1.62917	0	0	0	0	2.70971
miR-741-3p	186.566	184.482	170.939	123.557	197.896	242.85	172.974	283.855	161.189	83.3197	106.982	162.612	145.025	179.438	202.622	199.164
miR-15b-3p	0	0	0.40797	0	0.545169	0	0	0	1.22577	0	1.62917	0.60676	2.5443	0	2.38378	0
miR-466d-3p	9.74597	2.73307	8.15939	8.27959	12.5389	4.3366	7.08909	6.10441	6.12887	4.90116	2.17222	6.0676	5.0886	4.14886	4.76757	6.77427
miR-881-3p	484.514	690.1	633.985	648.356	420.325	944.295	686.224	938.553	437.601	333.279	664.156	396.821	582.645	496.825	750.892	667.943
miR-30d-3p	0	2.73307	0.40797	2.54757	3.27101	0	4.25346	1.5261	0.612887	0	1.08611	1.21352	0	1.03721	0	0
miR-200b-5p	33.4148	36.8965	20.3985	28.0232	22.8971	36.8611	36.8633	32.0482	34.9346	73.5174	27.1528	43.6867	26.7152	39.4141	30.9892	44.7102
miR-128-3p	359.209	285.606	287.211	264.31	239.874	490.036	462.209	523.453	323.604	296.52	174.321	239.063	202.272	304.941	423.122	329.23
miR-99b-3p	0	2.73307	1.63188	0.636892	1.63551	1.08415	0	1.5261	1.83866	9.80232	2.71528	2.42704	2.5443	3.11164	0	1.35485
miR-546	4.17685	2.73307	0	0	0.545169	0	2.83564	0	2.45155	0	1.08611	0.60676	5.0886	4.14886	2.38378	6.77427
miR-379-5p	25.0611	31.4303	33.4535	36.3028	48.52	46.6185	34.0276	19.8393	25.1284	34.3081	77.1138	37.6191	41.981	57.0468	16.6865	101.614
miR-7238-5p	1.39228	0	0	0	0	1.08415	0	0	0	4.90116	0.543055	1.21352	1.27215	0	0	2.70971
miR-7219-5p	1.39228	0	0	0	0	0	0	0	1.83866	0	0.543055	0	0	1.03721	2.38378	1.35485
miR-664-3p	118.344	65.5937	25.2941	20.3805	32.165	18.4306	7.08909	27.4699	71.0949	85.7703	16.2917	49.1476	94.1391	78.8283	59.5946	40.6456
miR-106b-5p	5.56913	5.46614	9.79127	4.45824	3.27101	2.1683	4.25346	3.05221	11.6449	4.90116	10.318	7.88788	6.36075	3.11164	4.76757	10.8388
miR-743b-5p	16.7074	10.9323	15.0949	12.7378	7.0872	19.5147	5.67127	24.4177	6.12887	4.90116	8.14583	13.3487	3.81645	12.4466	14.3027	12.1937
miR-297c-3p	1.39228	1.36654	1.63188	3.18446	1.63551	1.08415	1.41782	3.05221	0.612887	0	0.543055	0.60676	2.5443	1.03721	1.19189	0
miR-297b-3p	1.39228	1.36654	1.63188	3.18446	1.63551	1.08415	1.41782	3.05221	0.612887	0	0.543055	0.60676	2.5443	1.03721	1.19189	0
miR-484	11.1383	4.09961	7.75143	7.00581	6.54203	3.25245	7.08909	12.2088	10.4191	24.5058	5.97361	12.1352	10.1772	11.4094	10.727	4.06456
miR-465b-5p	278.456	322.502	212.552	191.704	241.51	407.641	301.995	376.948	264.767	171.541	229.712	213.58	162.835	290.42	296.781	276.39
miR-130c	0	0	0	0	0	0	0	0	0	0	0	0	1.27215	3.11164	1.19189	2.70971
miR-19a-3p	9.74597	21.8646	14.6869	11.464	6.54203	6.5049	5.67127	13.7349	12.8706	7.35174	10.8611	3.64056	8.90505	6.22328	5.95946	2.70971
miR-494-3p	0	5.46614	0.40797	1.91067	1.63551	1.08415	0	1.5261	1.22577	0	0	0	1.27215	1.03721	0	0
miR-664-5p	18.0997	5.46614	0.815939	1.91067	3.81618	6.5049	0	0	4.9031	34.3081	1.08611	7.28112	7.6329	7.2605	9.53513	4.06456
miR-30e-5p	338.325	602.642	687.021	684.022	484.655	430.408	433.852	387.63	416.15	303.872	638.633	436.26	461.791	291.457	344.457	420.005
miR-499-5p	4.17685	9.56575	18.7666	22.2912	6.54203	6.5049	2.83564	10.6827	6.74176	2.45058	8.14583	4.24732	12.7215	0	8.34324	8.12913
miR-470-5p	226.942	165.351	112.6	120.372	170.093	242.85	224.015	280.803	87.6428	286.718	79.2861	138.341	90.3227	174.252	176.4	149.034
miR-741-5p	5.56913	9.56575	11.4232	15.9223	8.7227	4.3366	5.67127	0	6.74176	0	7.05972	6.67436	8.90505	3.11164	1.19189	0
miR-200a-5p	40.3762	35.5299	29.3738	43.3086	23.9874	35.777	25.5207	22.8915	28.8057	34.3081	67.3388	36.4056	43.2531	33.1908	27.4135	51.4845
miR-29b-1-5p	2.78456	1.36654	2.85579	2.54757	1.63551	9.75736	4.25346	4.57831	4.29021	0	4.8875	4.85408	5.0886	13.4838	5.95946	6.77427
miR-871-5p	140.62	120.255	124.839	128.015	117.756	92.1528	85.0691	180.08	135.448	127.43	61.3652	117.105	119.582	86.0888	95.3513	71.8073
miR-410-5p	0	0	0	0	0	0	0	0	1.83866	0	0.543055	1.21352	0	3.11164	0	0
miR-139-5p	15.3151	12.2988	22.0304	20.3805	16.9002	20.5989	18.4316	10.6827	16.548	31.8575	21.7222	25.4839	27.9873	31.1164	21.454	8.12913
miR-199a-5p	6.96141	17.765	31.0057	14.6485	24.5326	7.58905	5.67127	4.57831	23.9026	14.7035	28.7819	19.4163	45.7974	18.6699	5.95946	18.968
miR-467c-5p	26.4534	20.498	32.2296	35.029	28.3488	17.3464	25.5207	30.5221	26.3541	22.0552	15.7486	20.0231	35.6202	19.7071	19.0703	18.968
miR-433-3p	1.39228	0	0	0	0	0	0	0	0	0	0	0.60676	5.0886	0	1.19189	1.35485
let-7d-5p	417.685	459.156	228.463	224.186	441.587	453.175	496.236	444.096	503.793	563.634	249.805	484.801	357.474	678.338	410.011	700.46
miR-1247-5p	11.1383	1.36654	4.89564	15.2854	10.9034	4.3366	9.92473	3.05221	0.612887	14.7035	1.08611	6.0676	6.36075	2.07443	5.95946	4.06456
miR-7229-3p	6.96141	5.46614	1.22391	1.27378	1.63551	0	0	0	2.45155	0	0.543055	0	1.27215	1.03721	0	0
miR-155-5p	18.0997	35.5299	13.871	16.5592	17.4454	13.0098	12.7604	30.5221	24.5155	12.2529	25.5236	23.6636	22.8987	29.042	25.0297	25.7422
miR-124-3p	22.2765	13.6654	34.6774	39.4873	23.9874	24.9355	29.7742	18.3132	10.4191	46.561	11.4042	23.6636	10.1772	14.521	32.1811	13.5485
miR-7241-3p	8.35369	16.3984	4.0797	5.09513	5.99686	4.3366	7.08909	1.5261	2.45155	0	2.71528	3.64056	0	13.4838	4.76757	2.70971
miR-8094	18.0997	6.83268	1.22391	0	0.545169	2.1683	2.83564	10.6827	8.58042	4.90116	7.60277	4.24732	7.6329	7.2605	16.6865	12.1937
miR-3066-3p	0	0	0	0.636892	0	0	0	0	0	4.90116	0	0.60676	0	1.03721	0	2.70971
miR-5100	6.96141	6.83268	5.71158	12.7378	5.99686	3.25245	2.83564	1.5261	6.74176	4.90116	3.25833	4.85408	2.5443	4.14886	2.38378	1.35485
miR-382-3p	0	0	2.03985	0.636892	1.63551	1.08415	1.41782	0	0	0	0.543055	0	0	1.03721	0	0
miR-409-5p	1.39228	1.36654	1.22391	0.636892	0.545169	2.1683	7.08909	4.57831	0	0	0.543055	0.60676	1.27215	1.03721	1.19189	4.06456
miR-8104	1.39228	0	0.40797	0.636892	0	0	0	0	1.22577	4.90116	0.543055	0	0	2.07443	0	1.35485
miR-674-3p	12.5305	5.46614	11.4232	3.18446	3.81618	10.8415	17.0138	7.63052	3.06444	4.90116	3.25833	6.0676	10.1772	4.14886	8.34324	9.48398
miR-7653-5p	1.39228	0	0.40797	1.27378	1.63551	0	0	0	2.45155	2.45058	0	0.60676	1.27215	2.07443	0	5.41942
miR-202-5p	4.17685	12.2988	4.89564	17.1961	4.36135	6.5049	0	3.05221	3.06444	0	4.34444	9.70816	2.5443	4.14886	2.38378	4.06456
miR-7672-3p	0	0	0.40797	0	0.545169	0	0	0	1.22577	2.45058	1.08611	1.21352	0	1.03721	0	0
miR-34c-3p	182.389	80.6256	108.112	156.675	146.65	100.826	94.9938	117.51	88.2557	132.331	46.7027	104.969	124.671	116.168	121.573	86.7107
miR-471-3p	15.3151	15.0319	21.2144	15.2854	15.2647	5.42075	7.08909	9.15662	10.4191	2.45058	7.05972	12.742	19.0823	6.22328	11.9189	6.77427
miR-93-3p	2.78456	1.36654	1.63188	3.82135	2.72584	0	2.83564	3.05221	1.22577	0	1.08611	1.21352	0	3.11164	1.19189	1.35485
miR-3082-3p	1.39228	0	0	0	0	0	0	0	0.612887	0	1.08611	1.21352	1.27215	0	1.19189	0
let-7c-1-3p	1.39228	9.56575	4.89564	5.09513	2.18068	3.25245	1.41782	0	7.35464	2.45058	7.60277	3.64056	5.0886	10.3721	3.57567	2.70971
miR-143-5p	0	2.73307	2.85579	8.91648	2.18068	1.08415	5.67127	3.05221	11.032	7.35174	7.60277	3.0338	3.81645	5.18607	2.38378	2.70971
miR-92a-3p	2344.6	1221.68	970.56	1285.88	1298.05	1152.45	1409.31	1436.06	867.235	2747.1	666.872	1048.48	868.879	915.86	958.281	720.783
miR-127-3p	1.39228	2.73307	5.30361	8.91648	8.17753	4.3366	1.41782	6.10441	6.12887	17.1541	10.318	3.64056	5.0886	11.4094	4.76757	5.41942
miR-34a-5p	4.17685	8.19921	5.71158	6.36892	5.99686	8.67321	4.25346	9.15662	7.96753	9.80232	10.8611	7.28112	3.81645	6.22328	13.1108	10.8388
miR-98-5p	58.4758	94.2909	82.0019	50.9513	111.214	191.895	138.946	108.353	106.029	49.0116	118.386	121.352	166.652	149.359	150.178	196.454
miR-5122	1.39228	0	0	0	0	0	0	0	1.22577	0	0	1.21352	2.5443	0	1.19189	0
miR-598-3p	0	1.36654	1.63188	1.91067	0.545169	4.3366	2.83564	0	0.612887	2.45058	0	0.60676	1.27215	1.03721	0	1.35485
miR-5113	1.39228	0	0	0	0	0	0	0	0.612887	2.45058	0	1.21352	0	1.03721	0	1.35485
miR-8112	0	1.36654	0	0.636892	0.545169	0	0	0	0	7.35174	0.543055	0	2.5443	1.03721	0	0
miR-6900-3p	0	0	0	0	0	0	0	0	0	0	0.543055	0.60676	0	0	3.57567	1.35485
miR-22-5p	2.78456	2.73307	6.93549	3.82135	8.17753	7.58905	1.41782	1.5261	12.2577	4.90116	4.34444	5.46084	13.9937	3.11164	9.53513	2.70971
miR-7233-5p	1.39228	2.73307	0	0	0.545169	0	2.83564	0	0	4.90116	0.543055	0	2.5443	4.14886	3.57567	1.35485
miR-301a-3p	0	1.36654	1.63188	5.09513	1.09034	0	0	0	0.612887	0	1.08611	0	0	0	0	1.35485
miR-463-5p	44.553	50.5618	60.7875	82.159	65.9654	11.9257	29.7742	53.4136	58.2243	17.1541	36.3847	38.8326	76.329	25.9303	28.6054	14.9034
miR-200c-5p	1.39228	0	0.815939	0.636892	0	0	0	0	0	2.45058	0	1.82028	3.81645	2.07443	0	0
miR-692	2.78456	1.36654	1.22391	1.27378	0	0	0	0	1.22577	2.45058	1.62917	1.21352	2.5443	1.03721	2.38378	1.35485
miR-210-3p	0	0	1.63188	0.636892	4.90652	1.08415	0	1.5261	3.67732	4.90116	1.62917	0.60676	1.27215	3.11164	4.76757	2.70971
miR-682	2.78456	0	1.63188	0.636892	0.545169	0	1.41782	0	2.45155	2.45058	1.08611	1.21352	1.27215	2.07443	1.19189	2.70971
miR-669o-3p	1.39228	1.36654	1.63188	3.82135	2.18068	0	0	1.5261	0.612887	0	0.543055	0.60676	1.27215	1.03721	1.19189	1.35485
miR-29c-5p	2.78456	2.73307	4.89564	5.09513	3.27101	0	0	0	4.9031	4.90116	3.25833	4.85408	7.6329	5.18607	1.19189	2.70971
miR-1893	1.39228	0	0.815939	0	0.545169	0	0	0	1.22577	4.90116	0.543055	1.82028	1.27215	0	0	0
miR-497a-5p	1.39228	0	2.03985	6.36892	3.27101	0	2.83564	0	6.74176	2.45058	3.80139	3.0338	1.27215	1.03721	7.15135	4.06456
miR-7230-5p	12.5305	2.73307	6.11955	1.91067	7.0872	3.25245	0	9.15662	2.45155	4.90116	2.17222	2.42704	5.0886	5.18607	4.76757	2.70971
miR-483-3p	6.96141	0	2.85579	1.91067	1.63551	0	0	1.5261	0.612887	4.90116	0	0.60676	1.27215	1.03721	1.19189	0
miR-7232-5p	5.56913	2.73307	0.815939	0.636892	1.63551	0	0	0	1.83866	0	0	1.21352	0	0	0	0
miR-106b-3p	43.1607	38.263	39.981	56.0465	39.2522	74.8064	69.4731	73.253	35.5474	56.3634	44.5305	41.8664	17.8101	47.7118	66.7459	48.7748
miR-98-3p	0	1.36654	0	1.91067	1.09034	1.08415	4.25346	0	0	0	1.62917	0.60676	0	0	0	0
miR-184-3p	334.148	274.674	159.516	182.151	275.31	332.834	330.352	312.851	155.673	245.058	117.843	200.231	176.829	360.95	300.357	280.455
miR-6516-5p	8.35369	2.73307	0.815939	0	0	1.08415	4.25346	1.5261	3.06444	0	4.8875	3.0338	10.1772	2.07443	1.19189	4.06456
let-7e-5p	47.3376	51.9283	15.0949	21.0174	49.0652	39.0294	56.7127	35.1004	54.5469	78.4186	25.5236	34.5853	20.3544	85.0515	33.373	77.2267
miR-7210-5p	25.0611	24.5976	10.6072	8.91648	22.8971	6.5049	11.3425	9.15662	18.3866	7.35174	2.17222	12.742	7.6329	20.7443	8.34324	6.77427
miR-9-5p	32.0225	73.7929	50.1803	35.6659	43.6135	75.8905	59.5484	45.7831	40.4505	31.8575	45.0736	26.0907	35.6202	53.9351	61.9784	51.4845
miR-181c-5p	9.74597	12.2988	15.5029	32.4815	19.0809	6.5049	9.92473	9.15662	7.96753	7.35174	14.6625	12.1352	20.3544	9.33493	7.15135	10.8388
miR-541-5p	6.96141	10.9323	10.6072	5.09513	19.6261	10.8415	12.7604	12.2088	11.032	17.1541	15.2055	10.9217	5.0886	17.6326	21.454	18.968
miR-181b-1-3p	0	1.36654	0	0.636892	0	0	0	0	0.612887	0	2.17222	0	0	2.07443	0	1.35485
miR-872-3p	1.39228	1.36654	2.03985	0.636892	0.545169	0	1.41782	0	3.67732	0	2.17222	4.85408	0	1.03721	1.19189	0
miR-101a-3p	19.4919	54.6614	51.8122	63.0523	40.3425	48.7868	53.8771	53.4136	60.6758	34.3081	110.24	35.1921	21.6266	58.084	57.2108	105.679
miR-331-3p	5.56913	4.09961	1.63188	1.91067	4.36135	0	0	1.5261	3.06444	2.45058	2.17222	1.82028	0	0	0	0
miR-33-3p	1.39228	0	1.63188	0.636892	1.63551	0	0	0	0	0	0	0	0	1.03721	0	0
miR-466e-3p	2.78456	1.36654	2.85579	2.54757	3.27101	1.08415	1.41782	3.05221	1.83866	2.45058	0.543055	1.82028	2.5443	1.03721	1.19189	1.35485
miR-7670-5p	0	0	0.815939	0	0	0	0	0	1.22577	0	0.543055	0.60676	0	2.07443	1.19189	0
miR-181a-5p	82.1446	68.3268	77.5143	187.246	119.392	69.3856	43.9524	68.6746	99.9006	154.387	116.757	89.8005	122.126	106.833	119.189	69.0976
miR-148a-3p	967.636	1395.23	1950.91	1420.27	1215.73	2374.29	1894.21	1260.56	1464.8	1012.09	3063.37	1658.88	1667.79	1416.83	1897.49	2590.48
miR-3066-5p	4.17685	0	1.63188	1.27378	2.72584	8.67321	1.41782	1.5261	0.612887	4.90116	1.08611	1.21352	1.27215	2.07443	2.38378	1.35485
miR-191-5p	3175.8	1902.22	2416.81	1918.32	2315.88	2172.64	2410.29	2893.49	2364.52	2215.32	1524.9	2396.7	2170.29	2057.83	2581.64	2067.51
miR-101b-3p	30.6302	58.761	47.3245	41.3979	38.707	49.8709	43.9524	28.996	47.8052	44.1105	76.0277	41.8664	26.7152	59.1212	46.4838	50.1296
miR-21a-3p	1.39228	1.36654	6.93549	0.636892	1.63551	1.08415	1.41782	4.57831	4.29021	7.35174	4.8875	1.82028	5.0886	5.18607	1.19189	2.70971
miR-7210-3p	8.35369	2.73307	5.71158	3.82135	4.36135	0	5.67127	1.5261	8.58042	4.90116	5.97361	4.24732	8.90505	7.2605	3.57567	1.35485
miR-874-3p	0	0	1.22391	0	0.545169	0	0	0	1.83866	4.90116	0.543055	0.60676	1.27215	0	0	0
miR-5125	5.56913	2.73307	0.40797	0	0	0	0	1.5261	3.67732	2.45058	0.543055	3.64056	1.27215	0	3.57567	1.35485
miR-27b-5p	11.1383	9.56575	1.63188	3.82135	5.45169	5.42075	0	1.5261	8.58042	2.45058	3.25833	4.24732	10.1772	9.33493	5.95946	8.12913
miR-409-3p	8.35369	2.73307	4.89564	8.27959	4.36135	9.75736	15.596	12.2088	4.9031	17.1541	4.34444	7.28112	3.81645	6.22328	2.38378	5.41942
miR-147-5p	9.74597	2.73307	4.89564	1.27378	1.09034	5.42075	5.67127	3.05221	1.83866	2.45058	2.17222	3.0338	0	2.07443	2.38378	8.12913
miR-466p-3p	2.78456	1.36654	2.44782	2.54757	3.27101	1.08415	1.41782	3.05221	1.83866	2.45058	0.543055	1.82028	2.5443	1.03721	1.19189	1.35485
miR-466a-3p	2.78456	1.36654	2.44782	2.54757	3.27101	1.08415	1.41782	3.05221	1.83866	2.45058	0.543055	1.82028	2.5443	1.03721	1.19189	1.35485
miR-223-5p	15.3151	13.6654	6.11955	7.6427	4.36135	3.25245	2.83564	9.15662	3.06444	9.80232	12.4903	7.28112	20.3544	10.3721	8.34324	9.48398
miR-6917-3p	0	1.36654	0.40797	0	0.545169	1.08415	0	0	1.22577	0	1.08611	1.82028	1.27215	0	1.19189	0
miR-744-5p	11.1383	0	2.44782	3.82135	4.36135	8.67321	14.1782	12.2088	7.35464	9.80232	6.51666	10.3149	7.6329	8.29771	7.15135	14.9034
miR-7654-5p	0	0	1.22391	0	0	0	0	0	3.06444	0	0.543055	0	0	2.07443	1.19189	0
miR-6340	4.17685	0	0.40797	2.54757	0	0	0	0	0	0	0	0.60676	0	1.03721	0	0
miR-451a	25.0611	20.498	36.7173	44.5824	13.0841	35.777	32.6098	18.3132	22.0639	14.7035	24.4375	20.6298	43.2531	18.6699	15.4946	28.4519
miR-7241-5p	2.78456	0	0.815939	0.636892	1.63551	0	0	0	0	2.45058	0	0	0	1.03721	0	0
miR-148b-5p	0	0	0.815939	2.54757	0	0	0	0	0	0	1.62917	1.82028	2.5443	0	1.19189	2.70971
miR-7653-3p	2.78456	0	0	0	0	0	0	0	0	2.45058	0	1.82028	3.81645	0	0	0
miR-674-5p	1.39228	1.36654	0.40797	1.91067	3.27101	3.25245	0	0	1.22577	2.45058	2.17222	2.42704	0	6.22328	5.95946	0
miR-132-3p	1.39228	1.36654	3.67173	3.18446	3.81618	0	0	3.05221	0	0	1.08611	1.21352	3.81645	1.03721	3.57567	0
miR-31-5p	76.5755	117.522	129.734	91.0755	130.295	96.4894	72.3087	53.4136	109.094	66.1657	82.0013	174.747	169.196	85.0515	91.7757	121.937
miR-7657-3p	0	0	0	0	0	0	0	0	1.22577	0	1.08611	0	0	0	0	2.70971
miR-543-3p	0	1.36654	0	0	0.545169	0	2.83564	0	1.22577	0	1.08611	0.60676	0	0	2.38378	2.70971
miR-132-5p	2.78456	2.73307	1.22391	7.6427	4.90652	0	11.3425	3.05221	2.45155	4.90116	5.43055	1.21352	1.27215	1.03721	2.38378	4.06456
miR-23b-5p	1.39228	1.36654	3.26376	0.636892	2.72584	1.08415	0	0	2.45155	4.90116	1.08611	1.82028	5.0886	2.07443	2.38378	1.35485
miR-342-3p	61.2604	24.5976	32.2296	53.4989	44.7038	32.5245	26.9385	51.8875	38.6119	39.2093	32.0403	40.6529	47.0696	26.9676	35.7567	23.0325
miR-511-5p	0	0	0.40797	1.27378	0	1.08415	0	0	0	0	2.17222	0.60676	0	2.07443	0	2.70971
miR-190b-5p	2.78456	15.0319	6.52752	10.1903	7.63236	23.8513	17.0138	6.10441	11.032	0	6.51666	5.46084	15.2658	8.29771	15.4946	1.35485
miR-30b-3p	1.39228	2.73307	1.63188	4.45824	2.18068	4.3366	1.41782	0	4.29021	2.45058	3.80139	3.0338	5.0886	5.18607	0	2.70971
miR-196b-3p	4.17685	2.73307	5.71158	2.54757	1.63551	1.08415	2.83564	0	5.51598	2.45058	7.60277	0	11.4494	2.07443	2.38378	1.35485
miR-1948-5p	0	0	0	0	0	0	0	0	0.612887	0	0.543055	0	0	0	0	4.06456
miR-10b-5p	5493.95	7152.45	3966.28	4362.07	5779.88	11268.7	9617.06	7511.48	5399.53	6457.28	5487.57	4268.56	3738.85	5584.36	6946.34	9543.6
let-7e-3p	0	0	0.40797	0	0	0	0	0	0.612887	0	0.543055	0	1.27215	0	2.38378	0
miR-193a-5p	0	0	0	0	0.545169	0	0	0	0	0	0	1.21352	1.27215	1.03721	0	1.35485
miR-345-3p	4.17685	8.19921	4.48767	7.6427	0	0	1.41782	0	2.45155	4.90116	4.8875	3.64056	5.0886	7.2605	4.76757	6.77427
miR-1843b-5p	2.78456	2.73307	6.52752	11.464	5.45169	6.5049	8.50691	3.05221	7.35464	12.2529	11.9472	6.0676	6.36075	8.29771	5.95946	5.41942
miR-99b-5p	221.373	110.689	95.0569	132.473	133.566	177.801	172.974	74.7791	123.803	406.796	161.287	86.1599	133.576	162.843	109.654	170.712
miR-26a-2-3p	1.39228	2.73307	2.85579	1.91067	0.545169	0	0	0	1.22577	0	2.71528	2.42704	2.5443	3.11164	1.19189	2.70971
miR-16-1-3p	1.39228	1.36654	2.03985	0.636892	0	1.08415	2.83564	0	0	0	1.08611	0	1.27215	1.03721	0	1.35485
miR-214-3p	5.56913	6.83268	2.44782	3.82135	3.27101	0	0	3.05221	4.29021	7.35174	4.34444	4.24732	5.0886	7.2605	2.38378	0
miR-6962-3p	0	0	0.40797	0	0	0	0	0	1.22577	0	1.08611	0.60676	0	0	0	1.35485
miR-5116	0	0	0.40797	0	0	0	0	0	0.612887	0	0	0.60676	0	2.07443	0	1.35485
miR-30d-5p	2205.37	1365.17	1424.22	1632.99	1487.22	2248.53	2047.33	2116.71	1412.09	2943.15	1418.46	1359.14	1158.93	1313.11	1588.79	1707.12
miR-142a-5p	126.698	86.0917	128.51	316.535	89.9529	179.969	121.932	103.775	63.1274	73.5174	218.308	85.5532	81.4176	122.391	226.459	67.7427
miR-30c-5p	1038.64	848.618	1229.21	1166.15	743.065	1652.25	1386.63	1872.53	1149.16	776.834	1108.38	1159.52	1078.78	913.786	1379.02	1261.37
miR-465d-5p	0	0	0.40797	0	0.545169	3.25245	4.25346	3.05221	0.612887	0	0.543055	1.21352	0	0	2.38378	0
miR-1249-3p	4.17685	1.36654	4.48767	4.45824	7.0872	14.094	1.41782	1.5261	1.83866	4.90116	2.17222	7.28112	2.5443	3.11164	4.76757	2.70971
miR-872-5p	48.7299	86.0917	138.302	128.652	98.6756	62.8807	83.6513	82.4096	53.3212	41.6599	117.843	100.115	138.664	46.6746	64.3621	50.1296
let-7i-5p	277.064	390.829	352.486	397.42	387.07	563.758	459.373	405.943	391.635	259.762	455.623	411.383	534.303	517.57	414.778	597.491
miR-127-5p	0	2.73307	1.63188	0.636892	0	0	1.41782	3.05221	0	0	1.08611	0.60676	1.27215	1.03721	0	0
miR-378a-3p	9.74597	25.9642	11.8311	21.6543	18.5357	41.1977	34.0276	24.4177	21.451	17.1541	43.4444	25.4839	20.3544	35.2653	29.7973	23.0325
miR-450a-5p	0	4.09961	0.815939	2.54757	0	0	1.41782	3.05221	1.22577	0	2.17222	2.42704	1.27215	1.03721	3.57567	5.41942
miR-669o-5p	5.56913	5.46614	6.11955	2.54757	10.3582	8.67321	2.83564	3.05221	8.58042	4.90116	5.43055	10.9217	3.81645	6.22328	4.76757	13.5485
miR-878-5p	27.8456	36.8965	64.4592	43.9455	42.5232	57.46	41.1167	42.7309	44.7408	24.5058	65.1666	40.6529	44.5253	50.8235	73.8973	63.6782
miR-125a-3p	0	0	2.44782	1.27378	1.09034	0	0	3.05221	1.22577	0	1.08611	1.21352	3.81645	2.07443	1.19189	4.06456
miR-25-3p	700.318	612.208	515.266	523.525	450.855	624.471	499.072	576.867	541.792	622.447	656.011	575.815	623.354	516.533	648.389	606.975
miR-431-5p	1.39228	0	0	0.636892	0.545169	0	0	0	0.612887	2.45058	1.62917	0.60676	0	1.03721	0	0
miR-345-5p	5.56913	2.73307	4.0797	4.45824	8.17753	2.1683	0	1.5261	6.12887	14.7035	4.34444	5.46084	5.0886	4.14886	2.38378	2.70971
miR-339-3p	4.17685	2.73307	1.22391	1.27378	2.72584	1.08415	4.25346	0	0.612887	2.45058	0.543055	0.60676	1.27215	2.07443	1.19189	4.06456
miR-92b-3p	1.39228	0	1.22391	3.18446	2.18068	1.08415	1.41782	0	1.22577	0	1.08611	0.60676	1.27215	1.03721	1.19189	0
miR-378c	0	0	0.40797	0	0.545169	0	0	0	0	0	0.543055	0.60676	1.27215	0	1.19189	1.35485
miR-218-5p	8.35369	13.6654	15.0949	15.9223	9.26787	20.5989	8.50691	1.5261	12.8706	9.80232	30.9541	13.9555	13.9937	13.4838	9.53513	9.48398
miR-7217-5p	18.0997	20.498	21.2144	14.0116	21.8068	14.094	24.1029	13.7349	16.548	12.2529	11.4042	21.8434	11.4494	22.8187	13.1108	16.2583
miR-1955-5p	0	0	0.40797	0.636892	0	4.3366	0	0	0	0	0	0	0	1.03721	0	0
miR-25-5p	0	1.36654	0.815939	0	0.545169	0	4.25346	0	0	4.90116	0.543055	1.82028	0	1.03721	0	5.41942
miR-15a-5p	22.2765	16.3984	24.0702	19.1067	23.9874	7.58905	8.50691	15.261	17.7737	4.90116	22.8083	18.2028	19.0823	7.2605	13.1108	6.77427
miR-1930-5p	0	0	0	0	0	0	0	0	0	0	1.08611	1.82028	1.27215	0	0	0
miR-221-5p	4.17685	8.19921	3.67173	3.18446	10.9034	8.67321	4.25346	6.10441	7.35464	4.90116	5.97361	6.67436	7.6329	8.29771	11.9189	8.12913
miR-191-3p	9.74597	16.3984	10.6072	14.0116	15.2647	13.0098	28.3564	12.2088	10.4191	4.90116	13.5764	11.5284	20.3544	9.33493	14.3027	13.5485
miR-467a-3p	20.8842	8.19921	7.75143	14.6485	15.8099	3.25245	0	24.4177	9.80619	22.0552	2.71528	6.67436	10.1772	6.22328	10.727	8.12913
miR-1981-5p	2.78456	1.36654	3.67173	2.54757	4.90652	7.58905	5.67127	3.05221	1.83866	2.45058	3.25833	2.42704	1.27215	3.11164	3.57567	6.77427
miR-7073-3p	1.39228	0	0.40797	0	0	0	0	0	1.22577	0	0	0	1.27215	1.03721	0	1.35485
miR-16-5p	1019.15	923.778	1116.21	1143.86	1106.69	807.692	966.952	990.441	826.785	757.229	916.677	1078.82	1571.11	702.194	777.113	726.202
miR-186-3p	0	0	0.40797	0	0.545169	0	0	0	0.612887	0	0	0	1.27215	0	3.57567	0
miR-7648-3p	0	0	0	0	0	0	0	0	0	0	0	0	1.27215	0	0	4.06456
miR-134-5p	1.39228	0	0.40797	0	0	0	0	0	0	0	0.543055	0.60676	2.5443	1.03721	0	0
miR-7658-5p	8.35369	0	0	0	0	0	2.83564	0	1.22577	2.45058	0.543055	0	0	0	0	1.35485
let-7f-5p	2043.87	3716.98	2315.64	1490.96	3294.46	5610.48	5244.51	4007.55	3404.59	1553.67	3234.98	3621.75	3531.49	5679.78	4589.97	6951.76
miR-7021-3p	1.39228	0	0	0	0	0	0	0	1.83866	0	0	0	1.27215	0	0	1.35485
miR-10b-3p	18.0997	24.5976	23.2543	20.3805	32.165	27.1038	9.92473	25.9438	23.9026	7.35174	29.868	31.5515	27.9873	29.042	20.2622	33.8714
miR-29b-3p	20.8842	12.2988	37.1252	47.7669	34.8908	21.683	14.1782	7.63052	32.483	26.9564	56.4777	25.4839	58.5189	21.7815	15.4946	9.48398
miR-221-3p	77.9678	151.685	86.0816	157.949	163.551	85.6479	70.8909	88.514	200.414	122.529	139.565	129.24	75.0569	98.5353	97.7351	139.55
miR-678	0	0	0	0	0	0	0	0	0	0	0.543055	0.60676	1.27215	1.03721	0	0
miR-335-5p	6.96141	10.9323	9.79127	14.0116	7.63236	3.25245	8.50691	15.261	12.2577	2.45058	8.68888	4.85408	6.36075	9.33493	9.53513	6.77427
miR-669f-3p	2.78456	0	0	1.27378	0.545169	0	0	0	0	0	0	0	0	0	0	0
miR-10a-5p	6989.26	10221.7	5527.99	6067.03	8276.75	17123.1	14738.2	10177.6	7694.8	8033	7684.77	7154.31	6187.74	8030.11	10774.7	14079.6
miR-7236-3p	0	0	0.40797	0	0	0	0	0	1.83866	0	0	0	0	0	1.19189	1.35485
miR-429-3p	169.858	311.57	359.013	510.787	322.195	356.686	395.571	276.225	316.863	191.145	342.668	379.225	503.772	179.438	220.5	253.358
miR-151-5p	263.141	256.909	241.926	192.341	282.943	212.494	282.146	322.008	240.865	360.235	145.539	292.458	178.101	214.703	235.995	215.422
miR-1981-3p	0	0	1.63188	0.636892	2.18068	2.1683	1.41782	3.05221	1.83866	7.35174	1.08611	1.82028	0	1.03721	5.95946	0
miR-201-5p	0	0	0.40797	0	1.09034	4.3366	0	0	0	0	1.08611	0	0	0	0	0
miR-701-5p	1.39228	1.36654	0.815939	1.91067	1.63551	1.08415	1.41782	3.05221	1.83866	0	0.543055	0.60676	1.27215	1.03721	2.38378	0
let-7b-3p	8.35369	1.36654	1.63188	1.27378	2.18068	0	2.83564	1.5261	3.67732	0	2.17222	0.60676	3.81645	3.11164	4.76757	6.77427
miR-141-5p	2.78456	6.83268	2.44782	0.636892	1.09034	0	1.41782	0	6.12887	0	3.25833	1.82028	8.90505	0	0	1.35485
miR-211-5p	1.39228	0	0	0.636892	1.63551	1.08415	0	0	0	2.45058	0	0.60676	0	0	0	0
miR-146b-5p	41.7685	30.0638	22.4383	26.7494	32.165	43.366	39.6989	35.1004	26.3541	36.7587	37.4708	36.4056	27.9873	41.4886	39.3324	50.1296
miR-3068-5p	0	0	2.03985	5.09513	3.27101	0	2.83564	0	3.06444	4.90116	3.25833	2.42704	5.0886	0	1.19189	2.70971
miR-379-3p	0	1.36654	0	1.27378	0	2.1683	0	1.5261	0	0	0.543055	0.60676	1.27215	0	0	0
let-7a-5p	2110.7	3208.63	1446.66	1155.96	3001.15	4471.04	4494.48	3566.5	2697.93	2725.05	1964.23	3059.28	2282.24	4954.77	3766.38	5640.26
miR-146a-5p	161.505	109.323	98.3207	189.794	123.208	202.736	136.111	152.61	96.2233	95.5726	201.473	165.039	216.266	206.406	177.592	138.195
miR-32-3p	2.78456	5.46614	2.03985	4.45824	4.90652	2.1683	1.41782	0	3.06444	0	0.543055	2.42704	6.36075	4.14886	0	0
miR-881-5p	32.0225	51.9283	35.0854	29.9339	45.7942	19.5147	8.50691	21.3654	47.8052	26.9564	17.3778	25.4839	33.0759	26.9676	20.2622	10.8388
miR-20a-5p	51.5144	50.5618	35.4934	36.9397	32.7101	27.1038	36.8633	51.8875	61.9016	19.6046	35.8416	33.9786	26.7152	34.2281	28.6054	35.2262
miR-3058-5p	0	0	0.40797	0	0	0	0	0	0	0	1.62917	0	1.27215	1.03721	0	0
miR-204-5p	12.5305	6.83268	22.0304	23.565	14.7196	7.58905	11.3425	15.261	7.35464	22.0552	9.77499	13.3487	24.1709	3.11164	5.95946	16.2583
miR-107-3p	2.78456	1.36654	2.44782	1.91067	2.72584	5.42075	4.25346	3.05221	4.29021	4.90116	2.17222	1.82028	1.27215	1.03721	1.19189	1.35485
miR-3475-3p	2.78456	5.46614	0.815939	1.27378	2.18068	2.1683	1.41782	0	0.612887	0	1.08611	0.60676	1.27215	0	3.57567	4.06456
miR-686	0	0	0	0	0	0	0	0	1.22577	0	0	0	0	0	1.19189	1.35485
miR-30a-5p	1566.32	1855.76	1935.41	2153.97	1614.79	2901.19	2322.39	1927.47	1694.02	1639.44	2826.6	1626.72	1434.99	1331.78	1812.87	2560.68
miR-295-5p	0	0	0	0	0	0	0	0	0.612887	0	0	0.60676	0	0	2.38378	0
miR-195a-5p	23.6688	25.9642	35.0854	39.4873	32.165	14.094	19.8495	16.7871	20.2253	34.3081	35.2986	34.5853	45.7974	24.8931	29.7973	17.6131
miR-17-5p	6.96141	1.36654	6.52752	3.18446	3.27101	4.3366	0	3.05221	6.74176	7.35174	4.34444	4.24732	3.81645	2.07443	4.76757	5.41942
miR-467b-5p	1.39228	1.36654	3.26376	6.36892	2.72584	1.08415	1.41782	1.5261	1.83866	2.45058	2.71528	2.42704	3.81645	1.03721	1.19189	0
miR-194-2-3p	0	0	0	0	0.545169	0	2.83564	0	0	2.45058	0	0	1.27215	1.03721	2.38378	0
miR-215-3p	0	0	0.40797	1.27378	0	0	0	3.05221	0	0	0.543055	0	0	0	0	0
miR-125b-1-3p	8.35369	4.09961	0.40797	0	2.18068	0	0	1.5261	1.22577	0	2.17222	0	3.81645	1.03721	0	1.35485
miR-181d-5p	13.9228	5.46614	6.52752	8.91648	9.26787	3.25245	7.08909	4.57831	8.58042	9.80232	14.6625	4.24732	11.4494	5.18607	8.34324	8.12913
miR-28a-5p	34.8071	28.6972	26.518	21.6543	37.6167	31.4404	56.7127	28.996	30.6444	53.9128	24.4375	31.5515	35.6202	25.9303	14.3027	25.7422
miR-130b-3p	1.39228	2.73307	2.03985	1.27378	1.63551	2.1683	2.83564	0	1.83866	4.90116	2.17222	2.42704	2.5443	1.03721	1.19189	4.06456
miR-652-3p	18.0997	19.1315	13.463	25.4757	21.2616	16.2623	22.6851	18.3132	15.3222	49.0116	11.9472	18.2028	17.8101	9.33493	7.15135	16.2583
miR-672-5p	33.4148	40.9961	17.9507	18.4699	29.4391	49.8709	41.1167	41.2048	33.0959	34.3081	22.8083	37.6191	20.3544	47.7118	52.4432	54.1942
miR-361-5p	13.9228	9.56575	8.97533	15.9223	12.5389	15.1781	24.1029	9.15662	26.3541	14.7035	15.2055	20.0231	10.1772	13.4838	8.34324	10.8388
miR-467d-5p	13.9228	2.73307	20.3985	24.2019	10.9034	6.5049	7.08909	10.6827	7.35464	22.0552	7.60277	10.9217	17.8101	8.29771	7.15135	8.12913
miR-3110-5p	1.39228	0	0	0	0	0	0	0	1.22577	0	0	0	1.27215	0	0	1.35485
miR-300-3p	1.39228	0	0.815939	0.636892	0	0	0	0	0	0	1.62917	1.21352	0	1.03721	0	1.35485
miR-135a-5p	1.39228	12.2988	9.79127	15.2854	17.9906	6.5049	7.08909	9.15662	15.3222	12.2529	11.9472	10.9217	16.538	7.2605	10.727	12.1937
miR-376b-5p	0	0	0.40797	0.636892	1.63551	0	0	0	0	0	3.25833	0.60676	2.5443	0	0	0
miR-582-5p	0	0	0	0	0	2.1683	2.83564	0	0	0	0	0.60676	0	0	0	0
miR-669m-3p	0	0	0	0.636892	0	0	4.25346	0	0	0	0	0	0	0	0	0
miR-362-5p	1.39228	0	1.63188	1.27378	1.63551	3.25245	1.41782	4.57831	4.29021	7.35174	2.17222	1.21352	0	1.03721	0	5.41942
miR-467e-5p	40.3762	61.4941	85.2657	78.3377	85.5915	45.5343	53.8771	50.3614	60.0629	17.1541	59.193	70.9909	87.7784	40.4513	57.2108	58.2588
miR-467a-5p	16.7074	9.56575	30.5977	63.6892	27.8036	6.5049	9.92473	21.3654	15.9351	17.1541	25.5236	26.0907	40.7088	10.3721	15.4946	6.77427
miR-100-5p	98.852	68.3268	44.8767	49.6775	55.6072	114.92	104.919	70.2007	77.2238	147.035	99.9222	40.0462	48.3417	87.126	76.2811	105.679
miR-135a-2-3p	0	2.73307	0.40797	0	0	0	0	0	0	0	0.543055	0	1.27215	2.07443	0	1.35485
miR-339-5p	4.17685	0	5.30361	7.00581	3.27101	8.67321	4.25346	1.5261	5.51598	14.7035	4.34444	3.64056	10.1772	2.07443	4.76757	2.70971
miR-742-3p	0	1.36654	2.03985	1.27378	0	0	0	0	1.22577	0	0	0	0	0	0	0
miR-7663-5p	0	0	0	0	0	0	0	0	1.22577	0	0.543055	0	0	0	1.19189	0
miR-152-5p	0	0	0.815939	0	0	0	0	0	0	0	1.08611	0.60676	0	0	2.38378	0
miR-342-5p	4.17685	1.36654	0.40797	0	0.545169	3.25245	0	0	1.22577	0	1.62917	1.21352	1.27215	4.14886	2.38378	0
miR-125b-2-3p	2.78456	4.09961	6.93549	7.6427	3.81618	3.25245	2.83564	10.6827	4.9031	2.45058	10.8611	6.0676	11.4494	3.11164	1.19189	9.48398
miR-323-3p	1.39228	1.36654	0.40797	0	0.545169	0	4.25346	0	1.83866	2.45058	0.543055	0	0	0	0	0
miR-187-5p	2.78456	0	1.63188	0.636892	1.09034	0	0	0	0.612887	0	1.08611	0	1.27215	2.07443	0	5.41942
miR-1938	0	0	0.40797	0.636892	0	1.08415	0	0	0	0	2.17222	0	1.27215	1.03721	0	0
miR-1191b-3p	0	0	0	0	0	0	0	0	0	2.45058	0.543055	0	1.27215	0	0	0
miR-200a-3p	66.8295	150.319	236.622	236.924	121.573	177.801	161.631	134.297	221.252	100.474	229.712	184.455	221.354	105.796	168.057	182.905
miR-669a-3-3p	0	0	0	1.27378	0	0	0	3.05221	0	0	0	0	0	0	0	0
miR-369-3p	8.35369	17.765	12.2391	9.55337	8.17753	14.094	5.67127	10.6827	10.4191	12.2529	16.8347	5.46084	6.36075	8.29771	7.15135	8.12913
miR-144-5p	5.56913	0	4.0797	3.18446	0	8.67321	5.67127	4.57831	2.45155	0	7.60277	3.0338	1.27215	1.03721	2.38378	4.06456
miR-700-3p	0	0	0.815939	2.54757	1.09034	1.08415	0	1.5261	1.83866	0	0.543055	0.60676	0	0	0	1.35485
miR-485-5p	1.39228	0	1.63188	1.91067	1.63551	2.1683	0	0	0	4.90116	0.543055	1.82028	1.27215	3.11164	0	4.06456
miR-329-5p	2.78456	0	0	1.27378	0	0	0	0	0	0	0	0	0	0	0	0
miR-668-5p	0	0	0.40797	0	0.545169	0	0	0	0.612887	2.45058	0.543055	0	0	1.03721	0	0
miR-653-5p	0	0	0	1.27378	0.545169	2.1683	0	0	0.612887	0	0.543055	0	0	0	0	0
miR-135b-5p	0	0	0.815939	0.636892	1.09034	0	0	0	0.612887	0	0.543055	0	2.5443	1.03721	1.19189	0
miR-26b-3p	11.1383	0	3.26376	1.27378	1.09034	0	0	1.5261	4.29021	0	3.25833	1.82028	6.36075	0	1.19189	6.77427
miR-21a-5p	4084.96	5650.62	5611.22	5039.09	4953.95	5482.55	5915.14	4686.66	5056.32	4376.74	6843.58	4634.43	5734.85	4464.17	5292	7028.99
miR-3057-5p	0	0	0.40797	0	0	0	0	0	0	0	0	1.21352	0	0	2.38378	0
miR-495-3p	0	1.36654	0.815939	0	0.545169	3.25245	0	0	1.83866	0	0.543055	0	0	0	0	0
miR-8101	0	0	0	0	0	0	0	0	0.612887	2.45058	0	0.60676	0	0	0	0
miR-99a-5p	728.164	888.248	849.393	1055.33	849.373	1049.46	1122.91	674.538	801.656	1367.42	994.877	705.055	941.391	495.788	682.954	769.557
miR-185-3p	0	0	0	0	0	0	0	0	0	0	0	0.60676	1.27215	1.03721	0	0
miR-182-3p	0	2.73307	2.44782	0	0.545169	0	0	0	1.83866	0	2.17222	0	2.5443	1.03721	0	1.35485
miR-708-3p	0	1.36654	1.22391	0	1.09034	0	0	0	0	0	1.08611	0.60676	3.81645	0	0	1.35485
miR-6368	0	0	0	0	0	0	0	0	0	4.90116	0	0.60676	0	0	0	0
miR-17-3p	2.78456	2.73307	3.67173	2.54757	2.18068	0	4.25346	7.63052	3.06444	7.35174	1.08611	0.60676	0	4.14886	2.38378	4.06456
miR-328-3p	15.3151	17.765	10.1992	19.1067	13.0841	11.9257	36.8633	16.7871	10.4191	51.4622	6.51666	15.7758	10.1772	14.521	9.53513	12.1937
miR-6993-3p	0	0	0.40797	0	0	0	5.67127	0	0	0	0.543055	1.21352	0	0	0	0
miR-101b-5p	0	0	0	0	0.545169	0	0	0	0	0	1.08611	0.60676	1.27215	0	0	0
miR-181a-1-3p	0	0	0.815939	2.54757	0	3.25245	1.41782	0	0.612887	0	1.08611	0	0	3.11164	0	0
miR-669h-5p	0	0	0	0	0	0	0	0	0	0	0	0	0	2.07443	0	1.35485
miR-7233-3p	0	6.83268	2.44782	3.18446	5.99686	1.08415	0	1.5261	4.29021	4.90116	0	2.42704	0	1.03721	1.19189	4.06456
miR-411-5p	4.17685	6.83268	12.6471	9.55337	10.3582	24.9355	12.7604	10.6827	11.6449	29.407	17.9208	10.3149	5.0886	16.5954	3.57567	14.9034
miR-7079-5p	0	0	0	0	0	0	0	0	0	7.35174	0	0	0	0	0	0
miR-7242-3p	0	0	1.22391	0	1.63551	0	2.83564	0	0.612887	0	0.543055	0	0	1.03721	0	1.35485
miR-203-3p	33.4148	68.3268	51.4042	40.1242	70.872	49.8709	60.9662	47.3092	52.0954	44.1105	68.968	43.08	50.886	53.9351	65.554	71.8073
miR-322-3p	1.39228	4.09961	1.22391	4.45824	1.63551	2.1683	0	0	3.06444	2.45058	3.80139	2.42704	1.27215	1.03721	4.76757	0
miR-463-3p	4.17685	10.9323	7.75143	6.36892	6.54203	0	5.67127	3.05221	1.83866	7.35174	4.8875	2.42704	7.6329	6.22328	7.15135	4.06456
miR-504-5p	0	0	0	1.27378	0.545169	2.1683	0	1.5261	0	0	0	0	0	0	2.38378	1.35485
miR-215-5p	0	1.36654	0.815939	0	0	0	0	1.5261	0	0	0	0.60676	3.81645	0	0	1.35485
miR-7036a-5p	0	0	0.40797	0	0	0	0	0	0	4.90116	0	0	0	1.03721	0	0
miR-702-3p	0	0	0.40797	0	0	0	0	0	0	4.90116	0	0	1.27215	0	0	0
miR-7222-5p	0	1.36654	0	0.636892	1.09034	0	0	0	0	0	0	0	1.27215	0	0	0
miR-2137	0	0	0.815939	0.636892	0.545169	0	0	0	0.612887	7.35174	0	0.60676	0	0	0	0
miR-125a-5p	473.376	352.566	259.469	391.051	376.167	474.858	621.004	552.449	498.89	637.151	259.58	434.44	326.943	336.057	338.497	440.328
miR-7221-5p	0	0	0	0.636892	1.09034	0	0	0	1.22577	0	0	0	0	2.07443	1.19189	0
miR-429-5p	0	0	1.22391	0	1.09034	0	0	0	0.612887	0	1.08611	0	0	1.03721	1.19189	1.35485
miR-7223-3p	0	1.36654	0	1.27378	0.545169	0	0	0	0.612887	0	0	0	0	0	0	0
miR-1894-5p	0	0	0.40797	0	0	0	0	0	1.22577	0	1.62917	0	0	0	0	0
miR-150-3p	1.39228	0	0	1.91067	0.545169	0	2.83564	4.57831	0	0	0.543055	0	0	4.14886	1.19189	1.35485
miR-7026-3p	0	0	0	0	0	0	0	0	0.612887	0	0	0.60676	1.27215	0	0	0
miR-30b-5p	128.09	129.821	301.898	298.702	159.189	140.94	138.946	198.393	174.673	112.727	232.971	201.444	203.544	154.545	185.935	123.292
miR-210-5p	0	0	0.40797	0	0	2.1683	0	0	0	2.45058	0	0	2.5443	0	0	1.35485
miR-128-1-5p	2.78456	0	0	0.636892	0	0	2.83564	1.5261	0	0	0	0	1.27215	1.03721	1.19189	1.35485
miR-7214-3p	4.17685	5.46614	2.03985	3.82135	3.81618	5.42075	1.41782	9.15662	2.45155	4.90116	1.62917	1.82028	2.5443	8.29771	3.57567	5.41942
miR-7648-5p	1.39228	0	0	0	0	0	0	0	0	0	0	0	0	1.03721	0	2.70971
miR-369-5p	0	0	1.63188	2.54757	3.81618	5.42075	0	0	2.45155	4.90116	1.08611	2.42704	2.5443	2.07443	3.57567	1.35485
miR-676-3p	34.8071	31.4303	11.8311	17.833	17.9906	33.6087	24.1029	19.8393	22.0639	39.2093	15.2055	22.4501	15.2658	31.1164	14.3027	14.9034
miR-6928-5p	0	0	0	0	0	0	0	0	0.612887	0	0	0.60676	0	1.03721	0	0
miR-203-5p	2.78456	2.73307	0.40797	0.636892	0	3.25245	0	0	0	0	0.543055	1.82028	3.81645	1.03721	3.57567	1.35485
let-7a-1-3p	0	6.83268	0.815939	2.54757	1.09034	1.08415	0	0	2.45155	0	2.17222	2.42704	2.5443	2.07443	0	2.70971
miR-6539	0	0	0	0	0	0	0	0	0.612887	0	0.543055	0	0	1.03721	0	0
miR-1198-3p	0	0	0	0	0	0	0	0	0	0	0.543055	0	0	0	0	2.70971
miR-378b	0	0	0	0	0	0	0	0	0	0	0.543055	0.60676	0	1.03721	0	0
miR-5119	0	0	0	0	0	0	0	0	0	0	0.543055	0.60676	0	1.03721	0	0
miR-217-5p	0	0	0.815939	0	0.545169	0	0	0	0	0	0.543055	0	0	1.03721	1.19189	1.35485
miR-140-5p	12.5305	4.09961	12.2391	8.91648	7.0872	5.42075	4.25346	4.57831	4.9031	12.2529	7.05972	9.70816	12.7215	5.18607	2.38378	1.35485
miR-669l-5p	2.78456	2.73307	6.52752	5.09513	6.54203	1.08415	2.83564	1.5261	3.06444	0	4.34444	4.85408	10.1772	5.18607	1.19189	8.12913
miR-8108	0	0	2.03985	1.91067	0	4.3366	0	0	0	0	0.543055	1.82028	1.27215	1.03721	0	1.35485
miR-27a-3p	44.553	65.5937	95.4649	151.58	76.8688	52.0392	39.6989	33.5743	73.5464	68.6163	128.704	76.4518	103.044	67.4189	53.6351	46.0651
miR-423-5p	80.7524	21.8646	17.1347	17.1961	26.7133	7.58905	31.192	53.4136	14.7093	88.2209	2.71528	20.6298	12.7215	26.9676	38.1405	20.3228
miR-96-5p	8.35369	23.2311	33.0455	36.3028	37.0715	13.0098	31.192	32.0482	17.1608	14.7035	45.6166	32.765	26.7152	14.521	15.4946	25.7422
miR-669p-5p	2.78456	2.73307	2.44782	3.18446	3.27101	2.1683	1.41782	1.5261	2.45155	0	2.17222	4.85408	7.6329	3.11164	1.19189	1.35485
miR-7237-5p	0	0	0.40797	0	0	0	0	0	0	0	0.543055	0	0	1.03721	0	1.35485
miR-6905-3p	0	0	0	0	0	0	0	0	1.83866	0	0.543055	0	0	0	0	0
miR-298-5p	2.78456	0	0.40797	0.636892	1.63551	1.08415	1.41782	0	1.83866	0	0	1.82028	2.5443	0	1.19189	2.70971
miR-148a-5p	25.0611	15.0319	18.3586	7.6427	11.4485	8.67321	7.08909	1.5261	10.4191	12.2529	5.97361	9.1014	17.8101	16.5954	7.15135	8.12913
miR-743a-5p	1.39228	2.73307	7.75143	8.91648	9.26787	8.67321	7.08909	3.05221	12.8706	0	4.8875	3.64056	6.36075	3.11164	5.95946	5.41942
miR-883a-3p	36.1993	49.1953	56.7078	71.3319	49.6104	23.8513	51.0415	35.1004	42.9021	24.5058	40.7291	57.0354	48.3417	37.3397	67.9378	28.4519
miR-376b-3p	0	1.36654	0.40797	1.91067	1.09034	0	0	0	0.612887	0	1.08611	0	0	1.03721	0	0
miR-377-3p	2.78456	0	0	0.636892	0	0	0	0	0	0	0	0	0	0	0	0
miR-103-3p	211.627	159.885	104.848	84.0697	155.918	192.979	199.912	207.55	209.607	176.442	109.697	168.679	100.5	154.545	143.027	168.002
miR-1193-3p	0	1.36654	0.40797	0	0	0	2.83564	0	0.612887	0	0	0.60676	0	0	0	0
miR-6910-5p	4.17685	0	0	0	0	0	0	0	0	0	0	0	0	0	0	0
miR-6904-5p	0	0	0	0	0	0	0	0	0	0	2.17222	0	0	0	0	0
miR-27a-5p	5.56913	1.36654	3.67173	4.45824	3.81618	3.25245	0	3.05221	4.9031	4.90116	2.17222	1.21352	3.81645	5.18607	4.76757	5.41942
miR-455-3p	1.39228	1.36654	4.48767	3.18446	6.54203	2.1683	1.41782	0	4.9031	0	2.71528	2.42704	2.5443	6.22328	1.19189	6.77427
miR-615-3p	4.17685	5.46614	1.63188	1.27378	2.18068	0	5.67127	1.5261	0	12.2529	0.543055	3.0338	0	1.03721	2.38378	1.35485
miR-7036b-3p	0	0	0	0	0	0	0	0	1.22577	0	0	0	0	0	0	1.35485
miR-3101-3p	0	0	0	0	0	0	0	0	0	0	0	1.21352	0	0	0	1.35485
miR-182-5p	729.556	875.949	818.387	557.917	889.17	1854.98	1500.05	1053.01	799.818	637.151	1497.2	1018.14	1078.78	958.386	1119.19	1755.89
miR-5106	0	0	0.40797	0	0	0	0	0	0	0	0	0.60676	0	0	0	2.70971
miR-6236	0	0	0	0	0	0	0	0	1.22577	0	0	0	0	0	1.19189	0
miR-667-3p	0	2.73307	0	0	0	0	0	1.5261	0.612887	0	0	0	0	0	0	0
miR-7230-3p	4.17685	4.09961	2.85579	3.82135	5.45169	0	0	0	1.83866	0	1.08611	3.0338	2.5443	3.11164	1.19189	5.41942
miR-16-2-3p	0	6.83268	2.44782	5.73202	5.45169	1.08415	1.41782	6.10441	1.83866	2.45058	2.71528	4.24732	5.0886	6.22328	0	2.70971
miR-5046	0	0	0.815939	0.636892	0	0	0	0	0.612887	0	1.62917	0	0	1.03721	0	0
miR-93-5p	430.215	355.299	245.598	208.264	278.036	259.112	218.344	289.96	351.184	333.279	220.48	241.49	250.614	282.122	281.286	224.906
miR-6951-5p	0	0	0.40797	0	0.545169	0	1.41782	0	0	0	0	0	0	0	0	0
miR-582-3p	0	1.36654	0	0	0	0	1.41782	0	0	0	2.17222	0.60676	0	0	0	0
miR-6909-5p	0	0	0	0	0	0	0	0	1.83866	0	0	0	0	0	0	0
miR-6990-5p	0	0	0	0	0	0	0	0	1.22577	0	0	0.60676	0	0	0	0
miR-324-5p	1.39228	0	2.85579	1.91067	2.72584	0	4.25346	0	1.22577	2.45058	1.08611	1.82028	2.5443	1.03721	1.19189	1.35485
miR-5136	0	0	0	0	0	0	0	0	0	0	0	1.82028	0	0	0	0
miR-301b-3p	0	0	0.40797	0.636892	0	0	0	3.05221	0	0	0	0.60676	0	0	1.19189	0
miR-190a-5p	0	5.46614	3.26376	1.91067	2.18068	0	0	1.5261	1.83866	2.45058	2.71528	0.60676	0	0	3.57567	1.35485
miR-140-3p	215.804	144.853	165.636	184.062	141.744	277.543	214.091	241.124	146.48	200.948	368.191	123.172	147.569	213.666	261.024	208.648
let-7g-5p	1887.93	2349.07	1895.02	1630.44	2023.67	3500.72	3319.11	2919.44	2542.26	1296.36	2135.29	2654.57	2292.42	2989.25	2889.15	3765.14
miR-129-5p	0	0	0	0.636892	0	0	2.83564	0	0	0	0	0	0	0	0	1.35485
miR-501-5p	0	0	0	0.636892	1.09034	0	0	3.05221	0	0	1.08611	0	0	1.03721	0	0
miR-27b-3p	197.704	278.773	345.55	331.82	287.304	300.31	300.577	230.442	294.799	188.695	415.437	297.919	302.772	332.946	237.186	288.584
miR-145b	0	0	0.40797	2.54757	0.545169	0	0	0	0.612887	0	0.543055	0	1.27215	0	0	0
miR-8092	4.17685	0	0	0	0	0	0	0	0	0	0	0	1.27215	0	0	0
miR-361-3p	6.96141	10.9323	6.93549	5.73202	8.7227	3.25245	9.92473	7.63052	4.9031	19.6046	2.71528	7.88788	1.27215	4.14886	9.53513	9.48398
miR-351-5p	4.17685	4.09961	2.44782	3.18446	5.45169	3.25245	0	1.5261	3.06444	14.7035	1.08611	3.64056	0	2.07443	0	0
miR-468-5p	5.56913	10.9323	4.48767	5.73202	4.90652	1.08415	0	3.05221	7.35464	0	4.34444	6.0676	3.81645	3.11164	2.38378	1.35485
miR-137-3p	0	0	0	0	0	0	0	0	0	0	1.08611	0.60676	0	0	0	0
miR-455-5p	0	0	0.815939	1.27378	0	0	0	3.05221	0	0	0	0	1.27215	2.07443	0	0
miR-293-3p	2.78456	6.83268	2.44782	1.27378	2.18068	0	0	3.05221	0.612887	2.45058	1.62917	1.21352	5.0886	3.11164	8.34324	0
miR-23b-3p	97.4597	133.92	126.063	119.099	137.928	123.593	96.4116	103.775	124.416	120.078	119.472	126.206	160.291	124.466	95.3513	105.679
miR-1198-5p	11.1383	2.73307	3.67173	5.73202	4.36135	4.3366	11.3425	9.15662	5.51598	9.80232	3.25833	6.67436	3.81645	13.4838	4.76757	9.48398
miR-669a-5p	13.9228	16.3984	15.9108	17.833	21.2616	13.0098	11.3425	10.6827	15.3222	2.45058	11.4042	27.911	44.5253	15.5582	9.53513	4.06456
miR-6418-3p	0	0	0	0	0	0	2.83564	0	0.612887	0	1.08611	0	1.27215	0	0	0
miR-26a-1-3p	0	2.73307	0	0	0	0	0	0	0.612887	0	1.08611	0	1.27215	0	0	0
miR-384-5p	0	0	0.40797	0	0	0	1.41782	1.5261	0	0	0	0.60676	0	0	0	0
let-7j	1.39228	0	0	0.636892	0	2.1683	0	1.5261	1.83866	0	0	0	0	0	0	1.35485
miR-138-2-3p	0	1.36654	0.815939	0	0.545169	0	0	0	0	0	0	1.82028	0	0	0	2.70971
miR-421-3p	2.78456	0	4.0797	1.91067	3.81618	5.42075	1.41782	1.5261	2.45155	0	1.62917	3.0338	6.36075	2.07443	2.38378	8.12913
miR-760-3p	0	1.36654	0	0	0	0	1.41782	0	0	0	0	0	1.27215	1.03721	0	1.35485
miR-3088-3p	1.39228	1.36654	0.40797	0	0	0	0	0	0.612887	0	0	0	0	0	0	0
miR-202-3p	0	0	0	0.636892	1.09034	0	0	3.05221	0	0	0	0.60676	0	0	1.19189	1.35485
miR-6911-3p	2.78456	0	0	1.27378	0	0	0	0	0	2.45058	1.08611	1.21352	0	1.03721	0	0
miR-212-5p	0	2.73307	0.815939	4.45824	2.72584	0	2.83564	6.10441	0	0	1.08611	3.64056	2.5443	0	3.57567	5.41942
miR-29b-2-5p	4.17685	0	0	1.27378	0.545169	0	0	1.5261	1.83866	0	1.08611	1.21352	1.27215	0	2.38378	0
miR-1941-3p	0	0	1.22391	0.636892	0.545169	0	0	0	0	0	0.543055	0	1.27215	0	0	0
miR-96-3p	0	0	0.815939	1.27378	1.09034	0	0	0	0.612887	0	0.543055	0	0	0	1.19189	0
miR-468-3p	2.78456	1.36654	1.63188	1.91067	2.18068	0	8.50691	3.05221	1.83866	4.90116	1.62917	1.21352	2.5443	4.14886	0	2.70971
miR-154-3p	0	0	1.22391	0.636892	0.545169	0	1.41782	0	0	0	0	1.82028	0	0	0	0
miR-6922-3p	0	0	0	0	0	0	0	0	0	2.45058	0	0	0	1.03721	0	0
miR-7084-3p	0	0	0	0	0	0	0	0	0	2.45058	0	0	0	1.03721	0	0
miR-1983	2.78456	5.46614	6.11955	9.55337	6.54203	5.42075	4.25346	0	5.51598	7.35174	5.43055	9.70816	2.5443	4.14886	1.19189	1.35485
miR-3100-5p	0	1.36654	0	0	0.545169	0	0	0	0	0	0	0	0	1.03721	2.38378	0
miR-322-5p	4.17685	1.36654	2.03985	0.636892	3.27101	0	0	0	4.29021	0	2.17222	0.60676	1.27215	0	0	0
miR-195a-3p	1.39228	0	0.815939	1.27378	0.545169	0	0	0	0	4.90116	0	0	0	0	0	1.35485
miR-7022-3p	0	0	0	0	0	0	0	0	0.612887	2.45058	0	0	0	0	0	0
miR-1668	0	0	0	0	0	0	0	0	0	2.45058	0	0.60676	0	0	0	0
miR-8097	2.78456	0	0.40797	0	0	0	0	0	0	0	0	0	0	0	0	1.35485
miR-3105-3p	0	0	0.40797	0.636892	0	0	1.41782	0	0.612887	0	0	0	0	0	0	0
miR-7222-3p	1.39228	0	0.40797	0.636892	0.545169	0	0	0	0	0	0	0	0	2.07443	0	0
miR-301a-5p	4.17685	1.36654	1.63188	2.54757	1.09034	0	0	4.57831	5.51598	0	1.08611	1.82028	1.27215	1.03721	0	0
miR-350-3p	5.56913	0	8.97533	19.1067	7.63236	4.3366	1.41782	13.7349	5.51598	19.6046	4.34444	7.88788	6.36075	3.11164	10.727	2.70971
miR-186-5p	27.8456	31.4303	68.1309	91.0755	39.2522	82.3955	69.4731	65.6224	42.9021	49.0116	89.6041	50.9678	49.6139	42.5258	64.3621	62.3233
miR-6926-3p	0	0	0	0	0	0	0	0	0	0	0	0	1.27215	0	0	1.35485
miR-7219-3p	0	0	0	0	0	0	0	0	0	0	0	0	1.27215	0	0	1.35485
miR-20a-3p	1.39228	0	0	0	0	0	1.41782	1.5261	1.83866	0	0.543055	0	0	0	0	1.35485
miR-6928-3p	0	0	0	0	1.09034	0	0	0	1.22577	0	0.543055	0.60676	0	0	0	0
miR-32-5p	2.78456	6.83268	10.1992	13.3747	8.7227	1.08415	0	0	3.67732	2.45058	11.4042	7.88788	17.8101	3.11164	4.76757	0
miR-133a-5p	0	2.73307	0.40797	0	0	0	0	0	0	0	0.543055	0	0	0	0	0
let-7f-1-3p	0	0	0	1.27378	0	0	0	0	1.83866	0	0	0	1.27215	0	0	0
miR-547-3p	0	0	0.40797	1.91067	0	0	0	1.5261	1.22577	0	0.543055	0	0	0	0	0
miR-6955-5p	0	0	0	0	0	0	0	0	0	4.90116	0	0	0	0	0	0
miR-7068-5p	0	0	0	0	0	0	0	0	0	4.90116	0	0	0	0	0	0
miR-505-3p	0	0	0.815939	2.54757	1.09034	0	0	0	1.22577	0	1.08611	0.60676	1.27215	1.03721	0	1.35485
miR-615-5p	0	0	0.40797	2.54757	1.09034	0	0	0	1.83866	0	0.543055	0	0	0	0	0
miR-6942-3p	0	0	0	0	0	0	0	0	0	0	0	0	1.27215	1.03721	0	0
miR-671-3p	6.96141	6.83268	0.815939	7.6427	5.99686	5.42075	8.50691	0	7.35464	4.90116	2.71528	1.82028	3.81645	6.22328	10.727	9.48398
miR-222-5p	1.39228	0	3.67173	2.54757	0.545169	3.25245	4.25346	1.5261	0	0	1.62917	1.82028	1.27215	4.14886	1.19189	5.41942
miR-423-3p	83.5369	19.1315	52.2201	49.6775	49.6104	39.0294	45.3702	38.1526	24.5155	73.5174	32.5833	61.8895	35.6202	58.084	42.9081	35.2262
miR-1896	0	0	0	0	0	0	0	0	0	0	0	0	0	0	2.38378	0
miR-5124a	0	0	0	0	0	0	0	0	0	0	0	0	0	0	0	2.70971
miR-7667-3p	0	0	0	0	0	0	0	0	0	0	0	0	2.5443	0	0	0
miR-6371	0	0	0	0	0	0	0	0	0	0	0	0	0	0	0	2.70971
miR-330-3p	0	0	1.63188	0.636892	0	0	1.41782	0	0.612887	0	0	0	0	1.03721	0	1.35485
miR-6992-5p	0	0	0	0	0	0	0	0	0.612887	0	0	0	0	1.03721	0	0
miR-181b-2-3p	0	0	0	0	0	0	0	0	0.612887	0	0	0	0	0	1.19189	0
miR-5625-3p	0	0	0	0	0	0	0	0	0.612887	0	0	0	1.27215	0	0	0
miR-7650-5p	0	0	0	0	0	0	0	0	0.612887	0	0	0	1.27215	0	0	0
miR-150-5p	320.225	76.526	157.068	513.335	105.218	208.157	163.049	228.915	67.4176	350.433	115.128	216.007	73.7847	252.043	498.211	62.3233
miR-6405	0	0	0	0	0	0	0	0	1.22577	0	0	0	0	0	0	0
miR-1982-3p	0	0	0	0	0	0	0	0	0	0	0	0.60676	1.27215	0	0	0
miR-6934-3p	0	0	0	0	0	0	0	0	0	0	0	0.60676	1.27215	0	0	0
miR-7008-3p	0	0	0	0	0	0	0	0	0	0	0	0.60676	1.27215	0	0	0
miR-7227-3p	0	0	0	0	0	0	0	0	0	0	0	0.60676	0	0	0	1.35485
miR-328-5p	0	0	0	0	0	0	0	0	0	0	0	0.60676	0	1.03721	0	0
miR-532-3p	0	0	1.22391	1.27378	0.545169	2.1683	4.25346	1.5261	1.22577	0	0	2.42704	1.27215	2.07443	0	1.35485
miR-7234-3p	8.35369	15.0319	3.26376	2.54757	10.3582	5.42075	2.83564	4.57831	14.0964	2.45058	2.71528	7.28112	3.81645	5.18607	5.95946	2.70971
miR-883a-5p	0	2.73307	3.26376	1.91067	2.18068	0	0	4.57831	4.9031	0	0.543055	0.60676	1.27215	0	3.57567	1.35485
miR-3618-5p	0	1.36654	0	0	0	0	0	0	1.83866	0	0	0	0	0	0	0
miR-122-5p	0	0	0.815939	0.636892	0	2.1683	0	0	0	0	0	0.60676	1.27215	1.03721	0	0
miR-3968	0	0	0	0	0	0	0	0	0	0	0.543055	0	1.27215	0	0	0
miR-673-5p	0	0	0	0	0	0	0	0	0.612887	0	0.543055	0	0	0	0	0
miR-679-5p	0	0	0	0	0	0	0	0	0	0	0.543055	0	0	1.03721	0	0
miR-496a-3p	0	0	0	0	0	0	0	0	0	0	0.543055	0	1.27215	0	0	0
miR-6992-3p	0	0	0	0	0	0	0	0	0.612887	0	0.543055	0	0	0	0	0
miR-7013-3p	0	0	0	0	0	0	0	0	0	0	0.543055	0	1.27215	0	0	0
let-7a-2-3p	0	0	0	0	0	0	0	0	0	0	0.543055	0	0	1.03721	0	0
miR-7646-3p	0	0	0	0	0	0	0	0	0	0	0.543055	0	0	1.03721	0	0
let-7g-3p	1.39228	0	0	1.27378	0.545169	0	0	0	1.22577	0	0.543055	0	1.27215	1.03721	0	0
miR-29a-5p	0	0	0.40797	0.636892	1.09034	0	0	3.05221	1.22577	0	0.543055	1.21352	2.5443	0	0	0
miR-344-3p	0	0	0.40797	0	0.545169	0	0	0	0	0	0.543055	0.60676	0	1.03721	0	0
miR-1933-3p	0	0	0	0	0	0	0	0	0	0	1.08611	0	0	0	0	0
miR-378a-5p	4.17685	0	0.40797	0	0.545169	2.1683	0	0	2.45155	0	0.543055	0	1.27215	1.03721	2.38378	0
miR-7092-3p	1.39228	0	0	0	0	0	1.41782	0	0	0	0	0	0	0	0	0
miR-1191a	0	0	0	1.27378	0.545169	0	0	0	0	0	0	0.60676	0	0	0	0
miR-99a-3p	2.78456	0	0.40797	0.636892	0.545169	0	0	0	0.612887	4.90116	0	0	0	1.03721	1.19189	0
miR-3079-5p	0	1.36654	0	0	0	0	0	3.05221	0	0	1.08611	0	0	0	0	0
miR-411-3p	0	0	1.63188	0.636892	2.18068	0	1.41782	0	0.612887	0	1.62917	1.21352	1.27215	0	0	0
miR-465d-3p	0	0	0	0	0	1.08415	1.41782	0	0	0	0	0	0	0	0	0
miR-363-3p	0	0	0.40797	1.91067	0	0	0	0	0	2.45058	0	0	1.27215	0	0	0
miR-30c-1-3p	0	0	0	0	1.63551	1.08415	1.41782	0	1.22577	0	0.543055	0.60676	0	1.03721	0	1.35485
miR-503-5p	0	1.36654	1.22391	0.636892	1.63551	3.25245	0	0	0.612887	2.45058	1.08611	1.82028	0	1.03721	3.57567	0
miR-8114	6.96141	4.09961	0.815939	1.27378	0	0	0	3.05221	0.612887	14.7035	1.08611	1.21352	1.27215	1.03721	1.19189	0
miR-6902-5p	0	0	0	0	0	2.1683	0	0	0	0	0	0	0	0	0	0
miR-6983-5p	0	0	0	0	0	0	2.83564	0	0	0	0	0	0	0	0	0
miR-467e-3p	0	0	0	0.636892	0	0	1.41782	0	0	0	0	0	0	0	0	0
miR-1955-3p	0	0	0	0	0	2.1683	0	0	0	0	0	0	0	0	0	0
miR-7049-5p	0	0	0	0.636892	0	0	1.41782	0	0	0	0	0	0	0	0	0
miR-7082-3p	0	0	0	0	0	2.1683	0	0	0	0	0	0	0	0	0	0
miR-6967-5p	0	0	0	1.27378	0	0	0	0	0	0	0	0	0	0	0	0
miR-5107-3p	0	0	0	1.27378	0	0	0	0	0	0	0	0	0	0	0	0
miR-483-5p	0	0	0	0	0	0	0	3.05221	0	0	0	0	0	0	0	0
miR-449c-3p	2.78456	0	0	0	0	0	0	0	0	0	0	0	0	0	0	0
miR-7019-5p	2.78456	0	0	0	0	0	0	0	0	0	0	0	0	0	0	0
miR-6920-3p	0	2.73307	0	0	0	0	0	0	0	0	0	0	0	0	0	0
miR-6959-3p	0	2.73307	0	0	0	0	0	0	0	0	0	0	0	0	0	0
miR-3082-5p	4.17685	0	0.40797	0	0	2.1683	0	0	0	2.45058	0	1.21352	1.27215	1.03721	0	0
miR-183-3p	8.35369	1.36654	2.85579	2.54757	4.90652	1.08415	0	1.5261	1.83866	4.90116	2.17222	1.82028	5.0886	1.03721	2.38378	4.06456
miR-1247-3p	0	0	0.40797	0	1.09034	1.08415	0	0	1.83866	0	0.543055	0	0	1.03721	0	0
miR-6907-3p	1.39228	0	0	0	0	0	0	0	0	0	1.62917	0	0	0	0	0
miR-7234-5p	4.17685	1.36654	1.63188	1.91067	1.63551	0	0	0	1.22577	2.45058	1.08611	1.82028	2.5443	1.03721	0	0
miR-7116-3p	0	0	0	0.636892	0.545169	0	0	0	0	0	0	0	0	0	0	0
miR-3070-5p	1.39228	0	0	0	0.545169	0	0	0	0	0	0	0	0	0	0	0
miR-2139	1.39228	0	0	0	0.545169	0	0	0	0	0	0	0	0	0	0	0
miR-214-5p	0	0	1.22391	0.636892	0	0	0	0	0.612887	0	0.543055	0	1.27215	0	0	1.35485
miR-5626-5p	0	0	0	0	0	2.1683	0	0	0.612887	2.45058	0	0.60676	0	0	0	0
miR-207	0	0	0	0	0	3.25245	0	0	0	0	0	0.60676	0	1.03721	0	0
miR-6238	1.39228	0	0	0	0	0	0	0	0.612887	2.45058	0	0	0	0	0	0
miR-6897-5p	0	0	0	0	1.09034	0	0	0	0	0	0	0	0	0	0	0
miR-3084-5p	0	0	0.815939	0	0.545169	1.08415	0	3.05221	1.83866	0	0	1.21352	1.27215	1.03721	0	0
miR-125b-5p	955.106	755.694	727.818	780.829	654.748	771.915	917.328	668.433	881.944	1222.84	559.347	987.198	639.892	802.804	643.621	654.395
miR-3062-5p	0	0	1.22391	0	2.18068	2.1683	0	0	0.612887	0	2.17222	1.21352	0	0	0	0
miR-5132-5p	2.78456	0	0	0	0	0	0	0	0.612887	0	0	0.60676	0	0	0	1.35485
miR-7688-5p	0	0	0.815939	0	0.545169	2.1683	0	0	1.22577	0	0	3.0338	0	0	0	0
miR-7007-3p	2.78456	0	0	0.636892	0.545169	0	0	0	0.612887	0	0.543055	0	0	1.03721	0	0
miR-7015-3p	0	0	0.815939	0	0	0	1.41782	0	0	0	0	0.60676	0	0	0	0
miR-1843a-5p	1.39228	2.73307	7.34346	7.6427	7.0872	6.5049	5.67127	7.63052	8.58042	2.45058	7.60277	6.0676	5.0886	8.29771	7.15135	2.70971
miR-466c-5p	0	0	0.815939	0	0	0	0	1.5261	0	0	0	0	2.5443	0	1.19189	0
miR-487b-3p	0	0	0.40797	0	2.72584	2.1683	2.83564	0	1.22577	2.45058	1.62917	0	0	1.03721	0	1.35485
miR-7661-3p	0	4.09961	0.40797	0	0	0	0	0	2.45155	0	0	0	0	2.07443	0	0
miR-183-5p	445.53	550.714	419.801	349.017	621.493	1242.44	917.328	767.63	409.409	524.424	948.174	629.817	667.879	570.468	710.367	1047.3
miR-485-3p	2.78456	2.73307	0	0	1.63551	0	0	0	0	0	0.543055	1.21352	0	1.03721	1.19189	1.35485
miR-7001-3p	0	0	0	0	0	0	0	1.5261	0	0	0	0.60676	1.27215	0	0	0
miR-8098	1.39228	0	0	0	0	0	0	0	0.612887	0	0	0	0	1.03721	0	0
miR-539-5p	0	0	0	0	0	0	0	3.05221	0	0	0.543055	0.60676	1.27215	0	0	0
miR-1903	0	1.36654	0	0	0	0	0	0	0.612887	0	0	0	0	1.03721	0	0
miR-7225-3p	0	0	0.40797	0	0	1.08415	0	0	0	0	0	0	0	0	0	0
miR-363-5p	0	1.36654	0.40797	0	0	0	0	0	0	0	0	0	0	0	0	0
miR-6935-3p	1.39228	0	0.40797	0	0	0	0	0	0	0	0	0	0	0	0	0
miR-3091-3p	1.39228	0	0.40797	0	0	0	0	0	0	0	0	0	0	0	0	0
miR-1933-5p	0	0	0	0	0	1.08415	0	0	0	4.90116	0	0	0	0	0	0
miR-3108-5p	0	0	0	0	0.545169	0	0	0	0	0	0	0	1.27215	1.03721	0	0
miR-3474	0	0	0.40797	0	0	0	0	0	0.612887	0	0	0	0	0	0	1.35485
miR-450b-3p	0	0	0.815939	1.27378	0	0	0	0	0	0	0	0.60676	0	0	1.19189	0
miR-381-3p	0	0	0.40797	0.636892	1.63551	0	0	0	0.612887	2.45058	0	0.60676	0	0	0	0
miR-376c-3p	1.39228	0	1.22391	0.636892	3.81618	0	0	0	0	0	3.25833	1.82028	0	2.07443	0	1.35485
miR-199b-5p	1.39228	2.73307	2.44782	1.27378	3.81618	1.08415	0	1.5261	1.22577	0	3.25833	0.60676	1.27215	3.11164	3.57567	0
miR-6948-3p	0	0	0	0.636892	0	0	0	0	0	0	0	0.60676	0	0	1.19189	0
miR-3094-3p	0	0	0	0	0	1.08415	0	0	0.612887	0	0	0.60676	0	0	0	0
miR-212-3p	0	0	0.815939	0	0.545169	0	0	0	0	0	0	0	0	0	1.19189	0
miR-7217-3p	5.56913	0	4.48767	1.91067	6.54203	2.1683	5.67127	10.6827	1.83866	7.35174	1.08611	4.85408	3.81645	12.4466	0	4.06456
miR-335-3p	1.39228	2.73307	0.40797	4.45824	1.09034	0	1.41782	1.5261	4.29021	0	1.62917	0	1.27215	1.03721	2.38378	0
miR-28c	0	0	0.40797	0.636892	0	2.1683	0	0	0.612887	0	0.543055	0	0	0	0	1.35485
miR-665-3p	0	0	0	0	0	0	1.41782	0	0.612887	0	0.543055	0	0	0	0	0
miR-3108-3p	0	1.36654	0	0	0	0	0	0	0.612887	0	0.543055	0	0	0	0	0
miR-200b-3p	1285.08	1730.03	1083.57	944.51	1108.87	2591.12	2512.37	1866.42	1497.9	1266.95	1464.62	1520.54	1109.32	1460.4	1830.75	2601.32
miR-6932-5p	0	0	0.815939	0	0	0	0	0	0	0	0	0	0	0	0	0
miR-3081-3p	0	0	0.815939	0	0	0	0	0	0	0	0	0	0	0	0	0
miR-3102-5p	0	0	0.815939	0	0	0	0	0	0	0	0	0	0	0	0	0
miR-3086-5p	0	0	0.40797	0	0	0	0	0	0	0	0.543055	0	0	1.03721	0	0
miR-6975-3p	0	0	0	1.27378	0	0	1.41782	0	0	0	0	0	1.27215	0	0	1.35485
miR-7079-3p	0	0	0	1.27378	0	0	0	0	1.22577	0	0	0	0	0	0	1.35485
miR-7218-3p	1.39228	2.73307	0	2.54757	0.545169	0	0	0	1.83866	0	1.62917	1.21352	2.5443	0	0	0
miR-1906	0	0	0.40797	0	0	0	0	0	0	0	0	0	0	2.07443	0	0
miR-7118-3p	0	0	0.40797	0	0	0	0	0	0	0	0	0	0	2.07443	0	0
miR-205-3p	0	0	1.22391	1.27378	0	0	0	0	1.22577	0	0.543055	0.60676	1.27215	0	0	0
miR-19b-3p	18.0997	45.0957	46.1006	41.3979	20.7164	7.58905	7.08909	13.7349	31.2572	24.5058	32.5833	16.9893	30.5316	13.4838	32.1811	31.1617
miR-376a-3p	0	0	0.40797	1.27378	0.545169	0	0	0	2.45155	0	0.543055	0	0	0	0	0
miR-92a-1-5p	4.17685	4.09961	0.815939	1.91067	1.09034	0	1.41782	1.5261	1.83866	0	3.25833	0.60676	3.81645	2.07443	2.38378	0
miR-200c-3p	2240.18	1959.61	1131.3	1052.78	2091.81	2180.23	2345.07	2055.66	1875.43	3087.73	1249.03	2043.57	1679.24	1620.13	1491.06	2375.06
miR-324-3p	0	0	0.815939	2.54757	0	0	0	0	0	4.90116	0	0	1.27215	0	0	0
miR-719	1.39228	1.36654	0	0	0	0	0	0	0	0	0	0	1.27215	0	0	0
miR-3058-3p	0	1.36654	0	0	0	0	0	0	0	0	0	1.21352	0	0	0	0
miR-681	4.17685	0	0	1.27378	0	0	0	0	1.83866	0	0.543055	0	1.27215	0	0	0
miR-29a-3p	714.241	896.447	878.767	1022.85	743.61	697.109	849.273	892.77	729.336	1460.55	976.413	661.975	754.385	602.621	694.873	709.944
miR-505-5p	0	0	0	0	0.545169	0	0	0	1.22577	0	0	0	0	0	0	0
miR-467d-3p	1.39228	1.36654	0.815939	1.27378	1.63551	0	0	3.05221	1.22577	2.45058	0.543055	0.60676	1.27215	1.03721	1.19189	1.35485
miR-28a-3p	6.96141	10.9323	3.26376	6.36892	8.17753	15.1781	7.08909	7.63052	3.67732	2.45058	11.4042	8.49464	3.81645	6.22328	4.76757	18.968
miR-350-5p	0	0	0.815939	1.91067	0.545169	0	0	0	0	0	1.62917	0	0	0	0	1.35485
miR-935	0	0	0.40797	0	0	0	0	3.05221	0	0	1.08611	0	0	0	0	0
miR-6946-5p	0	1.36654	0	0.636892	0	0	0	0	0	0	0	0	0	1.03721	0	0
miR-7a-1-3p	2.78456	2.73307	1.63188	1.27378	2.18068	0	1.41782	3.05221	4.29021	0	0.543055	2.42704	0	2.07443	1.19189	1.35485
miR-7059-3p	1.39228	0	0	0.636892	0	0	0	0	0.612887	0	1.08611	0	0	0	0	0
miR-181a-2-3p	0	2.73307	0	0.636892	2.18068	2.1683	0	0	3.06444	0	1.08611	0.60676	0	1.03721	0	0
let-7i-3p	0	1.36654	0.815939	2.54757	2.18068	0	4.25346	0	0.612887	4.90116	1.62917	1.21352	2.5443	0	0	1.35485
miR-574-3p	4.17685	6.83268	7.34346	7.00581	9.81304	1.08415	5.67127	3.05221	6.74176	4.90116	4.34444	4.85408	10.1772	9.33493	5.95946	4.06456
miR-470-3p	0	0	0.40797	0.636892	0.545169	0	0	0	0.612887	0	0	0	1.27215	0	1.19189	0
miR-669b-5p	0	0	0.40797	0.636892	0.545169	0	0	0	0	0	0	0.60676	1.27215	1.03721	0	0
miR-669m-5p	0	0	0.40797	0.636892	0.545169	0	0	0	0	0	0	0.60676	1.27215	1.03721	0	0
miR-138-5p	0	0	0.40797	0	1.09034	0	1.41782	0	0.612887	0	0.543055	0	0	0	2.38378	0
miR-7226-3p	0	0	0.40797	0	0	0	0	0	0	0	1.08611	0	0	0	0	0
miR-3960	2.78456	0	0	0	0	0	0	0	0	0	0	0	0	0	0	1.35485
miR-412-5p	0	1.36654	0	0	0.545169	0	0	0	0	0	0	0	0	1.03721	0	0
miR-331-5p	0	0	1.63188	1.91067	0.545169	0	0	0	0.612887	0	0.543055	0.60676	0	0	0	2.70971
miR-3087-3p	0	0	0	0	0	0	0	3.05221	0.612887	0	0	0	0	0	0	0
miR-7232-3p	4.17685	4.09961	0.815939	1.27378	1.63551	1.08415	0	3.05221	2.45155	0	1.08611	0.60676	1.27215	4.14886	5.95946	0
miR-139-3p	0	0	0.815939	0.636892	0.545169	6.5049	0	3.05221	0.612887	0	0	3.0338	1.27215	0	1.19189	4.06456
let-7c-2-3p	0	6.83268	0.815939	2.54757	1.09034	1.08415	0	0	4.9031	0	2.17222	2.42704	0	2.07443	0	0
miR-7042-3p	0	0	0	0	0	0	2.83564	0	0.612887	0	0	0	0	0	0	0
miR-1966-3p	0	0	0	0	0	0	2.83564	0	0	0	0.543055	0	0	0	0	0
miR-295-3p	1.39228	0	0.40797	2.54757	0.545169	1.08415	0	0	0	0	0.543055	0.60676	2.5443	2.07443	0	0
miR-7221-3p	0	1.36654	0	0	1.63551	0	1.41782	0	1.22577	0	0	0	1.27215	2.07443	0	0
miR-329-3p	0	0	0.40797	1.27378	0	0	1.41782	0	1.22577	0	0	0	1.27215	1.03721	0	0
miR-370-3p	0	0	0.815939	0.636892	0	0	0	0	0	2.45058	0.543055	0.60676	0	0	0	0
miR-493-3p	0	0	0	0.636892	0.545169	0	0	0	0.612887	0	0	0	0	0	0	0
miR-511-3p	0	0	1.22391	0	0	0	0	0	0.612887	0	0.543055	0.60676	0	0	0	0
miR-669d-5p	1.39228	1.36654	3.67173	2.54757	2.18068	1.08415	1.41782	3.05221	4.29021	0	2.71528	3.0338	0	4.14886	0	0
miR-153-3p	0	0	0.40797	0	0	1.08415	0	0	0	2.45058	0	0	0	0	0	0
miR-669c-5p	80.7524	72.4264	26.926	23.565	54.5169	79.143	65.2196	94.6184	68.0305	63.7151	19.0069	46.7205	27.9873	106.833	97.7351	77.2267
miR-742-5p	2.78456	4.09961	7.75143	7.00581	4.36135	4.3366	1.41782	1.5261	1.83866	14.7035	5.43055	3.0338	5.0886	3.11164	4.76757	1.35485
miR-877-5p	4.17685	0	0	0	0.545169	0	0	0	0	0	0	0	0	2.07443	2.38378	0
miR-883b-3p	1.39228	0	4.89564	9.55337	2.72584	2.1683	0	1.5261	2.45155	9.80232	2.17222	3.0338	0	2.07443	1.19189	5.41942
miR-297b-5p	0	0	0.40797	0	1.09034	0	0	0	0	0	0.543055	0.60676	0	0	0	1.35485
miR-151-3p	23.6688	36.8965	13.871	18.4699	23.9874	56.3758	17.0138	22.8915	12.2577	58.8139	31.4972	24.8772	17.8101	30.0792	22.6459	24.3874
miR-1968-5p	0	0	0	0	1.09034	0	0	0	0	0	0	0	0	1.03721	0	0
miR-540-3p	1.39228	0	0.40797	0	0	0	0	0	0.612887	0	0	0	0	0	0	0
miR-5131	1.39228	0	0.40797	0	0	0	0	0	0.612887	0	0	0	0	0	0	0
miR-669p-3p	1.39228	0	0.40797	0	0	0	0	0	0.612887	0	0	0	0	0	0	0
miR-532-5p	18.0997	12.2988	13.463	8.91648	9.26787	18.4306	9.92473	18.3132	16.548	12.2529	13.5764	10.9217	5.0886	12.4466	16.6865	14.9034
miR-7214-5p	4.17685	13.6654	4.89564	7.00581	10.9034	4.3366	11.3425	7.63052	11.6449	4.90116	4.8875	1.21352	1.27215	20.7443	7.15135	13.5485
miR-7229-5p	4.17685	8.19921	1.63188	1.27378	1.63551	2.1683	0	1.5261	2.45155	4.90116	0.543055	1.21352	0	5.18607	2.38378	5.41942
miR-223-3p	23.6688	32.7968	39.5731	54.7727	32.165	19.5147	28.3564	15.261	26.967	26.9564	52.6764	25.4839	30.5316	45.6374	32.1811	12.1937
miR-326-3p	1.39228	0	0.815939	0.636892	0	1.08415	0	0	0	0	0.543055	0.60676	0	2.07443	0	0
miR-148b-3p	34.8071	30.0638	62.0114	80.2483	34.8908	62.8807	31.192	56.4658	26.3541	39.2093	95.0347	49.7543	31.8038	39.4141	47.6757	56.9039
miR-7658-3p	0	0	0.40797	0	0.545169	0	0	0	0	0	0	0.60676	0	0	0	0
miR-7242-5p	2.78456	2.73307	0.40797	0.636892	4.36135	0	0	0	0	0	0	1.21352	1.27215	3.11164	0	5.41942
miR-1927	1.39228	0	0.40797	0.636892	0	0	0	0	1.22577	0	0	0	0	0	0	1.35485
miR-425-3p	6.96141	2.73307	5.30361	1.27378	4.90652	4.3366	0	0	3.67732	4.90116	3.80139	3.0338	3.81645	0	5.95946	1.35485
miR-7a-2-3p	1.39228	0	0.815939	0.636892	0	0	0	0	0	0	0	1.21352	1.27215	0	0	0
miR-7068-3p	2.78456	1.36654	0.40797	1.27378	0.545169	0	1.41782	0	0.612887	0	0	0.60676	3.81645	2.07443	0	0
miR-206-3p	0	0	0	0	0.545169	1.08415	2.83564	0	0.612887	0	0	0	1.27215	1.03721	0	1.35485
miR-193b-3p	0	0	0	1.27378	0	0	0	3.05221	0	2.45058	1.08611	0.60676	0	0	0	0
miR-130a-3p	2.78456	5.46614	8.15939	5.73202	9.81304	2.1683	4.25346	3.05221	6.12887	7.35174	8.68888	6.0676	6.36075	5.18607	2.38378	2.70971
miR-294-3p	0	1.36654	1.22391	0	1.63551	0	4.25346	4.57831	1.22577	0	0.543055	3.64056	1.27215	1.03721	2.38378	1.35485
miR-878-3p	26.4534	12.2988	46.9165	45.8562	31.6198	4.3366	5.67127	19.8393	16.548	56.3634	18.4639	33.3718	39.4367	14.521	19.0703	6.77427
miR-5101	0	0	0.40797	0	0.545169	0	0	0	0	0	0.543055	0	0	0	1.19189	0
miR-3060-3p	1.39228	0	0.40797	0	0	0	0	0	0	0	0.543055	0	0	1.03721	0	0
miR-7240-5p	0	0	0.815939	0.636892	0	0	0	0	0	0	0	0	1.27215	0	1.19189	0
miR-6546-5p	0	0	0.815939	0	0	0	0	0	0.612887	0	0	0	0	0	0	0
miR-365-2-5p	1.39228	0	0.40797	0.636892	1.09034	2.1683	0	0	1.22577	0	0	0.60676	1.27215	1.03721	0	1.35485
miR-18a-3p	1.39228	0	0.815939	1.91067	0.545169	1.08415	0	0	1.22577	0	0	0.60676	0	3.11164	1.19189	0
miR-30c-2-3p	29.2379	23.2311	14.2789	14.0116	28.894	30.3562	18.4316	16.7871	15.9351	19.6046	9.77499	23.6636	13.9937	36.3025	27.4135	31.1617
miR-1839-5p	58.4758	62.8606	57.5237	34.3921	70.3268	80.2272	76.5622	93.0923	60.0629	49.0116	61.9083	57.0354	33.0759	87.126	69.1297	107.034
miR-3069-3p	0	2.73307	0.40797	0	0	0	0	0	0.612887	0	0.543055	0	0	0	0	1.35485
miR-7223-5p	2.78456	0	0.40797	0	1.63551	1.08415	0	0	1.83866	0	0.543055	0	0	3.11164	0	0
miR-668-3p	0	0	0	0.636892	1.09034	3.25245	0	0	0.612887	0	0.543055	1.21352	0	0	0	2.70971
miR-3620-3p	0	0	0.40797	0	0	0	0	0	0	2.45058	0	0	0	0	0	0
miR-370-5p	0	0	0.40797	0	0	0	0	0	0	0	0	0	0	0	0	1.35485
miR-666-3p	0	0	0.40797	0	0	0	0	0	0	0	0	0.60676	0	0	0	0
miR-6357	0	0	0.40797	0	0	0	0	0	0	0	0	0.60676	0	0	0	0
miR-7075-3p	0	0	0.40797	0	0	0	0	0	0	0	0	0.60676	0	0	0	0
miR-1929-5p	0	0	0.40797	0	0	0	0	0	0	0	0	0	1.27215	0	0	0
miR-6989-3p	0	0	0.40797	0	0	0	0	0	0	0	0	0	1.27215	0	0	0
miR-7215-5p	0	0	0.40797	0	0	0	0	0	0.612887	0	0	0	0	0	0	0
miR-541-3p	0	0	0.40797	0	0	0	0	0	0.612887	0	0	0	0	0	0	0
miR-6964-3p	0	0	0.40797	0	0	0	0	0	0.612887	0	0	0	0	0	0	0
miR-7026-5p	0	0	0.40797	0	0	0	0	0	0	0	0.543055	0	0	0	0	0
miR-7647-3p	0	0	0.40797	0	0	0	0	0	0.612887	0	0	0	0	0	0	0
miR-224-3p	0	0	0.40797	0	0	0	0	0	0.612887	0	0	0	0	0	0	0
let-7f-2-3p	0	0	0	1.27378	0.545169	0	0	3.05221	1.22577	0	0.543055	0.60676	1.27215	0	0	0
miR-7006-3p	1.39228	0	0	0	0	0	0	0	0	2.45058	0	0	0	0	0	0
miR-3103-3p	1.39228	0	0	0	0	0	0	0	0	2.45058	0	0	0	0	0	0
miR-434-5p	0	1.36654	1.22391	1.91067	1.63551	0	0	4.57831	1.22577	0	3.25833	0.60676	1.27215	1.03721	2.38378	0
miR-141-3p	19.4919	39.6295	69.3549	109.545	65.9654	20.5989	43.9524	33.5743	53.3212	49.0116	78.743	44.2935	73.7847	31.1164	30.9892	43.3553
miR-3620-5p	0	0	0	0	0.545169	0	0	0	0	2.45058	0	0	0	0	0	0
miR-761	0	1.36654	0	0	0	0	0	0	0	0	0	0	0	0	0	1.35485
miR-1898	0	1.36654	0	0	0	0	0	0	0	0	0	0	0	1.03721	0	0
miR-669e-5p	0	1.36654	0	0	0	0	0	0	0	0	0	0	0	1.03721	0	0
miR-291a-5p	0	0	0	0	0	0	0	1.5261	0	0	0	0.60676	0	0	0	0
miR-7046-3p	0	0	0	0	0	0	0	1.5261	0	0	0	0.60676	0	0	0	0
miR-5129-3p	0	0	0	0	0	0	1.41782	0	0	0	0	0.60676	0	0	0	0
miR-7019-3p	0	0	0	0.636892	0	0	0	0	0	0	0	0.60676	0	0	0	0
miR-7059-5p	0	0	0	0	0	1.08415	0	0	0	0	0	0.60676	0	0	0	0
miR-7060-3p	0	1.36654	0	0	0	0	0	0	0	0	0	0.60676	0	0	0	0
miR-7650-3p	1.39228	0	0	0	0	0	0	0	0	0	0.543055	0	0	0	0	0
miR-1249-5p	0	0	0	0.636892	0	0	0	0	0	0	0	0	1.27215	0	0	0
miR-3083-5p	0	0	0	0.636892	0	0	0	0	0	0	0	0	1.27215	0	0	0
miR-296-3p	0	0	0	0	0.545169	0	0	0	0	0	0	0	0	0	1.19189	0
miR-7070-5p	0	0	0	0.636892	0	0	0	0	0	0	0	0	0	1.03721	0	0
miR-6899-3p	0	1.36654	0	0	0	0	0	0	0	0	0.543055	0	0	0	0	0
miR-1982-5p	0	0	0	0.636892	0	0	0	0	0.612887	0	0	0	0	0	0	0
miR-103-1-5p	0	0	0	0.636892	0	0	0	0	0	0	0.543055	0	0	0	0	0
miR-7652-3p	0	0	0	0	0.545169	0	0	0	0	0	0.543055	0	0	0	0	0
miR-1936	0	0	0	0	0.545169	0	0	0	0	0	0.543055	0	0	0	0	0
miR-666-5p	0	0	0	0	0.545169	0	0	0	0.612887	0	0	0	0	0	0	0
miR-7118-5p	0	0	0	0.636892	0	0	0	0	0	0	0.543055	0	0	0	0	0
miR-877-3p	0	0	0	0.636892	0	0	0	0	0.612887	0	0	0	0	0	0	0
miR-6988-3p	0	1.36654	0	0	0	0	0	0	0.612887	0	0	0	0	0	0	0
miR-3970	0	1.36654	0	0	0	0	0	0	0	0	0.543055	0	0	0	0	0
miR-708-5p	0	0	0	0	0.545169	0	0	0	0.612887	0	0	0	0	0	0	0
miR-7060-5p	0	1.36654	0	0	0	0	0	0	0.612887	0	0	0	0	0	0	0
miR-5130	1.39228	0	0	0.636892	0	0	0	0	0.612887	0	0	0	0	1.03721	0	0
miR-6946-3p	0	0	0.40797	0.636892	0	0	0	3.05221	1.22577	0	0	0.60676	1.27215	0	0	0
miR-1964-3p	0	0	0	0	0	0	0	3.05221	0	0	0	0	0	1.03721	0	1.35485
miR-193a-3p	0	0	0	1.27378	0.545169	0	0	0	1.22577	0	0	0.60676	0	0	0	0
miR-8118	2.78456	0	0	0	0	0	0	0	0.612887	0	0	0	0	1.03721	0	0
miR-147-3p	0	0	0	1.27378	0.545169	0	0	0	0	0	1.62917	0	0	0	0	0
miR-1934-5p	1.39228	0	0	0.636892	0	0	0	1.5261	0.612887	0	0.543055	0	0	0	1.19189	0
miR-500-3p	0	1.36654	0.40797	1.27378	2.18068	0	0	1.5261	4.29021	0	0	0.60676	0	1.03721	0	0
miR-1969	0	0	1.22391	0	0	0	0	0	0	0	0	0.60676	0	0	0	1.35485
miR-452-5p	0	0	0	0	0	0	0	3.05221	0	0	0.543055	0.60676	0	0	0	0
miR-130a-5p	0	0	0	0	0	0	2.83564	0	0	0	0.543055	0.60676	0	0	0	0
miR-542-3p	0	0	0	0.636892	0	3.25245	0	0	0.612887	0	1.62917	0	0	0	0	1.35485
miR-15b-5p	552.736	254.176	379.004	351.564	318.924	199.484	293.488	405.943	291.734	1014.54	184.639	330.684	277.329	236.485	281.286	151.744

## Sheet: FGCZ6510_Free_miRNA_dedup_pvalu
	baseMean	log2FoldChange	lfcSE	stat	pvalue	padj
miR-3535	138.419	1.52311	0.227746	6.68776	2.26611e-11	6.32245e-09
miR-677-5p	69.729	2.44812	0.400618	6.11086	9.90981e-10	1.38242e-07
miR-677-3p	48.2297	2.27217	0.459539	4.94445	7.63593e-07	6.50152e-05
miR-34c-5p	612.52	-0.736684	0.150177	-4.90545	9.32118e-07	6.50152e-05
miR-7033-5p	24.6752	1.61251	0.340359	4.73767	2.16194e-06	0.000120636
miR-703	11.9831	2.40025	0.53168	4.51447	6.34751e-06	0.000295159
miR-5126	25.6781	2.20754	0.50287	4.38988	1.13411e-05	0.000452025
miR-5121	96.4864	1.85068	0.438879	4.21685	2.47744e-05	0.000864007
miR-6240	61.3536	2.03319	0.526178	3.86408	0.000111508	0.00345676
miR-5114	10.9566	1.85899	0.50315	3.69471	0.000220135	0.00614177
miR-1839-3p	7.87034	1.4937	0.437187	3.41662	0.000634037	0.0160815
miR-1949	17.6981	1.67536	0.508891	3.29218	0.000994143	0.0219824
miR-196a-5p	28.5596	1.04336	0.317731	3.28377	0.00102427	0.0219824
miR-3064-5p	31.3551	1.15351	0.354084	3.25774	0.00112305	0.0223808
miR-196b-5p	46.4368	1.02131	0.320911	3.18253	0.00145997	0.0271554
miR-6538	587.974	1.78065	0.565981	3.14612	0.0016545	0.0288503
miR-18a-5p	23.1934	-0.759075	0.248511	-3.0545	0.00225439	0.0368087
miR-3963	9.72983	-1.36058	0.447728	-3.03886	0.00237476	0.0368087
miR-471-5p	91.2212	-0.558529	0.187437	-2.97982	0.00288417	0.0420035
FGCZ6510_Free_miRNA_dedup_pvalu				FGCZ6510_Free_miRNA_dedup_pvalu
miR-5099	6.60223	1.16206	0.391874	2.96539	0.00302303	0.0420035
miR-1843b-3p	6.71967	1.24542	0.42195	2.95158	0.00316155	0.0420035
miR-1843a-3p	17.6098	1.07868	0.373605	2.88722	0.00388668	0.0492902
miR-690	2.97272	1.64945	0.581299	2.83752	0.00454659	0.0551521
miR-6516-3p	8.87691	1.5999	0.575533	2.77986	0.00543818	0.0632188
miR-199a-3p	24.2253	0.837954	0.304114	2.75539	0.00586215	0.0654215
miR-3068-3p	574.023	1.02828	0.384319	2.67558	0.00746002	0.0798576
miR-1a-3p	57.134	0.732835	0.277313	2.64263	0.00822655	0.0798576
miR-152-3p	42.8338	0.853048	0.323027	2.64079	0.00827118	0.0798576
miR-143-3p	2792.77	0.726984	0.276619	2.62811	0.00858607	0.0798576
miR-7a-5p	217.2	-0.478412	0.182039	-2.62808	0.00858684	0.0798576
let-7d-3p	59.5117	-0.825416	0.316344	-2.60923	0.00907455	0.0812699
miR-465c-3p	195.387	-0.664341	0.255512	-2.60004	0.00932128	0.0812699
miR-465a-5p	237.697	-0.302954	0.117408	-2.58035	0.00987005	0.0834468
miR-465b-3p	197.221	-0.650902	0.254303	-2.55955	0.0104806	0.0860028
miR-1892	1.71091	2.44251	0.963851	2.53411	0.0112732	NA
miR-7657-5p	0.945502	2.93765	1.16021	2.53199	0.0113418	NA
miR-465a-3p	98.5771	-0.651411	0.257831	-2.52651	0.0115203	0.0900821
miR-880-3p	38.3056	-0.69716	0.276281	-2.52337	0.0116235	0.0900821
miR-199b-3p	12.1261	0.827171	0.336375	2.45908	0.0139294	0.103387
miR-382-5p	4.98133	1.12274	0.457292	2.45518	0.0140814	0.103387
let-7b-5p	404.992	0.749243	0.312096	2.40068	0.0163645	0.117069
miR-3084-3p	21.9779	1.11614	0.470431	2.37259	0.0176638	0.120594
miR-9-3p	15.3773	-0.626473	0.264181	-2.37138	0.0177218	0.120594
miR-671-5p	2.05914	2.12041	0.897111	2.3636	0.0180984	NA
miR-466b-3p	14.4292	-0.734901	0.318673	-2.30613	0.0211033	0.140186
miR-362-3p	9.05052	-0.894877	0.400374	-2.2351	0.0254109	0.163063
miR-222-3p	126.642	0.45116	0.202271	2.23047	0.0257161	0.163063
miR-194-5p	42.7286	-0.495937	0.223994	-2.21407	0.0268241	0.16631
miR-340-3p	46.9017	-0.457803	0.207994	-2.20104	0.0277332	0.168208
miR-144-3p	1.93876	-1.67428	0.763748	-2.19219	0.0283657	NA
miR-145a-3p	87.258	0.664133	0.304112	2.18384	0.0289737	0.171993
miR-34b-5p	5.87685	-1.05373	0.494723	-2.12995	0.0331759	0.192835
miR-26b-5p	642.132	0.460035	0.217474	2.11535	0.0343998	0.194644
miR-224-5p	10.7949	0.793385	0.376062	2.10972	0.0348824	0.194644
miR-743b-3p	306.848	-0.374489	0.179369	-2.08781	0.0368146	0.201397
miR-465c-5p	432.006	-0.404622	0.194968	-2.07532	0.0379567	0.201447
miR-10a-3p	38.1043	0.557811	0.269217	2.07198	0.0382677	0.201447
miR-296-5p	5.01612	-1.07973	0.525217	-2.05578	0.0398041	0.205654
miR-320-3p	27.5814	0.613005	0.300753	2.03824	0.0415261	0.210651
miR-26a-5p	2241.63	0.308373	0.152543	2.02155	0.0432228	0.213679
miR-434-3p	11.678	0.651392	0.322888	2.01739	0.0436548	0.213679
miR-340-5p	205.447	-0.349094	0.174052	-2.00569	0.0448893	0.215933
miR-185-5p	6.09231	0.851703	0.437147	1.94832	0.0513765	0.238056
miR-1291	18.5859	0.638797	0.328217	1.94627	0.0516229	0.238056
miR-743a-3p	359.578	-0.378525	0.194841	-1.94274	0.0520482	0.238056
miR-31-3p	1.31824	1.95487	1.02547	1.90631	0.0566096	NA
miR-293-5p	4.65323	-1.02446	0.541451	-1.89207	0.0584821	0.263169
miR-7672-5p	0.921947	2.25516	1.20678	1.86875	0.0616577	NA
miR-7670-3p	1.0064	1.76432	0.94722	1.86263	0.0625148	NA
miR-871-3p	163.29	-0.418029	0.22463	-1.86097	0.0627486	0.272942
miR-23a-5p	2.54458	1.30256	0.701554	1.85668	0.0633562	NA
miR-130b-5p	54.3719	-0.441548	0.238051	-1.85484	0.0636185	0.272942
miR-449a-5p	32.251	-0.479763	0.259507	-1.84875	0.0644946	0.272942
miR-29c-3p	21.2952	0.597695	0.323385	1.84824	0.064567	0.272942
miR-3064-3p	1.37252	1.51842	0.823714	1.84338	0.0652737	NA
miR-466n-3p	1.72025	-1.45031	0.792675	-1.82964	0.0673044	NA
miR-34b-3p	1325.6	-0.352715	0.193306	-1.82464	0.0680548	0.283392
miR-149-5p	2.30811	-1.291	0.712814	-1.81114	0.0701194	NA
miR-7652-5p	0.457284	2.43189	1.34695	1.80547	0.0710006	NA
miR-1306-3p	0.912279	1.73869	0.964192	1.80326	0.0713473	NA
miR-145a-5p	108.385	0.753214	0.42206	1.78461	0.0743242	0.299843
miR-23a-3p	360.96	0.172034	0.0969638	1.77421	0.0760279	0.299843
miR-133a-3p	4.38227	1.01854	0.574116	1.7741	0.0760474	0.299843
miR-30a-3p	141.379	0.302787	0.171415	1.76639	0.0773302	0.299843
miR-365-3p	19.1529	-0.500782	0.284477	-1.76036	0.0783472	0.299843
miR-466c-3p	5.63385	-0.729691	0.414661	-1.75973	0.0784536	0.299843
miR-7043-3p	0.674637	-2.27982	1.2996	-1.75425	0.0793879	NA
miR-7073-5p	0.625502	2.31747	1.32977	1.74276	0.0813763	NA
miR-375-3p	544.502	-0.459473	0.264926	-1.73434	0.0828569	0.312393
miR-330-5p	2.25027	1.16239	0.670335	1.73405	0.0829099	NA
let-7c-5p	2632.73	0.500936	0.289899	1.72797	0.0839935	0.312456
miR-669a-3p	14.2848	-0.692013	0.402291	-1.72018	0.0854	0.313508
miR-181b-5p	15.0122	0.569786	0.332817	1.71201	0.0868946	0.314852
miR-744-3p	1.46528	1.56214	0.921629	1.69498	0.0900795	NA
miR-425-5p	621.427	-0.313891	0.1853	-1.69396	0.0902726	0.322898
miR-22-3p	404.959	-0.483367	0.288018	-1.67825	0.0932974	0.322946
miR-205-5p	52.9611	0.664359	0.397034	1.67331	0.094267	0.322946
miR-676-5p	3.96807	-1.09279	0.653119	-1.67319	0.0942901	0.322946
miR-672-3p	0.924796	1.83343	1.09763	1.67036	0.094848	NA
miR-192-5p	19.6076	-0.437497	0.263125	-1.66269	0.0963735	0.322946
miR-1306-5p	10.1158	-0.781771	0.471231	-1.659	0.0971161	0.322946
miR-297a-3p	2.94004	-0.928017	0.559576	-1.65843	0.097231	0.322946
miR-196a-1-3p	1.43203	1.36123	0.824468	1.65104	0.0987303	NA
miR-3089-3p	0.516972	2.19734	1.33989	1.63994	0.101017	NA
miR-883b-5p	1.90482	-1.25824	0.768627	-1.63699	0.101632	NA
miR-501-3p	15.7886	-0.563155	0.344211	-1.63607	0.101824	0.331624
miR-187-3p	4.10678	0.779519	0.477009	1.63418	0.102221	0.331624
miR-1902	0.93342	1.80876	1.10893	1.63109	0.102872	NA
miR-7b-5p	1.5804	-1.4089	0.866318	-1.62631	0.103884	NA
miR-741-3p	175.217	-0.323872	0.199664	-1.62208	0.104786	0.334912
miR-15b-3p	0.583933	1.96784	1.21549	1.61898	0.105453	NA
miR-466d-3p	6.18976	-0.643465	0.39766	-1.61813	0.105635	0.334912
miR-881-3p	611.032	-0.328499	0.205603	-1.59773	0.110103	0.345153
miR-30d-3p	1.16806	-1.52605	0.962236	-1.58594	0.112752	NA
miR-200b-5p	35.5327	0.364285	0.230195	1.58251	0.113533	0.348842
miR-128-3p	325.311	-0.343149	0.216987	-1.58143	0.11378	0.348842
miR-99b-3p	2.06511	1.1194	0.708226	1.58057	0.113976	NA
miR-546	2.05192	1.37771	0.877916	1.5693	0.116578	NA
miR-379-5p	41.6719	0.497653	0.318849	1.56078	0.118576	0.359596
miR-7238-5p	0.819752	1.91832	1.26095	1.52133	0.128177	NA
miR-7219-5p	0.534366	2.04978	1.35275	1.51527	0.129704	NA
miR-664-3p	50.6424	0.659267	0.435083	1.51527	0.129704	0.381162
miR-106b-5p	6.11628	0.638851	0.42281	1.51097	0.130797	0.381162
miR-743b-5p	11.7155	-0.526019	0.34883	-1.50795	0.131567	0.381162
miR-297c-3p	1.33131	-1.19321	0.79234	-1.50593	0.132086	NA
miR-297b-3p	1.33131	-1.19321	0.79234	-1.50593	0.132086	NA
miR-484	9.28121	0.536745	0.356724	1.50465	0.132414	0.381162
miR-465b-5p	264.958	-0.282607	0.187873	-1.50424	0.132519	0.381162
miR-130c	0.517837	2.56187	1.71053	1.49771	0.134209	NA
miR-19a-3p	9.29601	-0.572497	0.385948	-1.48335	0.137981	0.392348
miR-494-3p	0.972855	-1.58034	1.0679	-1.47986	0.13891	NA
miR-664-5p	7.04282	1.01597	0.688993	1.47457	0.140327	0.392348
miR-30e-5p	460.074	-0.288389	0.195722	-1.47346	0.140627	0.392348
miR-499-5p	8.25907	-0.718064	0.491162	-1.46197	0.14375	0.39349
miR-470-5p	170.314	-0.393621	0.269312	-1.46158	0.143857	0.39349
miR-741-5p	5.93096	-0.797459	0.549381	-1.45156	0.146624	0.397166
miR-200a-5p	36.1853	0.339373	0.235652	1.44014	0.149827	0.398428
miR-29b-1-5p	4.69481	0.711607	0.49451	1.43902	0.150146	0.398428
miR-871-5p	112.685	-0.28333	0.197979	-1.43111	0.152398	0.398428
miR-410-5p	0.41918	2.39132	1.67118	1.43091	0.152456	NA
miR-139-5p	20.0586	0.369887	0.258716	1.4297	0.152802	0.398428
miR-199a-5p	18.0594	0.589587	0.415848	1.4178	0.156251	0.40314
miR-467c-5p	24.5934	-0.323108	0.228582	-1.41353	0.157499	0.40314
miR-433-3p	0.602149	2.16275	1.54838	1.39678	0.162479	NA
let-7d-5p	444.556	0.32027	0.229735	1.39409	0.163292	0.412069
miR-1247-5p	6.3645	-0.773608	0.555778	-1.39194	0.163941	0.412069
miR-7229-3p	1.36654	-1.39397	1.01722	-1.37037	0.170572	NA
miR-155-5p	21.6541	0.339911	0.250828	1.35515	0.175369	0.433426
miR-124-3p	23.0995	-0.446884	0.329901	-1.3546	0.175545	0.433426
miR-7241-3p	5.16525	-0.738253	0.553134	-1.33467	0.181984	0.443699
miR-8094	6.96833	0.831886	0.624665	1.33173	0.182948	0.443699
miR-3066-3p	0.618234	2.05513	1.54558	1.32969	0.183622	NA
miR-5100	4.7526	-0.623427	0.469768	-1.3271	0.184477	0.443699
miR-382-3p	0.524655	-1.65011	1.24976	-1.32034	0.186722	NA
miR-409-5p	1.73226	-1.09171	0.836327	-1.30537	0.191768	NA
miR-8104	0.783526	1.53868	1.18187	1.30191	0.192948	NA
miR-674-3p	7.58445	-0.555813	0.428702	-1.2965	0.194802	0.464529
miR-7653-5p	1.18653	1.28659	1.00046	1.28601	0.19844	NA
miR-202-5p	5.17152	-0.712987	0.555959	-1.28244	0.199687	0.469662
miR-7672-3p	0.497896	1.59473	1.24445	1.28148	0.200027	NA
miR-34c-3p	113.073	-0.282717	0.221502	-1.27636	0.201827	0.469662
miR-471-3p	11.278	-0.448218	0.351307	-1.27586	0.202005	0.469662
miR-93-3p	1.71261	-0.895006	0.706569	-1.26669	0.205265	NA
miR-3082-3p	0.423053	1.73388	1.37074	1.26492	0.205899	NA
let-7c-1-3p	4.41215	0.635994	0.503639	1.2628	0.206662	0.471369
miR-143-5p	4.35062	0.679858	0.540631	1.25753	0.208563	0.471369
miR-92a-3p	1244.51	-0.340626	0.271251	-1.25576	0.209203	0.471369
miR-127-3p	6.39427	0.552611	0.442122	1.2499	0.211334	0.471369
miR-34a-5p	7.65238	0.426044	0.341858	1.24626	0.212668	0.471369
miR-98-5p	118.347	0.346297	0.277995	1.24569	0.212877	0.471369
miR-5122	0.472986	1.85477	1.49764	1.23846	0.215545	NA
miR-598-3p	1.24756	-1.1052	0.899136	-1.22918	0.219003	NA
miR-5113	0.503834	1.69921	1.38281	1.22881	0.219142	NA
miR-8112	0.876557	1.61433	1.32448	1.21883	0.222907	NA
miR-6900-3p	0.380022	2.17112	1.78876	1.21376	0.224841	NA
miR-22-5p	5.70621	0.579592	0.477883	1.21283	0.225194	0.494718
miR-7233-5p	1.53588	1.27111	1.04852	1.2123	0.225399	NA
miR-301a-3p	0.764859	-1.47653	1.22373	-1.20658	0.227595	NA
miR-463-5p	43.469	-0.423308	0.355994	-1.18909	0.234406	0.510932
miR-200c-5p	0.812928	1.48108	1.24851	1.18627	0.235514	NA
miR-692	1.2805	0.984935	0.830737	1.18562	0.235774	NA
miR-210-3p	2.02881	0.88059	0.744614	1.18261	0.236963	NA
miR-682	1.34164	0.940013	0.795891	1.18108	0.23757	NA
miR-669o-3p	1.1586	-0.99365	0.846273	-1.17415	0.240336	NA
miR-29c-5p	3.33854	0.669535	0.571447	1.17165	0.241338	0.521964
miR-1893	0.782238	1.33276	1.14063	1.16845	0.242627	NA
miR-497a-5p	2.84128	0.76111	0.653319	1.16499	0.244023	NA
miR-7230-5p	4.53088	-0.599195	0.516027	-1.16117	0.245573	0.527037
miR-483-3p	1.53197	-1.05318	0.921418	-1.143	0.253038	NA
miR-7232-5p	0.90267	-1.39245	1.2184	-1.14285	0.2531	NA
miR-106b-3p	49.5991	-0.273383	0.240257	-1.13788	0.255172	0.543457
miR-98-3p	0.746317	-1.43249	1.27532	-1.12324	0.261336	NA
miR-184-3p	252.452	-0.261519	0.234672	-1.11441	0.265105	0.548671
miR-6516-5p	2.95376	0.835046	0.750915	1.11204	0.266122	0.548671
let-7e-5p	45.2729	0.374871	0.337289	1.11142	0.266387	0.548671
miR-7210-5p	12.7019	-0.467991	0.422116	-1.10868	0.267568	0.548671
miR-9-5p	47.6867	-0.255853	0.23079	-1.1086	0.267605	0.548671
miR-181c-5p	12.7808	-0.396604	0.359112	-1.1044	0.269419	0.548671
miR-541-5p	12.9056	0.359821	0.327681	1.09808	0.272168	0.550252
miR-181b-1-3p	0.513614	1.52043	1.38695	1.09624	0.272976	NA
miR-872-3p	1.2707	0.96282	0.887677	1.08465	0.278076	NA
miR-101a-3p	54.2784	0.333976	0.308016	1.08428	0.27824	0.558482
miR-331-3p	1.78789	-0.88392	0.823038	-1.07397	0.282836	NA
miR-33-3p	0.395861	-1.62993	1.52693	-1.06746	0.285766	NA
miR-466e-3p	1.94753	-0.680542	0.637662	-1.06725	0.285861	NA
miR-7670-5p	0.403616	1.51147	1.4177	1.06615	0.286358	NA
miR-181a-5p	99.6704	0.271255	0.256186	1.05882	0.28968	0.577292
miR-148a-3p	1703.16	0.243848	0.231694	1.05246	0.29259	0.578954
miR-3066-5p	2.27027	-0.726498	0.691057	-1.05128	0.293128	NA
miR-191-5p	2286.51	-0.143949	0.137761	-1.04491	0.296064	0.581703
miR-101b-3p	45.7437	0.22077	0.213085	1.03607	0.30017	0.584675
miR-21a-3p	3.22331	0.615302	0.595847	1.03265	0.301768	0.584675
miR-7210-3p	4.81106	0.480677	0.468652	1.02566	0.305053	0.586964
miR-874-3p	0.683179	1.3155	1.29636	1.01476	0.310219	NA
miR-5125	1.6719	0.951044	0.941952	1.00965	0.312662	NA
miR-27b-5p	5.66832	0.493199	0.489009	1.00857	0.313181	0.591971
miR-409-3p	7.35695	-0.421227	0.418283	-1.00704	0.313917	0.591971
miR-147-5p	3.49785	-0.589892	0.585895	-1.00682	0.31402	0.591971
miR-466p-3p	1.92203	-0.634671	0.640365	-0.991109	0.321632	NA
miR-466a-3p	1.92203	-0.634671	0.640365	-0.991109	0.321632	NA
miR-223-5p	8.97129	0.408027	0.412832	0.98836	0.322977	0.60403
miR-6917-3p	0.625002	1.07554	1.09037	0.986398	0.323938	NA
miR-744-5p	8.05018	0.426915	0.433526	0.984749	0.324747	0.60403
miR-7654-5p	0.506107	1.54758	1.58231	0.978051	0.328049	NA
miR-6340	0.548522	-1.52331	1.55875	-0.977267	0.328437	NA
miR-451a	25.8967	-0.281463	0.288611	-0.975231	0.329446	0.608711
miR-7241-5p	0.585044	-1.32058	1.35488	-0.974685	0.329717	NA
miR-148b-5p	0.828678	1.17475	1.20934	0.971394	0.331352	NA
miR-7653-3p	0.679492	1.63684	1.69313	0.966751	0.333669	NA
miR-674-5p	2.00371	0.73098	0.763668	0.957196	0.338468	NA
miR-132-3p	1.70077	-0.766568	0.806378	-0.950631	0.341791	NA
miR-31-5p	104.211	0.225501	0.237335	0.950138	0.342042	0.627828
miR-7657-3p	0.31385	1.9575	2.06961	0.945829	0.344236	NA
miR-543-3p	0.797467	1.08398	1.14733	0.94478	0.344771	NA
miR-132-5p	3.5275	-0.580391	0.617685	-0.939624	0.347411	0.628935
miR-23b-5p	1.97689	0.644373	0.687867	0.936771	0.348876	NA
miR-342-3p	38.1864	-0.210569	0.225106	-0.93542	0.349572	0.628935
miR-511-5p	0.645564	1.17224	1.25425	0.934614	0.349987	NA
miR-190b-5p	9.53491	-0.430935	0.461749	-0.933267	0.350682	0.628935
miR-30b-3p	2.79443	0.524543	0.563104	0.93152	0.351584	NA
miR-196b-3p	3.34726	0.621012	0.668425	0.929068	0.352854	0.628935
miR-1948-5p	0.326282	1.96618	2.11841	0.928139	0.353335	NA
miR-10b-5p	6411.12	-0.217695	0.234834	-0.927018	0.353917	0.628935
let-7e-3p	0.32624	1.5198	1.64407	0.924418	0.355269	NA
miR-193a-5p	0.338932	1.49874	1.62885	0.92012	0.35751	NA
miR-345-3p	4.106	0.559715	0.611637	0.91511	0.360134	0.63318
miR-1843b-5p	6.91779	0.347302	0.380081	0.913757	0.360844	0.63318
miR-99b-5p	154.596	0.264096	0.29136	0.906426	0.36471	0.633604
miR-26a-2-3p	1.58516	0.664442	0.735253	0.903692	0.366159	NA
miR-16-1-3p	0.881605	-0.936896	1.03816	-0.902455	0.366815	NA
miR-214-3p	3.74755	0.482666	0.535134	0.901954	0.367081	0.633604
miR-6962-3p	0.292592	1.46042	1.62166	0.900574	0.367815	NA
miR-5116	0.316056	1.48047	1.64717	0.898798	0.36876	NA
miR-30d-5p	1714.27	-0.172775	0.193574	-0.892554	0.372096	0.633604
miR-142a-5p	130.749	-0.296074	0.331965	-0.891881	0.372457	0.633604
miR-30c-5p	1172.75	-0.169256	0.189896	-0.89131	0.372763	0.633604
miR-465d-5p	1.01653	-0.967403	1.09361	-0.884593	0.376376	NA
miR-1249-3p	4.2463	-0.470241	0.533312	-0.881738	0.377919	0.633604
miR-872-5p	83.8852	-0.249761	0.283903	-0.879741	0.379	0.633604
let-7i-5p	426.031	0.150637	0.17132	0.879272	0.379254	0.633604
miR-127-5p	0.842131	-0.95364	1.08701	-0.877303	0.380322	NA
miR-378a-3p	25.2098	0.258658	0.295632	0.874931	0.381611	0.633747
miR-450a-5p	1.81641	0.670814	0.768866	0.872472	0.382951	NA
miR-669o-5p	6.42571	0.356221	0.412941	0.862644	0.388333	0.638777
miR-878-5p	47.8105	0.188996	0.219498	0.861034	0.389219	0.638777
miR-125a-3p	1.40856	0.694207	0.807085	0.860141	0.389712	NA
miR-25-3p	580.869	0.092424	0.108095	0.855026	0.392537	0.639505
miR-431-5p	0.556934	1.02204	1.20172	0.850482	0.395057	NA
miR-345-5p	4.60504	0.418155	0.49222	0.849529	0.395587	0.639505
miR-339-3p	1.89296	-0.608095	0.717241	-0.847825	0.396535	NA
miR-92b-3p	1.05645	-0.718749	0.84862	-0.846962	0.397016	NA
miR-378c	0.370116	1.16176	1.37282	0.846257	0.397409	NA
miR-218-5p	12.9384	0.30695	0.363	0.845592	0.39778	0.639505
miR-7217-5p	17.078	-0.213505	0.253054	-0.843711	0.398831	0.639505
miR-1955-5p	0.401167	-1.53035	1.81776	-0.841888	0.399851	NA
miR-25-5p	1.29389	0.917082	1.09287	0.839148	0.401386	NA
miR-15a-5p	15.4444	-0.279734	0.33584	-0.832938	0.40488	0.645494
miR-1930-5p	0.261159	1.77833	2.16961	0.819656	0.412412	NA
miR-221-5p	6.87807	0.308478	0.378794	0.814368	0.415434	0.651258
miR-191-3p	13.598	-0.23403	0.287817	-0.813121	0.416149	0.651258
miR-467a-3p	10.7169	-0.390456	0.481017	-0.81173	0.416947	0.651258
miR-1981-5p	3.51861	-0.404217	0.498918	-0.810188	0.417832	0.651258
miR-7073-3p	0.41814	1.16256	1.44662	0.803643	0.421603	NA
miR-16-5p	964.431	-0.134511	0.167586	-0.802635	0.422186	0.654388
miR-186-3p	0.400866	1.31401	1.64961	0.796555	0.42571	NA
miR-7648-3p	0.333545	1.98344	2.50522	0.791724	0.428522	NA
miR-134-5p	0.408224	1.14143	1.44763	0.788481	0.430415	NA
miR-7658-5p	1.04772	-1.15195	1.46261	-0.787602	0.43093	NA
let-7f-5p	3768.28	0.23261	0.296276	0.785113	0.432387	0.666498
miR-7021-3p	0.366122	1.39557	1.79691	0.77665	0.437365	NA
miR-10b-3p	24.0816	0.190167	0.245248	0.775407	0.438099	0.671012
miR-29b-3p	27.6961	0.301777	0.392549	0.768763	0.442034	0.671012
miR-221-3p	117.807	0.183131	0.238647	0.767371	0.442861	0.671012
miR-678	0.216199	1.50212	1.96423	0.764738	0.444428	NA
miR-335-5p	8.53786	-0.270619	0.354267	-0.763884	0.444936	0.671012
miR-669f-3p	0.28772	-1.62843	2.14198	-0.760244	0.447109	NA
miR-10a-5p	9297.54	-0.184113	0.243451	-0.756261	0.449493	0.674239
miR-7236-3p	0.299586	1.41887	1.88131	0.754192	0.450734	NA
miR-429-3p	318.055	-0.177471	0.237609	-0.746902	0.455123	0.679033
miR-151-5p	246.077	-0.130949	0.176406	-0.742316	0.457896	0.679537
miR-1981-3p	1.88633	0.571484	0.770799	0.741417	0.45844	NA
miR-201-5p	0.432564	-1.32166	1.7949	-0.73634	0.461524	NA
miR-701-5p	1.2723	-0.577183	0.784889	-0.73537	0.462114	NA
let-7b-3p	2.75591	0.470223	0.640107	0.734602	0.462582	NA
miR-141-5p	2.29234	0.611972	0.837551	0.730669	0.464982	NA
miR-211-5p	0.487886	-1.03288	1.42236	-0.726176	0.467731	NA
miR-146b-5p	35.4548	0.147595	0.20425	0.72262	0.469914	0.693682
miR-3068-5p	2.24268	0.523188	0.724458	0.722178	0.470185	NA
miR-379-3p	0.547293	-0.951721	1.3266	-0.717416	0.473117	NA
let-7a-5p	3159.08	0.208104	0.290879	0.71543	0.474343	0.69633
miR-146a-5p	154.398	0.151566	0.212987	0.711622	0.476699	0.69633
miR-32-3p	2.4866	-0.484923	0.681922	-0.711112	0.477015	NA
miR-881-5p	28.3074	-0.231334	0.327098	-0.707232	0.479422	0.69666
miR-20a-5p	37.4485	-0.160646	0.229155	-0.701038	0.483279	0.698064
miR-3058-5p	0.271656	1.33386	1.91052	0.698168	0.485072	NA
miR-204-5p	13.494	-0.266839	0.382479	-0.697656	0.485392	0.698064
miR-107-3p	2.62511	-0.391353	0.566764	-0.690504	0.489877	NA
miR-3475-3p	1.70784	-0.529338	0.768168	-0.689092	0.490766	NA
miR-686	0.235783	1.5326	2.23867	0.684605	0.493593	NA
miR-30a-5p	1950.27	-0.124449	0.181985	-0.683843	0.494074	0.706906
miR-295-5p	0.225214	1.53077	2.26522	0.675772	0.499185	NA
miR-195a-5p	28.1012	0.176925	0.261936	0.67545	0.49939	0.70817
miR-17-5p	4.21643	0.316341	0.469045	0.674437	0.500034	0.70817
miR-467b-5p	2.16391	-0.426058	0.635227	-0.670718	0.5024	NA
miR-194-2-3p	0.657783	0.958453	1.43348	0.668622	0.503737	NA
miR-215-3p	0.329813	-1.21708	1.82532	-0.666776	0.504915	NA
miR-125b-1-3p	1.63591	-0.650072	0.99027	-0.656459	0.511529	NA
miR-181d-5p	8.08881	0.241167	0.368761	0.653992	0.513117	0.720656
miR-28a-5p	31.7865	-0.160658	0.246183	-0.652597	0.514016	0.720656
miR-130b-3p	2.14097	0.393081	0.612448	0.64182	0.52099	NA
miR-652-3p	18.7332	-0.197808	0.310253	-0.63757	0.523753	0.721733
miR-672-5p	35.9374	0.174457	0.273679	0.637453	0.52383	0.721733
miR-361-5p	14.2808	0.19545	0.306942	0.636767	0.524277	0.721733
miR-467d-5p	11.6099	-0.249535	0.392688	-0.635455	0.525132	0.721733
miR-3110-5p	0.327816	1.15231	1.8156	0.634673	0.525642	NA
miR-300-3p	0.504992	0.8066	1.27575	0.632256	0.52722	NA
miR-135a-5p	11.042	0.212821	0.338829	0.628108	0.529933	0.724761
miR-376b-5p	0.56811	0.898003	1.44003	0.6236	0.53289	NA
miR-582-5p	0.350669	-1.3217	2.1289	-0.620839	0.534706	NA
miR-669m-3p	0.305647	-1.57127	2.53726	-0.619281	0.535731	NA
miR-362-5p	2.29165	0.42034	0.695052	0.60476	0.545338	NA
miR-467e-5p	59.4961	-0.148303	0.245468	-0.604161	0.545736	0.738763
miR-467a-5p	21.5132	-0.260882	0.433434	-0.601895	0.547244	0.738763
miR-100-5p	80.5646	0.162855	0.271159	0.600588	0.548115	0.738763
miR-135a-2-3p	0.524096	0.852695	1.42995	0.596312	0.550967	NA
miR-339-5p	5.13396	0.290436	0.489674	0.593121	0.5531	0.741899
miR-742-3p	0.369121	-1.06598	1.80449	-0.590734	0.554699	NA
miR-7663-5p	0.185045	1.40047	2.37393	0.589937	0.555233	NA
miR-152-5p	0.305787	1.09876	1.87095	0.587272	0.557021	NA
miR-342-5p	1.35139	0.517608	0.889212	0.582097	0.560501	NA
miR-125b-2-3p	5.72304	0.261787	0.455543	0.57467	0.565514	0.754921
miR-323-3p	0.799857	-0.692875	1.21097	-0.572166	0.567209	NA
miR-187-5p	1.03804	0.585819	1.03338	0.566897	0.570784	NA
miR-1938	0.413162	0.824162	1.47059	0.560428	0.575187	NA
miR-1191b-3p	0.266612	1.21268	2.16658	0.55972	0.575671	NA
miR-200a-3p	168.75	0.137373	0.246662	0.556929	0.577576	0.763035
miR-669a-3-3p	0.270374	-1.42533	2.56611	-0.555442	0.578592	NA
miR-369-3p	10.0902	-0.184763	0.333423	-0.554142	0.579482	0.763035
miR-144-5p	3.35012	-0.367298	0.663375	-0.553681	0.579797	0.763035
miR-700-3p	0.712964	-0.59081	1.06769	-0.553354	0.580021	NA
miR-485-5p	1.52822	0.465201	0.844134	0.551099	0.581566	NA
miR-329-5p	0.253647	-1.42592	2.61137	-0.546044	0.585035	NA
miR-668-5p	0.349805	0.803703	1.47669	0.544259	0.586263	NA
miR-653-5p	0.32145	-0.89378	1.66824	-0.535763	0.592123	NA
miR-135b-5p	0.529532	0.657264	1.23008	0.534327	0.593116	NA
miR-26b-3p	2.62425	0.435325	0.816812	0.532956	0.594064	NA
miR-21a-5p	5303.45	0.068407	0.129694	0.527448	0.597882	0.782145
miR-3057-5p	0.25033	1.17869	2.23593	0.527156	0.598085	NA
miR-495-3p	0.522613	-0.760808	1.44518	-0.526444	0.59858	NA
miR-8101	0.229389	1.16841	2.22618	0.524852	0.599686	NA
miR-99a-5p	873.507	-0.0976882	0.186247	-0.524509	0.599925	0.782145
miR-185-3p	0.182258	1.24656	2.37931	0.523916	0.600337	NA
miR-182-3p	0.917082	0.578621	1.10981	0.521371	0.602108	NA
miR-708-3p	0.65906	0.650028	1.26108	0.515454	0.606236	NA
miR-6368	0.344245	1.24726	2.42128	0.515124	0.606466	NA
miR-17-3p	3.03174	-0.318108	0.617946	-0.514783	0.606705	0.785072
miR-328-3p	16.9779	-0.196973	0.383798	-0.513219	0.607798	0.785072
miR-6993-3p	0.489739	-0.942744	1.8454	-0.510862	0.609448	NA
miR-101b-5p	0.219387	1.00694	1.97424	0.510042	0.610022	NA
miR-181a-1-3p	0.802776	-0.623656	1.23096	-0.506644	0.612405	NA
miR-669h-5p	0.21433	1.381	2.72893	0.506061	0.612814	NA
miR-7233-3p	2.43651	-0.385693	0.763569	-0.505119	0.613476	NA
miR-411-5p	12.5873	0.191718	0.381957	0.501936	0.615713	0.791631
miR-7079-5p	0.459484	1.3825	2.777	0.497839	0.618598	NA
miR-7242-3p	0.577691	-0.626523	1.26578	-0.494972	0.62062	NA
miR-203-3p	54.5453	0.0942729	0.190577	0.494671	0.620833	0.792399
miR-322-3p	2.11239	0.328651	0.665743	0.493659	0.621547	NA
miR-463-3p	5.3795	-0.231075	0.468683	-0.493031	0.621991	0.792399
miR-504-5p	0.57825	-0.687884	1.41754	-0.485265	0.627489	NA
miR-215-5p	0.592915	0.693558	1.43413	0.483608	0.628664	NA
miR-7036a-5p	0.396647	0.999674	2.07155	0.482572	0.6294	NA
miR-702-3p	0.41133	0.999755	2.07266	0.482353	0.629555	NA
miR-7222-5p	0.27287	-0.903615	1.88587	-0.47915	0.631832	NA
miR-2137	0.660587	0.70891	1.47983	0.479048	0.631904	NA
miR-125a-5p	423.302	-0.0986167	0.205989	-0.478748	0.632118	0.801641
miR-7221-5p	0.388708	0.778181	1.62893	0.477725	0.632846	NA
miR-429-5p	0.474825	0.634823	1.3312	0.47688	0.633447	NA
miR-7223-3p	0.237398	-0.932101	1.95703	-0.476284	0.633872	NA
miR-1894-5p	0.203932	1.12348	2.3696	0.474123	0.635412	NA
miR-150-3p	1.1563	-0.526691	1.11714	-0.471463	0.63731	NA
miR-7026-3p	0.155737	1.16894	2.48012	0.471323	0.63741	NA
miR-30b-5p	180.319	-0.107409	0.229247	-0.468529	0.639406	0.807214
miR-210-5p	0.557875	0.739201	1.58904	0.465187	0.641798	NA
miR-128-1-5p	0.789957	-0.5865	1.26443	-0.463847	0.642757	NA
miR-7214-3p	4.12218	-0.235351	0.507842	-0.463434	0.643053	0.808162
miR-7648-5p	0.3212	0.977944	2.11229	0.462977	0.643381	NA
miR-369-5p	2.11447	0.316029	0.687344	0.459783	0.645672	NA
miR-676-3p	22.8725	-0.132529	0.288739	-0.458994	0.646238	0.808523
miR-6928-5p	0.141054	1.16905	2.54807	0.458798	0.646379	NA
miR-203-5p	1.37265	0.416494	0.935503	0.445209	0.656169	NA
let-7a-1-3p	1.67187	0.342987	0.770563	0.445113	0.656238	NA
miR-6539	0.137072	1.14247	2.56802	0.444883	0.656404	NA
miR-1198-3p	0.203298	1.21989	2.74596	0.44425	0.656862	NA
miR-378b	0.136689	1.13991	2.57022	0.443508	0.657398	NA
miR-5119	0.136689	1.13991	2.57022	0.443508	0.657398	NA
miR-217-5p	0.343008	0.668809	1.51845	0.440456	0.659607	NA
miR-140-5p	7.16847	-0.182503	0.416436	-0.438251	0.661204	0.811504
miR-669l-5p	4.12972	0.22467	0.51433	0.436821	0.662241	0.811504
miR-8108	0.894668	-0.49274	1.12841	-0.436667	0.662353	NA
miR-27a-3p	73.5534	0.130678	0.301227	0.43382	0.664419	0.811504
miR-423-5p	30.0177	-0.22013	0.508848	-0.432605	0.665302	0.811504
miR-96-5p	25.4359	-0.140583	0.325214	-0.43228	0.665538	0.811504
miR-669p-5p	2.64389	0.240534	0.558754	0.430482	0.666845	NA
miR-7237-5p	0.208943	0.859159	1.99632	0.430371	0.666926	NA
miR-6905-3p	0.148857	1.31206	3.04997	0.430187	0.66706	NA
miR-298-5p	1.12948	0.388218	0.906366	0.428323	0.668416	NA
miR-148a-5p	11.3915	-0.164131	0.383454	-0.428033	0.668627	0.811504
miR-743a-5p	5.69535	-0.197406	0.461719	-0.427545	0.668982	0.811504
miR-883a-3p	45.0176	-0.101812	0.242537	-0.419777	0.674649	0.814835
miR-376b-3p	0.469483	-0.543523	1.30579	-0.416241	0.677233	NA
miR-377-3p	0.213841	-1.13301	2.72738	-0.41542	0.677835	NA
miR-103-3p	159.206	-0.0891121	0.214916	-0.414637	0.678408	0.815844
miR-1193-3p	0.364362	-0.678934	1.64667	-0.412308	0.680114	NA
miR-6910-5p	0.261053	-1.24754	3.04729	-0.409395	0.68225	NA
miR-6904-5p	0.135764	1.24634	3.05103	0.408498	0.682908	NA
miR-27a-5p	3.59787	0.204577	0.50265	0.406996	0.684011	0.819051
miR-455-3p	2.95864	0.236883	0.592388	0.399877	0.689247	0.821794
miR-615-3p	2.65827	-0.31499	0.788762	-0.399348	0.689637	NA
miR-7036b-3p	0.161289	1.17209	2.93717	0.399056	0.689852	NA
miR-3101-3p	0.160523	1.16697	2.94038	0.396875	0.691459	NA
miR-182-5p	1071.47	0.0998065	0.252303	0.395582	0.692413	0.822056
miR-5106	0.232777	0.894943	2.26657	0.394845	0.692957	NA
miR-6236	0.151104	1.17216	2.99648	0.391179	0.695665	NA
miR-667-3p	0.304504	-0.848329	2.17159	-0.390649	0.696057	NA
miR-7230-3p	2.41444	-0.251592	0.658984	-0.381788	0.702619	NA
miR-16-2-3p	3.3965	-0.216329	0.572038	-0.378173	0.705302	0.833811
miR-5046	0.295756	0.640053	1.70679	0.375004	0.707658	NA
miR-93-5p	279.387	-0.0626387	0.168929	-0.370799	0.710787	0.833849
miR-6951-5p	0.148185	-0.922326	2.50241	-0.368575	0.712444	NA
miR-582-3p	0.347708	0.689386	1.887	0.365335	0.714861	NA
miR-6909-5p	0.114916	1.11355	3.0533	0.364704	0.715333	NA
miR-6990-5p	0.114533	1.11132	3.05334	0.36397	0.715881	NA
miR-324-5p	1.61557	-0.262381	0.722688	-0.363062	0.716558	NA
miR-5136	0.113767	1.10686	3.05342	0.362498	0.71698	NA
miR-301b-3p	0.368482	-0.581832	1.60994	-0.3614	0.7178	NA
miR-190a-5p	1.68057	-0.285741	0.802066	-0.356256	0.721649	NA
miR-140-3p	203.41	0.0801268	0.225866	0.354753	0.722775	0.833849
let-7g-5p	2505.62	0.075624	0.213191	0.354724	0.722796	0.833849
miR-129-5p	0.301711	-0.757107	2.13536	-0.354557	0.722922	NA
miR-501-5p	0.431423	-0.562992	1.5888	-0.354351	0.723076	NA
miR-27b-3p	289.426	0.0571856	0.161382	0.354348	0.723078	0.833849
miR-145b	0.37055	-0.52977	1.50944	-0.350971	0.72561	NA
miR-8092	0.340562	-0.866484	2.47902	-0.349527	0.726694	NA
miR-361-3p	7.47766	-0.147145	0.421277	-0.349283	0.726877	0.833849
miR-351-5p	3.04425	-0.246615	0.707623	-0.348513	0.727455	0.833849
miR-468-5p	4.01234	-0.185622	0.534359	-0.347374	0.72831	0.833849
miR-137-3p	0.105804	1.05886	3.05429	0.34668	0.728832	NA
miR-455-5p	0.530532	-0.529869	1.53094	-0.346106	0.729263	NA
miR-293-3p	2.56384	0.245407	0.71302	0.34418	0.730711	NA
miR-23b-3p	119.638	0.0460323	0.134113	0.343235	0.731422	0.833849
miR-1198-5p	6.82969	0.142784	0.420282	0.339734	0.734057	0.833849
miR-669a-5p	15.6958	0.133017	0.393323	0.338187	0.735222	0.833849
miR-6418-3p	0.362924	0.603814	1.81244	0.33315	0.739021	NA
miR-26a-1-3p	0.356514	0.603621	1.81574	0.332439	0.739558	NA
miR-384-5p	0.247416	-0.638075	1.9262	-0.33126	0.740448	NA
let-7j	0.557318	-0.484092	1.46146	-0.331239	0.740464	NA
miR-138-2-3p	0.453602	0.521063	1.57367	0.331112	0.74056	NA
miR-421-3p	2.93865	0.190981	0.578078	0.330373	0.741118	NA
miR-760-3p	0.403036	0.531249	1.61468	0.329012	0.742147	NA
miR-3088-3p	0.23623	-0.638482	1.94337	-0.328544	0.7425	NA
miR-202-3p	0.495809	-0.465454	1.42329	-0.327026	0.743648	NA
miR-6911-3p	0.615361	0.441435	1.36855	0.322556	0.747032	NA
miR-212-5p	2.2462	-0.254711	0.793615	-0.32095	0.748248	NA
miR-29b-2-5p	0.957258	0.33383	1.04314	0.320024	0.74895	NA
miR-1941-3p	0.263823	-0.550564	1.72441	-0.319277	0.749517	NA
miR-96-3p	0.345493	-0.465728	1.47048	-0.316719	0.751457	NA
miR-468-3p	2.52618	-0.202931	0.645204	-0.314522	0.753124	NA
miR-154-3p	0.352754	-0.514502	1.64158	-0.313419	0.753963	NA
miR-6922-3p	0.217987	0.841084	2.69335	0.312282	0.754826	NA
miR-7084-3p	0.217987	0.841084	2.69335	0.312282	0.754826	NA
miR-1983	4.83664	-0.152117	0.487315	-0.312154	0.754924	0.852728
miR-3100-5p	0.333294	0.571753	1.848	0.309389	0.757025	NA
miR-322-5p	1.23953	-0.302791	0.996631	-0.303814	0.761269	NA
miR-195a-3p	0.642699	-0.431366	1.42304	-0.30313	0.761791	NA
miR-7022-3p	0.191467	0.83603	2.77194	0.301605	0.762953	NA
miR-1668	0.191084	0.832543	2.77393	0.300132	0.764077	NA
miR-8097	0.284212	-0.642586	2.14384	-0.299735	0.764379	NA
miR-3105-3p	0.192223	-0.601237	2.02924	-0.296287	0.767011	NA
miR-7222-3p	0.316046	-0.48108	1.63772	-0.293749	0.76895	NA
miR-301a-5p	1.6327	-0.243081	0.829765	-0.292951	0.769559	NA
miR-350-3p	7.56469	-0.152386	0.523657	-0.291003	0.771049	0.864241
miR-186-5p	57.9085	-0.0754986	0.259749	-0.29066	0.771312	0.864241
miR-6926-3p	0.164188	0.842002	2.90213	0.290132	0.771715	NA
miR-7219-3p	0.164188	0.842002	2.90213	0.290132	0.771715	NA
miR-20a-3p	0.504548	0.423689	1.46406	0.289393	0.77228	NA
miR-6928-3p	0.21662	0.580944	2.03133	0.285992	0.774884	NA
miR-32-5p	5.88171	0.192958	0.675877	0.285493	0.775267	0.865179
miR-133a-5p	0.230256	-0.644598	2.2656	-0.284515	0.776016	NA
let-7f-1-3p	0.274037	0.63134	2.22105	0.284253	0.776216	NA
miR-547-3p	0.350849	-0.469194	1.65384	-0.2837	0.77664	NA
miR-6955-5p	0.306323	0.842274	2.97317	0.283291	0.776954	NA
miR-7068-5p	0.306323	0.842274	2.97317	0.283291	0.776954	NA
miR-505-3p	0.689794	0.302348	1.07005	0.282555	0.777518	NA
miR-615-5p	0.401724	-0.46463	1.65437	-0.280851	0.778825	NA
miR-6942-3p	0.144335	0.842409	3.01043	0.27983	0.779608	NA
miR-671-3p	5.57621	0.144034	0.518029	0.278043	0.78098	0.865179
miR-222-5p	2.04191	-0.200881	0.724065	-0.277435	0.781446	NA
miR-423-3p	46.3171	-0.0751396	0.270845	-0.277427	0.781452	0.865179
miR-1896	0.148986	0.842578	3.05855	0.275482	0.782946	NA
miR-5124a	0.169357	0.842578	3.05855	0.275482	0.782946	NA
miR-7667-3p	0.159019	0.842578	3.05855	0.275482	0.782946	NA
miR-6371	0.169357	0.842578	3.05855	0.275482	0.782946	NA
miR-330-3p	0.418222	-0.399336	1.45661	-0.274155	0.783966	NA
miR-6992-5p	0.103131	0.836707	3.05868	0.273552	0.784429	NA
miR-181b-2-3p	0.112799	0.836707	3.05868	0.273552	0.784429	NA
miR-5625-3p	0.117815	0.836707	3.05868	0.273552	0.784429	NA
miR-7650-5p	0.117815	0.836707	3.05868	0.273552	0.784429	NA
miR-150-5p	212.99	-0.119859	0.438481	-0.273351	0.784584	0.865213
miR-6405	0.0766109	0.833177	3.05875	0.272391	0.785321	NA
miR-1982-3p	0.117432	0.83311	3.05875	0.272369	0.785338	NA
miR-6934-3p	0.117432	0.83311	3.05875	0.272369	0.785338	NA
miR-7008-3p	0.117432	0.83311	3.05875	0.272369	0.785338	NA
miR-7227-3p	0.122601	0.83311	3.05875	0.272369	0.785338	NA
miR-328-5p	0.102748	0.83311	3.05875	0.272369	0.785338	NA
miR-532-3p	1.20906	-0.238568	0.879412	-0.271281	0.786175	NA
miR-7234-3p	6.03781	-0.132058	0.495462	-0.266535	0.789827	0.867566
miR-883a-5p	1.68263	-0.220735	0.836658	-0.263829	0.791912	NA
miR-3618-5p	0.200325	0.737896	2.79826	0.263698	0.792012	NA
miR-122-5p	0.408579	-0.381094	1.44707	-0.263355	0.792277	NA
miR-3968	0.11345	0.798005	3.0593	0.260846	0.794211	NA
miR-673-5p	0.0722464	0.798005	3.0593	0.260846	0.794211	NA
miR-679-5p	0.0987668	0.798005	3.0593	0.260846	0.794211	NA
miR-496a-3p	0.11345	0.798005	3.0593	0.260846	0.794211	NA
miR-6992-3p	0.0722464	0.798005	3.0593	0.260846	0.794211	NA
miR-7013-3p	0.11345	0.798005	3.0593	0.260846	0.794211	NA
let-7a-2-3p	0.0987668	0.798005	3.0593	0.260846	0.794211	NA
miR-7646-3p	0.0987668	0.798005	3.0593	0.260846	0.794211	NA
let-7g-3p	0.455589	0.345542	1.33113	0.259585	0.795184	NA
miR-29a-5p	0.669628	0.290344	1.14393	0.253814	0.79964	NA
miR-344-3p	0.19626	0.456008	1.80421	0.252746	0.800464	NA
miR-1933-3p	0.0678819	0.772826	3.05947	0.252601	0.800576	NA
miR-378a-5p	0.936627	0.271989	1.09651	0.24805	0.804096	NA
miR-7092-3p	0.175631	-0.709092	2.86064	-0.247879	0.804228	NA
miR-1191a	0.151607	-0.625728	2.53279	-0.247051	0.804869	NA
miR-99a-3p	0.757359	0.304007	1.23638	0.245884	0.805772	NA
miR-3079-5p	0.344053	-0.522868	2.14444	-0.243825	0.807366	NA
miR-411-3p	0.662187	-0.273209	1.12876	-0.242043	0.808747	NA
miR-465d-3p	0.156373	-0.709907	2.95174	-0.240505	0.809939	NA
miR-363-3p	0.377586	-0.444904	1.85386	-0.239988	0.810339	NA
miR-30c-1-3p	0.556571	0.28932	1.22045	0.237059	0.812611	NA
miR-503-5p	1.16863	0.205073	0.870713	0.235523	0.813803	NA
miR-8114	2.33251	0.217862	0.930502	0.234134	0.814881	NA
miR-6902-5p	0.135519	-0.71075	3.05572	-0.232596	0.816075	NA
miR-6983-5p	0.177227	-0.71075	3.05572	-0.232596	0.816075	NA
miR-467e-3p	0.128419	-0.71075	3.05572	-0.232596	0.816075	NA
miR-1955-3p	0.135519	-0.71075	3.05572	-0.232596	0.816075	NA
miR-7049-5p	0.128419	-0.71075	3.05572	-0.232596	0.816075	NA
miR-7082-3p	0.135519	-0.71075	3.05572	-0.232596	0.816075	NA
miR-6967-5p	0.0796114	-0.71075	3.05572	-0.232596	0.816075	NA
miR-5107-3p	0.0796114	-0.71075	3.05572	-0.232596	0.816075	NA
miR-483-5p	0.190763	-0.71075	3.05572	-0.232596	0.816075	NA
miR-449c-3p	0.174035	-0.71075	3.05572	-0.232596	0.816075	NA
miR-7019-5p	0.174035	-0.71075	3.05572	-0.232596	0.816075	NA
miR-6920-3p	0.170817	-0.71075	3.05572	-0.232596	0.816075	NA
miR-6959-3p	0.170817	-0.71075	3.05572	-0.232596	0.816075	NA
miR-3082-5p	0.795411	-0.305991	1.31653	-0.232422	0.81621	NA
miR-183-3p	2.87168	-0.137079	0.591166	-0.23188	0.816632	NA
miR-1247-3p	0.375087	0.344357	1.48588	0.231752	0.81673	NA
miR-6907-3p	0.18884	0.659069	2.8486	0.231366	0.81703	NA
miR-7234-5p	1.30536	-0.181517	0.812436	-0.223423	0.823206	NA
miR-7116-3p	0.0738788	-0.67747	3.05613	-0.221676	0.824566	NA
miR-3070-5p	0.121091	-0.67747	3.05613	-0.221676	0.824566	NA
miR-2139	0.121091	-0.67747	3.05613	-0.221676	0.824566	NA
miR-214-5p	0.352734	0.334049	1.51645	0.220284	0.82565	NA
miR-5626-5p	0.364908	0.385886	1.78405	0.216298	0.828756	NA
miR-207	0.306027	-0.471937	2.18882	-0.215613	0.82929	NA
miR-6238	0.278484	0.458878	2.13011	0.215424	0.829437	NA
miR-6897-5p	0.0681461	-0.655892	3.05639	-0.214597	0.830082	NA
miR-3084-5p	0.678688	0.246505	1.16602	0.211407	0.83257	NA
miR-125b-5p	788.995	0.0348695	0.165244	0.211019	0.832873	0.910898
miR-3062-5p	0.59822	-0.283769	1.35526	-0.209383	0.834149	NA
miR-5132-5p	0.334942	0.384233	1.83852	0.20899	0.834456	NA
miR-7688-5p	0.486811	0.330185	1.58379	0.208478	0.834856	NA
miR-7007-3p	0.384986	-0.305401	1.47768	-0.206677	0.836262	NA
miR-7015-3p	0.177532	-0.494455	2.39846	-0.206155	0.83667	NA
miR-1843a-5p	5.87213	0.0795757	0.386804	0.205726	0.837005	0.910898
miR-466c-5p	0.37989	0.370628	1.80492	0.205343	0.837304	NA
miR-487b-3p	0.989709	-0.213275	1.04734	-0.203634	0.83864	NA
miR-7661-3p	0.564597	0.362689	1.78308	0.203406	0.838818	NA
miR-183-5p	676.362	0.0531207	0.261572	0.203082	0.839071	0.910898
miR-485-3p	0.780855	-0.24053	1.18762	-0.202531	0.839502	NA
miR-7001-3p	0.212813	0.455907	2.27456	0.200437	0.841139	NA
miR-8098	0.190149	0.459214	2.34664	0.19569	0.844853	NA
miR-539-5p	0.342136	0.358573	1.83563	0.19534	0.845126	NA
miR-1903	0.18854	0.459221	2.3522	0.195231	0.845212	NA
miR-7225-3p	0.0932575	-0.595086	3.05716	-0.194653	0.845664	NA
miR-363-5p	0.110907	-0.595086	3.05716	-0.194653	0.845664	NA
miR-6935-3p	0.112516	-0.595086	3.05716	-0.194653	0.845664	NA
miR-3091-3p	0.112516	-0.595086	3.05716	-0.194653	0.845664	NA
miR-1933-5p	0.374082	0.463887	2.38841	0.194225	0.846	NA
miR-3108-5p	0.178408	0.463897	2.3909	0.194026	0.846156	NA
miR-3474	0.148482	0.486081	2.51712	0.19311	0.846873	NA
miR-450b-3p	0.243023	-0.37729	1.96208	-0.192291	0.847515	NA
miR-381-3p	0.396912	-0.283941	1.47686	-0.19226	0.847538	NA
miR-376c-3p	0.973572	0.210136	1.10031	0.190979	0.848542	NA
miR-199b-5p	1.70773	-0.13425	0.715513	-0.187628	0.851168	NA
miR-6948-3p	0.152221	0.456044	2.49918	0.182477	0.855208	NA
miR-3094-3p	0.143987	0.453617	2.53928	0.17864	0.85822	NA
miR-212-3p	0.159563	-0.443601	2.49677	-0.17767	0.858982	NA
miR-7217-3p	4.53062	-0.106548	0.608686	-0.175046	0.861044	0.931129
miR-335-3p	1.4774	-0.149939	0.858216	-0.17471	0.861307	NA
miR-28c	0.357747	-0.257891	1.47986	-0.174267	0.861656	NA
miR-665-3p	0.16086	0.423183	2.46088	0.171964	0.863466	NA
miR-3108-3p	0.157655	0.423118	2.47498	0.170958	0.864257	NA
miR-200b-3p	1617.11	-0.0404356	0.236927	-0.170667	0.864486	0.931242
miR-6932-5p	0.0509962	-0.519477	3.05787	-0.169882	0.865103	NA
miR-3081-3p	0.0509962	-0.519477	3.05787	-0.169882	0.865103	NA
miR-3102-5p	0.0509962	-0.519477	3.05787	-0.169882	0.865103	NA
miR-3086-5p	0.124265	0.449546	2.64867	0.169725	0.865226	NA
miR-6975-3p	0.332413	-0.309998	1.84076	-0.168407	0.866263	NA
miR-7079-3p	0.240901	0.377393	2.26171	0.166862	0.867479	NA
miR-7218-3p	0.902733	0.183221	1.09974	0.166604	0.867682	NA
miR-1906	0.15515	0.493651	2.97405	0.165986	0.868168	NA
miR-7118-3p	0.15515	0.493651	2.97405	0.165986	0.868168	NA
miR-205-3p	0.38409	0.242625	1.47708	0.16426	0.869527	NA
miR-19b-3p	25.7823	0.0609458	0.371141	0.164212	0.869564	0.933109
miR-376a-3p	0.326345	0.278932	1.72665	0.161545	0.871664	NA
miR-92a-1-5p	1.81348	0.115563	0.721179	0.160242	0.87269	NA
miR-200c-3p	1904.87	0.0340942	0.213713	0.159533	0.873249	0.933473
miR-324-3p	0.596051	-0.28477	1.79333	-0.158793	0.873832	NA
miR-719	0.251936	-0.33921	2.20152	-0.15408	0.877546	NA
miR-3058-3p	0.161253	0.450614	2.9393	0.153306	0.878157	NA
miR-681	0.569031	-0.243537	1.595	-0.152688	0.878644	NA
miR-29a-3p	830.322	-0.0267765	0.176408	-0.151787	0.879355	0.936196
miR-505-5p	0.110684	0.456326	3.05773	0.149237	0.881367	NA
miR-467d-3p	1.20116	-0.121792	0.819432	-0.14863	0.881846	NA
miR-28a-3p	7.83772	-0.06289	0.425531	-0.147792	0.882507	0.936196
miR-350-5p	0.390988	-0.238207	1.62681	-0.146426	0.883585	NA
miR-935	0.284143	-0.319995	2.18536	-0.146426	0.883585	NA
miR-6946-5p	0.19004	-0.34201	2.35235	-0.145391	0.884402	NA
miR-7a-1-3p	1.68472	-0.104766	0.723567	-0.144791	0.884876	NA
miR-7059-3p	0.233011	0.285305	1.97741	0.144282	0.885278	NA
miR-181a-2-3p	0.844591	-0.163354	1.13716	-0.143651	0.885776	NA
let-7i-3p	1.46375	-0.12094	0.844432	-0.14322	0.886116	NA
miR-574-3p	5.95982	0.058105	0.407054	0.142745	0.886491	0.93686
miR-470-3p	0.291685	0.218081	1.53225	0.142327	0.886822	NA
miR-669b-5p	0.281635	0.216522	1.53923	0.140669	0.888131	NA
miR-669m-5p	0.281635	0.216522	1.53923	0.140669	0.888131	NA
miR-138-5p	0.403491	0.202045	1.44806	0.139528	0.889033	NA
miR-7226-3p	0.09338	0.424265	3.05864	0.13871	0.889679	NA
miR-3960	0.258714	-0.345365	2.58133	-0.133793	0.893566	NA
miR-412-5p	0.184307	-0.31313	2.3711	-0.132061	0.894936	NA
miR-331-5p	0.535008	-0.171174	1.29704	-0.131972	0.895006	NA
miR-3087-3p	0.229068	-0.346606	2.68462	-0.129108	0.897272	NA
miR-7232-3p	1.97893	0.0943916	0.733479	0.12869	0.897603	NA
miR-139-3p	1.35815	-0.129642	1.01204	-0.1281	0.89807	NA
let-7c-2-3p	1.49672	0.120201	0.941645	0.12765	0.898426	NA
miR-7042-3p	0.215533	-0.347037	2.72344	-0.127426	0.898603	NA
miR-1966-3p	0.211168	-0.347214	2.73986	-0.126727	0.899157	NA
miR-295-3p	0.734105	-0.140655	1.11717	-0.125903	0.899809	NA
miR-7221-3p	0.562013	0.170866	1.42698	0.119739	0.90469	NA
miR-329-3p	0.414669	0.1735	1.45468	0.11927	0.905061	NA
miR-370-3p	0.315827	0.19138	1.65371	0.115728	0.907868	NA
miR-493-3p	0.112184	-0.315394	2.72569	-0.115711	0.907881	NA
miR-511-3p	0.186663	0.244653	2.13233	0.114735	0.908655	NA
miR-669d-5p	1.93132	-0.0767407	0.697597	-0.110007	0.912404	NA
miR-153-3p	0.246419	-0.236594	2.18831	-0.108117	0.913903	NA
miR-669c-5p	62.7764	0.0372625	0.351168	0.10611	0.915495	0.956113
miR-742-5p	4.53828	-0.0529939	0.50615	-0.1047	0.916614	0.956113
miR-877-5p	0.573764	0.188018	1.79672	0.104645	0.916657	NA
miR-883b-3p	3.02545	-0.0709799	0.692152	-0.10255	0.91832	0.956113
miR-297b-5p	0.250186	0.173041	1.73368	0.0998116	0.920494	NA
miR-151-3p	27.2215	0.0318272	0.328528	0.0968782	0.922823	0.956113
miR-1968-5p	0.132972	-0.295222	3.05639	-0.0965916	0.923051	NA
miR-540-3p	0.150821	-0.235531	2.50245	-0.0941203	0.925014	NA
miR-5131	0.150821	-0.235531	2.50245	-0.0941203	0.925014	NA
miR-669p-3p	0.150821	-0.235531	2.50245	-0.0941203	0.925014	NA
miR-532-5p	13.1961	-0.0269246	0.286905	-0.0938451	0.925232	0.956113
miR-7214-5p	8.0825	0.0455074	0.492676	0.0923678	0.926406	0.956113
miR-7229-5p	2.66939	0.0617296	0.679003	0.0909121	0.927562	NA
miR-223-3p	31.171	0.0264274	0.295331	0.089484	0.928697	0.956113
miR-326-3p	0.447094	-0.108656	1.3255	-0.0819736	0.934668	NA
miR-148b-3p	48.6694	-0.0233746	0.288294	-0.0810791	0.935379	0.959451
miR-7658-3p	0.0974937	-0.227805	2.84241	-0.0801449	0.936122	NA
miR-7242-5p	1.37129	-0.0800821	1.06623	-0.0751079	0.940129	NA
miR-1927	0.313611	0.116268	1.65273	0.0703491	0.943916	NA
miR-425-3p	3.25371	-0.0415402	0.591005	-0.0702874	0.943965	0.964711
miR-7a-2-3p	0.333174	-0.101964	1.63227	-0.0624675	0.950191	NA
miR-7068-3p	0.931648	-0.0644684	1.03814	-0.0620998	0.950483	NA
miR-206-3p	0.546379	0.0823579	1.34957	0.0610252	0.951339	NA
miR-193b-3p	0.52934	-0.0904176	1.5299	-0.0591002	0.952872	NA
miR-130a-3p	5.39416	0.0251097	0.428334	0.0586218	0.953253	0.968951
miR-294-3p	1.53219	0.047098	0.824738	0.0571067	0.95446	NA
miR-878-3p	24.8463	0.025802	0.45785	0.0563548	0.955059	0.968951
miR-5101	0.168005	0.116409	2.1094	0.0551859	0.95599	NA
miR-3060-3p	0.211283	0.109634	1.98912	0.0551167	0.956045	NA
miR-7240-5p	0.244805	-0.106276	1.95507	-0.0543592	0.956649	NA
miR-6546-5p	0.0893017	-0.158806	3.05787	-0.0519336	0.958582	NA
miR-365-2-5p	0.699533	-0.054175	1.06197	-0.0510139	0.959314	NA
miR-18a-3p	0.742768	0.05377	1.08095	0.0497434	0.960327	NA
miR-30c-2-3p	22.0674	0.014606	0.298946	0.0488583	0.961032	0.970102
miR-1839-5p	66.1153	-0.0108557	0.23495	-0.0462044	0.963147	0.970102
miR-3069-3p	0.35324	0.061845	1.62077	0.0381578	0.969562	NA
miR-7223-5p	0.712847	0.0481032	1.26113	0.038143	0.969574	NA
miR-668-3p	0.628678	0.0486512	1.28191	0.0379521	0.969726	NA
miR-3620-3p	0.178659	0.104141	2.82109	0.0369153	0.970553	NA
miR-370-5p	0.110177	0.104355	3.05955	0.0341081	0.972791	NA
miR-666-3p	0.0634206	0.104355	3.05955	0.0341081	0.972791	NA
miR-6357	0.0634206	0.104355	3.05955	0.0341081	0.972791	NA
miR-7075-3p	0.0634206	0.104355	3.05955	0.0341081	0.972791	NA
miR-1929-5p	0.105008	0.104355	3.05955	0.0341081	0.972791	NA
miR-6989-3p	0.105008	0.104355	3.05955	0.0341081	0.972791	NA
miR-7215-5p	0.0638035	0.104355	3.05955	0.0341081	0.972791	NA
miR-541-3p	0.0638035	0.104355	3.05955	0.0341081	0.972791	NA
miR-6964-3p	0.0638035	0.104355	3.05955	0.0341081	0.972791	NA
miR-7026-5p	0.0594391	0.104355	3.05955	0.0341081	0.972791	NA
miR-7647-3p	0.0638035	0.104355	3.05955	0.0341081	0.972791	NA
miR-224-3p	0.0638035	0.104355	3.05955	0.0341081	0.972791	NA
let-7f-2-3p	0.532431	-0.0439155	1.30334	-0.0336947	0.973121	NA
miR-7006-3p	0.240179	0.0769676	2.5772	0.0298648	0.976175	NA
miR-3103-3p	0.240179	0.0769676	2.5772	0.0298648	0.976175	NA
miR-434-5p	1.28118	0.0245345	0.838969	0.0292437	0.97667	NA
miR-141-3p	50.4205	-0.00943228	0.332668	-0.0283534	0.97738	0.980896
miR-3620-5p	0.187234	0.07653	2.78063	0.0275225	0.978043	NA
miR-761	0.170087	0.0763853	2.85909	0.0267166	0.978686	NA
miR-1898	0.150234	0.0761974	2.97158	0.025642	0.979543	NA
miR-669e-5p	0.150234	0.0761974	2.97158	0.025642	0.979543	NA
miR-291a-5p	0.133304	0.0760647	3.05936	0.024863	0.980164	NA
miR-7046-3p	0.133304	0.0760647	3.05936	0.024863	0.980164	NA
miR-5129-3p	0.126536	0.0760647	3.05936	0.024863	0.980164	NA
miR-7019-3p	0.0777282	0.0760647	3.05936	0.024863	0.980164	NA
miR-7059-5p	0.105682	0.0760647	3.05936	0.024863	0.980164	NA
miR-7060-3p	0.123331	0.0760647	3.05936	0.024863	0.980164	NA
miR-7650-3p	0.120959	0.0760647	3.05936	0.024863	0.980164	NA
miR-1249-5p	0.119315	0.0760647	3.05936	0.024863	0.980164	NA
miR-3083-5p	0.119315	0.0760647	3.05936	0.024863	0.980164	NA
miR-296-3p	0.108566	0.0760647	3.05936	0.024863	0.980164	NA
miR-7070-5p	0.104632	0.0760647	3.05936	0.024863	0.980164	NA
miR-6899-3p	0.119349	0.0760647	3.05936	0.024863	0.980164	NA
miR-1982-5p	0.0781112	0.0760647	3.05936	0.024863	0.980164	NA
miR-103-1-5p	0.0737467	0.0760647	3.05936	0.024863	0.980164	NA
miR-7652-3p	0.068014	0.0760647	3.05936	0.024863	0.980164	NA
miR-1936	0.068014	0.0760647	3.05936	0.024863	0.980164	NA
miR-666-5p	0.0723785	0.0760647	3.05936	0.024863	0.980164	NA
miR-7118-5p	0.0737467	0.0760647	3.05936	0.024863	0.980164	NA
miR-877-3p	0.0781112	0.0760647	3.05936	0.024863	0.980164	NA
miR-6988-3p	0.123714	0.0760647	3.05936	0.024863	0.980164	NA
miR-3970	0.119349	0.0760647	3.05936	0.024863	0.980164	NA
miR-708-5p	0.0723785	0.0760647	3.05936	0.024863	0.980164	NA
miR-7060-5p	0.123714	0.0760647	3.05936	0.024863	0.980164	NA
miR-5130	0.229955	0.0460681	1.95571	0.0235557	0.981207	NA
miR-6946-3p	0.45011	0.0327225	1.43939	0.0227336	0.981863	NA
miR-1964-3p	0.340267	0.0473499	2.08352	0.0227259	0.981869	NA
miR-193a-3p	0.228218	0.038958	2.00941	0.0193878	0.984532	NA
miR-8118	0.277167	0.0419683	2.18164	0.0192371	0.984652	NA
miR-147-3p	0.215507	-0.0379911	2.37945	-0.0159663	0.987261	NA
miR-1934-5p	0.368944	-0.022515	1.48639	-0.0151474	0.987915	NA
miR-500-3p	0.793078	-0.0105511	1.19132	-0.00885663	0.992934	NA
miR-1969	0.199095	-0.00870365	2.40326	-0.00362161	0.99711	NA
miR-452-5p	0.262626	0.00674643	2.22413	0.00303329	0.99758	NA
miR-130a-5p	0.249091	0.00625513	2.24636	0.00278456	0.997778	NA
miR-542-3p	0.467891	-0.00221117	1.62505	-0.00136068	0.998914	NA
miR-15b-5p	345.235	0.000127246	0.32764	0.000388373	0.99969	0.99969

## Sheet: FGCZ6510_Free_tRNA_dedup_counts
FGCZ6510_Free_tRNA_dedup_counts			FGCZ6510_Free_tRNA_dedup_counts			FGCZ6510_Free_tRNA_dedup_counts			FGCZ6510_Free_tRNA_dedup_counts			FGCZ6510_Free_tRNA_dedup_counts
	CON.11	CON.12	CON.13	CON.14	CON.15	CON.16	CON.17	CON.18	DEX.3	DEX.4	DEX.5	DEX.6	DEX.7	DEX.8	DEX.9	DEX.10
tRNA-Ala-TGC-2-1	168.592	143.586	231.895	312.932	224.901	882.873	660.133	639.963	106.795	141.867	122.078	191.472	148.515	155.931	174.199	137.138
tRNA-Arg-ACG-3-1	120.893	84.1711	176.084	122.091	140.213	244.317	149.561	163.395	78.4029	64.0003	105.581	78.6871	90.4266	71.9101	91.6159	81.2669
tRNA-Glu-CTC-3-1	1701.55	755.559	601.369	719.506	604.597	5552.66	6302.2	9007.14	1129.42	1017.6	389.329	359.338	407.818	501.1	690.345	758.068
tRNA-Ser-TGA-1-1	249.188	245.581	237.087	252.479	319.124	677.425	820.008	878.247	124.507	352.002	160.433	168.915	165.882	171.07	221.943	153.645
tRNA-Thr-TGT-2-1	512.356	549.587	631.221	391.758	427.368	394.239	335.224	306.365	1041.12	476.802	1026.53	811.002	549.147	787.226	624.537	742.83
tRNA-Ser-TGA-2-1	521.403	330.743	589.688	395.906	624.788	466.423	422.897	544.65	687.393	558.936	839.285	934.278	757.548	775.872	601.31	731.402
tRNA-Ser-AGA-1-1	519.758	328.762	587.957	394.128	623.105	466.423	422.897	537.841	686.872	553.603	834.748	930.606	754.553	773.601	601.31	727.593
tRNA-Ser-TGA-2-2	520.58	328.762	588.823	394.128	623.105	466.423	422.897	544.65	687.393	553.603	835.161	930.606	754.553	772.844	601.31	727.593
tRNA-Glu-TTC-3-1	3991.12	2410.26	1152.12	1999.68	1749.29	11188.6	13625.6	17374.3	2762.86	3432.55	947.753	871.328	1407.3	1340.56	1876.19	2172.62
tRNA-Glu-TTC-3-2	3991.12	2409.27	1151.69	1998.5	1748.73	11188.6	13625.6	17374.3	2762.59	3431.48	947.34	871.328	1407.3	1340.56	1876.19	2172.62
tRNA-Arg-CCT-2-1	215.469	259.445	436.966	261.962	238.922	427.555	190.82	142.971	623.837	211.201	1067.77	507.269	296.432	751.65	560.018	728.862
tRNA-Arg-CCT-2-2	216.292	259.445	436.966	261.962	238.922	427.555	190.82	142.971	623.837	211.201	1067.77	507.269	296.432	751.65	560.018	728.862
tRNA-Arg-CCT-1-1	215.469	261.425	435.236	261.369	240.605	438.66	180.505	156.587	624.618	210.134	1067.77	505.171	297.031	753.921	560.018	727.593
tRNA-Ser-AGA-2-4	472.059	284.201	510.515	330.712	579.92	438.66	412.583	510.609	608.469	476.802	739.066	883.394	698.261	718.344	558.728	700.927
tRNA-Ser-AGA-2-5	472.059	284.201	510.948	330.712	579.92	438.66	412.583	510.609	608.469	476.802	739.478	883.394	698.261	718.344	558.728	700.927
tRNA-Ser-AGA-2-3	472.059	284.201	510.948	331.305	580.481	438.66	412.583	510.609	607.948	476.802	739.066	883.394	698.261	719.101	558.728	700.927
tRNA-Ser-AGA-2-6	472.059	284.201	510.948	330.712	580.481	438.66	412.583	510.609	608.208	476.802	739.478	883.394	698.261	718.344	558.728	700.927
tRNA-Ser-AGA-2-1	477.815	285.191	516.572	332.49	586.089	438.66	412.583	510.609	615.502	480.002	746.489	891.263	703.052	727.427	558.728	703.467
tRNA-Ser-AGA-2-2	472.059	284.201	511.813	331.305	581.602	449.765	412.583	517.417	608.729	476.802	739.478	883.394	698.261	720.615	558.728	700.927
tRNA-Cys-GCA-3-4	982.77	1092.24	849.704	1027.7	1278.18	1726.88	2418.77	1981.16	507.144	1062.41	391.391	635.267	858.155	719.858	776.8	1085.67
tRNA-Cys-GCA-3-1	983.592	1093.23	846.676	1023.55	1278.18	1688.01	2413.61	1967.55	508.707	1057.07	390.566	635.267	856.358	719.101	779.38	1085.67
tRNA-Cys-GCA-3-2	990.172	1093.23	851.435	1028.29	1285.47	1693.56	2418.77	1974.35	510.009	1061.34	390.566	637.365	858.754	722.886	780.671	1092.02
tRNA-Cys-GCA-3-3	989.349	1093.23	851.435	1029.47	1285.47	1693.56	2413.61	1974.35	510.009	1063.47	390.566	636.316	858.754	722.886	779.38	1092.02
tRNA-Pro-AGG-3-1	7.40162	7.92198	10.3834	8.89011	5.60851	11.1053	10.3146	6.80812	15.6285	18.1334	19.384	18.3603	11.3782	15.139	19.3555	10.1584
tRNA-Lys-CTT-3-2	13775.2	11863.2	9961.53	9921.96	9349.38	26852.7	33352.2	32862.8	5772.38	10394.7	5434.94	6851.02	7692.85	8883.55	10957.8	13193.2
tRNA-Arg-CCT-3-1	221.226	262.416	444.321	236.477	242.848	427.555	190.82	122.546	621.753	216.534	1010.85	485.237	265.89	738.025	526.469	695.848
tRNA-Lys-CTT-3-4	13495.6	11732.5	9718.82	9726.38	9173.28	26325.2	32831.3	32556.4	5668.97	10281.7	5373.9	6748.73	7571.28	8761.68	10813.3	12984.9
tRNA-Lys-CTT-3-1	13494.8	11731.5	9715.36	9726.38	9171.03	26319.6	32831.3	32549.6	5668.71	10279.5	5373.48	6747.68	7570.09	8759.41	10812	12984.9
tRNA-Lys-CTT-3-7	13461.9	11717.6	9701.51	9702.67	9141.87	26230.8	32717.8	32461.1	5656.47	10258.2	5366.47	6743.48	7561.1	8763.95	10802.9	12955.7
tRNA-Trp-CCA-5-1	148.855	213.893	181.709	248.923	262.478	288.738	350.695	408.487	146.387	197.334	162.083	140.063	154.504	158.202	192.264	149.836
tRNA-Lys-CTT-3-3	13461.1	11705.7	9690.26	9695.56	9137.38	26214.1	32723	32461.1	5654.91	10260.3	5364	6739.29	7558.11	8757.14	10797.8	12953.2
tRNA-Lys-CTT-3-5	13449.6	11702.7	9676.85	9694.37	9132.33	26219.7	32707.5	32440.7	5650.22	10255	5361.11	6738.24	7550.92	8750.32	10796.5	12948.1
tRNA-Lys-CTT-3-6	13449.6	11702.7	9676.42	9693.78	9132.33	26219.7	32707.5	32440.7	5649.96	10255	5360.7	6737.71	7550.92	8750.32	10796.5	12948.1
tRNA-Cys-GCA-2-1	944.94	1049.66	760.581	963.095	1233.31	1610.27	2356.88	1967.55	450.1	1011.2	331.59	559.203	824.02	665.358	717.443	1051.39
tRNA-Cys-GCA-1-2	940.005	1045.7	754.524	945.908	1224.34	1604.72	2341.41	1953.93	443.067	1002.67	324.578	553.433	819.229	657.031	709.701	1045.04
tRNA-Cys-GCA-1-1	931.781	1043.72	747.601	943.537	1218.73	1599.17	2320.78	1933.51	442.026	1000.54	322.104	551.334	817.433	654.003	707.12	1036.15
tRNA-Ala-TGC-5-1	18.9152	18.8147	9.51807	22.5216	33.0902	16.658	10.3146	27.2325	5.99092	22.4001	4.9491	8.91787	6.58737	9.84033	6.45182	5.07918
tRNA-Ala-TGC-5-2	18.9152	18.8147	9.51807	22.5216	33.0902	16.658	10.3146	27.2325	5.99092	22.4001	4.9491	8.91787	6.58737	9.84033	6.45182	5.07918
tRNA-Ala-CGC-5-1	1837.25	1319.01	466.386	909.755	738.641	5436.05	5807.1	7550.2	1631.61	1363.21	647.095	402.878	681.493	827.345	1058.1	1221.54
tRNA-Gly-CCC-3-1	1963.9	1918.11	615.646	963.095	960.738	8251.25	6890.13	8265.06	1658.96	1319.47	539.039	326.289	828.811	938.616	1494.24	2130.72
tRNA-Gly-CCC-4-1	1963.9	1918.11	612.618	962.503	959.616	8245.7	6890.13	8258.25	1656.1	1318.41	538.215	323.142	826.416	938.616	1494.24	2126.91
tRNA-Ala-TGC-5-3	18.9152	17.8245	9.08543	22.5216	33.0902	16.658	10.3146	27.2325	5.99092	22.4001	4.9491	8.91787	6.58737	9.84033	7.74219	5.07918
tRNA-Thr-AGT-5-1	3.28961	5.94149	11.2486	6.51942	3.92596	11.1053	5.15729	6.80812	16.1494	6.40003	23.9206	17.3112	8.38393	18.1668	12.9036	13.9677
tRNA-SeC-TCA-1-1	3162.96	3141.07	3588.75	3641.39	3608.51	6224.53	7106.74	6338.36	2406.27	3548.82	2629.62	3251.35	3130.2	2461.6	3263.33	2831.64
tRNA-Thr-AGT-7-1	3.28961	5.94149	12.1139	4.74139	3.36511	5.55266	5.15729	6.80812	18.7542	4.26669	20.2088	15.2128	9.58163	17.4098	11.6133	12.698
tRNA-Glu-CTC-2-1	12960.2	9560.84	3944.81	6643.28	5648.89	34359.9	34914.8	50897.5	9370.06	11197.9	3677.18	3209.91	5527.4	6904.88	8103.49	10962.1
tRNA-His-GTG-1-1	30.4289	49.5124	61.8675	38.5238	24.6774	27.7633	30.9437	13.6162	75.2772	29.8668	126.614	68.1955	67.6703	52.9864	68.3893	62.22
tRNA-Arg-CCT-4-1	457.255	406.002	579.305	403.018	486.819	483.081	257.864	258.709	870.506	423.469	1099.52	552.908	413.807	770.573	580.664	745.37
tRNA-Lys-CTT-1-1	6.57921	9.90248	5.19168	5.92674	8.41276	27.7633	5.15729	61.2731	3.38617	6.40003	4.53667	4.72123	2.99426	6.81254	2.58073	2.53959
tRNA-Lys-CTT-2-2	4033.06	2871.72	3131.01	2568.65	2592.25	5624.85	7369.76	7951.88	2570.1	2396.81	2430.42	2238.91	2449.9	2827.96	3157.52	3375.12
tRNA-Lys-CTT-2-1	4007.56	2861.82	3108.52	2560.94	2579.35	5619.29	7369.76	7965.5	2563.59	2389.34	2424.23	2235.24	2440.32	2825.69	3156.23	3368.77
tRNA-Asp-GTC-4-1	1637.4	1274.45	702.607	1251.14	1031.97	1060.56	1423.41	1443.32	802.262	1216.01	449.131	516.712	972.535	785.712	592.277	906.634
tRNA-Gly-GCC-5-1	25030.6	27630.9	12295.2	15242.4	16716.7	116906	95208.7	116480	17602.4	18878	12080.8	9689.53	16099.5	21166.5	27875.8	39526.2
tRNA-Thr-TGT-3-1	732.76	648.612	840.619	731.36	632.079	438.66	458.998	374.447	1113.53	675.203	1156.03	982.54	853.364	862.164	700.668	779.654
tRNA-Asn-GTT-2-1	63.3249	88.132	105.997	82.3817	58.3285	16.658	15.4719	6.80812	273.238	40.5335	299.008	119.08	101.805	129.438	72.2604	93.9648
tRNA-Asn-GTT-4-1	61.6801	84.1711	104.266	75.8623	55.5242	16.658	10.3146	0	269.852	39.4669	295.296	116.981	99.4094	127.924	69.6797	91.4253
tRNA-Thr-TGT-3-2	758.254	651.583	868.308	739.657	646.1	449.765	464.156	367.638	1121.86	688.003	1160.15	990.408	867.138	869.734	700.668	787.273
tRNA-Asn-GTT-1-1	129.939	139.625	209.83	137.5	118.9	44.4213	25.7864	20.4244	429.262	82.1337	493.26	211.931	203.011	219.515	134.198	163.804
tRNA-Gly-GCC-4-1	47664.8	50932.4	27618	31634.6	33107	160466	136390	153387	24621.6	40209.3	25029.2	22156.7	33499.8	40113	51404.3	68264.2
tRNA-Gly-GCC-2-8	42138.2	47639.8	25582.9	28746.5	29090.2	156535	132908	150459	20497	37979.9	23368.8	20822.7	30268.4	38223.6	49773.2	64922.1
tRNA-Gly-GCC-2-7	42089.7	47622	25565.5	28729.9	29073.4	156430	132836	150371	20484.5	37947.9	23362.2	20815.4	30257	38209.2	49747.4	64891.6
tRNA-Gly-GCC-2-5	42073.3	47619	25547.4	28722.8	29052.1	156413	132805	150364	20480.9	37933	23361	20812.2	30250.4	38201.7	49747.4	64875.1
tRNA-Gly-GCC-2-4	42073.3	47618	25546.5	28722.8	29052.1	156413	132805	150364	20480.9	37933	23361	20812.2	30250.4	38201.7	49747.4	64875.1
tRNA-Gly-GCC-2-1	42103.7	47676.5	25566.8	28769.6	29079.6	156491	132934	150398	20508.7	37961.8	23380	20825.9	30282.1	38224.4	49778.4	64960.2
tRNA-Thr-CGT-4-1	12.336	11.883	13.4118	10.0755	15.143	11.1053	15.4719	13.6162	29.4336	10.6667	28.8697	19.4095	16.169	20.4376	15.4844	21.5865
tRNA-Gly-GCC-2-2	43814.3	49567.8	26458.1	29849.4	30299.4	160183	136230	153380	21472.2	39140.5	24109.5	21388.2	31433.1	39715.6	51399.1	67929
tRNA-Gly-GCC-2-6	43821.7	49581.7	26453.3	29860.1	30315.1	160172	136199	153414	21501.4	39149	24112	21388.7	31443.3	39726.9	51412	67953.1
tRNA-Gly-GCC-2-3	43912.1	49758	26494.9	29947.2	30370.6	160872	136575	153462	21528	39285.5	24184.2	21408.7	31493.6	39912.4	51539.8	68424.2
tRNA-Gly-GCC-3-1	44843.9	51470.1	26825	30611.6	31066.7	163159	139087	155715	21874.7	40059.9	24680.3	21652.6	32061.3	40956.2	52695.9	70863.5
tRNA-Gly-CCC-5-1	36466.9	43391.7	22831.3	26215.2	26846.2	145724	124977	141970	18260.6	34234.8	21807.4	19303	27314.8	36107.2	46912.5	61337.5
tRNA-Ala-TGC-6-1	8.22402	9.90248	7.35488	10.6681	23.5557	11.1053	15.4719	20.4244	4.16759	11.7334	4.9491	6.29497	7.78507	9.84033	5.16146	3.80939
tRNA-Glu-CTC-1-4	36901.2	35053.8	18064.4	26248.9	23093	89386.7	101691	109938	14875.2	38817.3	15531.1	17761.8	24174.5	31192.3	35602.5	45443.4
tRNA-Glu-CTC-1-7	36884.7	35024.1	18056.2	26197.4	23064.4	89275.7	101542	109767	14880.1	38873.8	15534.8	17765.4	24196	31184	35581.8	45381.2
tRNA-Glu-CTC-1-8	36928.3	35102.3	18017.3	26228.2	23067.2	89325.6	101666	109829	14889.5	38891.9	15552.1	17766	24184	31229.4	35627	45466.3
tRNA-Glu-CTC-1-6	36911.9	35117.2	18023.3	26232.4	23073.4	89347.9	101666	109815	14880.7	38903.7	15555	17766.5	24179.2	31239.3	35629.6	45479
tRNA-Glu-CTC-1-5	36911	35117.2	18023.3	26232.4	23074	89342.3	101666	109815	14880.7	38903.7	15555	17766.5	24179.2	31239.3	35629.6	45479
tRNA-Glu-CTC-1-1	36689.8	34944.9	17894.4	26072.3	22945	89042.5	101325	109624	14794.2	38675.4	15485.7	17701.4	24055.3	31102.3	35517.3	45265.7
tRNA-Glu-CTC-1-2	36689.8	34944.9	17894.4	26072.3	22945	89042.5	101325	109624	14794.2	38675.4	15485.7	17701.4	24055.3	31102.3	35517.3	45265.7
tRNA-Glu-CTC-1-3	36689.8	34944.9	17894.4	26072.3	22945	89042.5	101325	109624	14794.2	38675.4	15485.7	17701.4	24055.3	31102.3	35517.3	45265.7
tRNA-Glu-CTC-1-9	36943.9	35148.8	18057.1	26259	23104.8	89375.6	101743	109890	14924.2	38953.8	15572.8	17788.5	24236.1	31268	35667	45546.3
tRNA-Ala-AGC-4-1	123.36	156.459	171.758	126.24	146.382	83.2899	134.089	102.122	193.272	117.334	206.625	215.603	150.312	254.335	171.619	154.915
tRNA-Asn-GTT-3-4	153.789	185.176	237.952	192.619	156.477	55.5266	41.2583	34.0406	469.375	102.4	530.379	236.061	229.36	236.168	145.811	173.962
tRNA-Asn-GTT-3-5	153.789	185.176	237.952	192.619	156.477	55.5266	41.2583	34.0406	469.375	102.4	530.379	236.061	229.36	236.168	145.811	173.962
tRNA-Asn-GTT-3-3	153.789	185.176	237.952	194.397	156.477	55.5266	41.2583	27.2325	470.417	104.534	530.791	235.537	230.558	236.168	145.811	175.232
tRNA-Asn-GTT-3-7	166.948	193.098	249.633	196.175	164.89	55.5266	51.5729	47.6568	474.064	108.801	536.152	239.733	237.744	237.682	153.553	185.39
tRNA-Asn-GTT-3-9	157.901	185.176	242.711	194.397	157.599	55.5266	41.2583	34.0406	469.896	103.467	531.203	236.061	231.756	237.682	145.811	173.962
tRNA-Asn-GTT-3-6	158.724	185.176	251.364	195.582	162.647	77.7372	41.2583	34.0406	473.543	109.867	536.152	237.635	234.75	239.196	147.102	180.311
tRNA-Asn-GTT-3-8	164.48	197.059	256.123	207.436	170.499	94.3952	61.8874	68.0812	478.492	124.801	536.565	240.783	241.337	238.439	149.682	181.581
tRNA-Asn-GTT-3-1	169.415	192.108	253.96	196.768	166.573	55.5266	56.7301	54.465	471.72	106.667	534.915	239.733	234.151	239.953	153.553	177.771
tRNA-Asn-GTT-3-2	185.04	212.903	250.066	206.251	171.06	116.606	72.202	81.6974	485.525	118.401	539.864	247.602	250.919	245.251	160.005	193.009
tRNA-Thr-TGT-1-1	12.336	11.883	15.1424	10.0755	16.8255	11.1053	25.7864	13.6162	30.736	10.6667	29.6946	19.9341	17.3667	21.1946	15.4844	21.5865
tRNA-Leu-TAA-2-1	677.659	732.783	836.725	873.009	1261.35	1965.64	1567.81	1851.81	626.963	897.071	793.093	885.492	600.05	1043.83	869.706	961.235
tRNA-Asp-GTC-2-1	21134.9	9690.56	8262.12	8335.37	9313.49	16469.2	12681.8	15059.6	11682.8	8850.18	5854.37	5789.27	10502.7	8345.36	5976.97	12220.5
tRNA-Val-AAC-2-1	300.177	637.72	450.811	587.34	464.945	388.686	474.47	340.406	314.132	416.002	324.166	263.864	482.076	288.397	329.043	365.701
tRNA-Val-AAC-2-2	300.177	637.72	450.811	587.34	464.945	388.686	474.47	340.406	314.132	416.002	324.166	263.864	482.076	288.397	329.043	365.701
tRNA-Arg-CCG-1-1	17.2704	29.7074	28.9869	30.8191	30.2859	11.1053	15.4719	20.4244	47.4064	20.2668	51.9655	39.3435	27.5472	40.8752	29.6784	38.0939
tRNA-Pro-AGG-2-1	3.28961	3.96099	4.3264	3.55604	3.92596	5.55266	5.15729	6.80812	8.33519	4.26669	10.3106	6.81955	5.38967	7.56948	6.45182	5.07918
tRNA-Leu-TAA-5-1	3.28961	3.96099	4.3264	3.55604	3.92596	5.55266	5.15729	6.80812	8.33519	4.26669	10.3106	6.81955	5.38967	7.56948	6.45182	5.07918
tRNA-Leu-TAA-5-2	3.28961	3.96099	4.3264	3.55604	3.92596	5.55266	5.15729	6.80812	8.33519	4.26669	10.3106	6.81955	5.38967	7.56948	6.45182	5.07918
tRNA-Leu-TAA-5-3	3.28961	3.96099	4.3264	3.55604	3.92596	5.55266	5.15729	6.80812	8.33519	4.26669	10.3106	6.81955	5.38967	7.56948	6.45182	5.07918
tRNA-Cys-GCA-5-1	49.3441	41.5904	43.6966	62.2308	46.5506	116.606	113.46	88.5055	33.8617	64.0003	27.6325	39.3435	42.5185	47.6878	52.905	40.6334
tRNA-Leu-TAG-3-1	3070.85	1748.78	1584.76	3467.14	2609.08	1021.69	1670.96	1511.4	1101.55	2704.01	803.816	1223.85	1854.64	1205.82	997.452	877.428
tRNA-Gln-TTG-5-1	32.8961	74.2686	86.0953	91.8645	38.6987	44.4213	41.2583	20.4244	90.9057	25.6001	188.891	82.3592	70.0657	111.271	91.6159	88.8857
tRNA-Arg-ACG-3-2	50.9889	63.3759	86.5279	79.4183	79.08	99.9479	77.3593	81.6974	53.9183	40.5335	87.8465	50.8843	46.1116	53.7433	58.0664	60.9502
tRNA-Cys-GCA-11-1	6.57921	5.94149	10.816	6.51942	3.92596	11.1053	5.15729	13.6162	11.4609	5.33336	10.723	14.6883	8.38393	15.8959	15.4844	11.4282
tRNA-Thr-CGT-3-1	13.1584	9.90248	13.8445	7.11209	7.29106	27.7633	5.15729	20.4244	20.317	8.53337	28.8697	19.9341	9.58163	19.6807	15.4844	24.1261
tRNA-Gly-CCC-1-1	9576.05	9430.13	8128	9381.44	6565.32	4886.34	7215.04	6590.26	6175.59	8736.04	4789.9	3948.52	7308.39	6244.07	4970.49	4962.36
tRNA-Gly-CCC-1-2	9576.05	9430.13	8128	9381.44	6565.32	4886.34	7215.04	6590.26	6175.59	8736.04	4789.9	3948.52	7308.39	6244.82	4970.49	4962.36
tRNA-Ala-AGC-4-2	143.098	176.264	204.639	133.352	163.208	94.3952	139.247	108.93	206.556	133.334	214.461	231.34	160.492	264.175	180.651	168.883
tRNA-Ala-CGC-7-1	1.6448	1.9805	0.865279	2.3707	3.36511	5.55266	5.15729	6.80812	0.520949	2.13334	0.412425	1.04916	1.1977	1.5139	0	1.2698
tRNA-Phe-GAA-2-1	6.57921	6.93173	12.5466	7.70476	5.60851	11.1053	5.15729	6.80812	10.1585	6.40003	16.497	13.6391	10.7793	14.382	15.4844	11.4282
tRNA-Ala-AGC-6-1	141.453	267.367	251.796	193.804	232.753	105.501	154.719	122.546	253.702	132.267	316.742	344.125	258.105	297.481	259.363	213.326
tRNA-Asp-GTC-1-11	7029.07	3526.27	3069.58	3359.28	3638.24	5463.82	4285.7	5426.07	3830.54	3720.55	2237.41	2512.22	4329.1	3357.82	2352.34	4291.91
tRNA-Asp-GTC-1-6	7007.69	3512.41	3070.44	3354.54	3636	5441.61	4285.7	5412.45	3823.25	3720.55	2239.06	2508.54	4321.91	3351.77	2353.63	4286.83
tRNA-Asp-GTC-1-8	7007.69	3513.4	3071.31	3356.91	3638.8	5430.5	4280.55	5412.45	3824.55	3719.48	2239.88	2510.64	4323.71	3351.77	2351.04	4288.1
tRNA-Asp-GTC-1-13	7023.31	3524.29	3069.58	3367.57	3649.46	5441.61	4259.92	5412.45	3830.8	3722.68	2241.53	2513.79	4329.7	3355.55	2353.63	4289.37
tRNA-Asp-GTC-1-12	7007.69	3512.41	3068.28	3354.54	3636	5430.5	4280.55	5412.45	3823.51	3719.48	2238.64	2508.54	4321.91	3351.77	2352.34	4286.83
tRNA-Asp-GTC-1-10	7020.84	3521.32	3069.58	3357.5	3638.8	5441.61	4280.55	5398.84	3828.46	3719.48	2238.23	2511.17	4329.7	3357.07	2351.04	4289.37
tRNA-Asp-GTC-1-1	7001.93	3506.47	3069.58	3349.79	3632.63	5447.16	4265.08	5392.03	3822.99	3712.02	2237.41	2508.02	4322.51	3354.04	2356.21	4285.56
tRNA-Asp-GTC-1-7	7000.28	3509.44	3063.95	3349.79	3631.51	5424.95	4265.08	5392.03	3822.21	3710.95	2236.58	2509.59	4320.12	3351.77	2351.04	4285.56
tRNA-Asp-GTC-1-2	6999.46	3507.46	3063.95	3349.79	3632.07	5424.95	4265.08	5392.03	3822.21	3710.95	2236.99	2508.54	4320.12	3351.77	2351.04	4286.83
tRNA-Asp-GTC-1-9	7000.28	3505.48	3063.95	3349.2	3630.95	5424.95	4265.08	5392.03	3821.95	3712.02	2236.99	2508.02	4319.52	3351.77	2351.04	4285.56
tRNA-Asp-GTC-1-3	7000.28	3505.48	3063.52	3349.2	3631.51	5424.95	4265.08	5392.03	3822.47	3712.02	2236.99	2508.02	4319.52	3351.77	2351.04	4285.56
tRNA-Asp-GTC-1-4	7000.28	3505.48	3063.52	3349.2	3631.51	5424.95	4265.08	5392.03	3822.47	3712.02	2236.99	2508.02	4319.52	3351.77	2351.04	4285.56
tRNA-Asp-GTC-1-5	7001.93	3506.47	3064.82	3350.98	3631.51	5424.95	4265.08	5392.03	3822.21	3712.02	2237.82	2510.12	4319.52	3351.77	2351.04	4289.37
tRNA-Leu-TAG-1-1	1537.07	1075.41	1358.06	1524.36	1959.05	1066.11	1727.69	1545.44	844.98	1899.74	749.789	1509.22	1145.6	910.609	927.772	798.701
tRNA-Arg-TCG-2-1	83.0626	136.654	78.3078	535.185	92.5404	16.658	25.7864	34.0406	90.3847	38.4002	74.6489	75.5396	73.6588	58.285	49.0339	45.7126
tRNA-Ala-AGC-5-2	76.4834	111.898	111.621	88.9011	102.636	44.4213	97.9884	68.0812	119.818	70.4003	132.801	136.391	107.793	153.661	112.262	111.742
tRNA-Lys-TTT-1-2	1395.62	1637.87	1643.6	1295.59	1447	1371.51	1511.08	1531.83	1648.28	1415.47	2010.16	1534.92	1809.13	1663.77	1583.28	1777.71
tRNA-Ala-AGC-5-3	75.661	113.878	112.054	88.3084	103.197	44.4213	97.9884	68.0812	120.079	68.267	133.213	135.866	110.189	152.904	112.262	115.551
tRNA-Arg-TCT-2-1	101.978	125.761	170.027	178.988	138.53	127.711	159.876	108.93	177.904	109.867	272.613	198.291	209.598	185.452	169.038	135.868
tRNA-iMet-CAT-1-3	852.831	1042.73	881.72	1002.21	1092.54	588.582	747.806	680.812	728.808	980.271	793.918	600.645	687.482	666.872	602.6	539.663
tRNA-Cys-GCA-13-1	5.75681	1.9805	2.1632	3.55604	2.80425	11.1053	15.4719	27.2325	3.64665	9.60005	1.23727	1.57374	1.1977	0.756948	1.29036	2.53959
tRNA-Ala-AGC-12-1	73.1938	110.908	110.756	88.9011	102.636	44.4213	97.9884	68.0812	117.214	68.267	130.326	134.817	105.997	151.39	113.552	110.472
tRNA-Leu-AAG-1-3	1287.88	934.794	1252.92	1408.79	1853.61	1043.9	1614.23	1518.21	735.06	1684.27	675.965	1484.04	1069.55	892.442	882.61	783.464
tRNA-His-GTG-2-4	3005.88	1999.31	3250.85	2287.13	2323.04	1843.48	2135.12	1531.83	2882.67	3019.75	4354.38	2348.02	3939.85	2388.17	1934.26	2958.62
tRNA-His-GTG-2-5	3005.88	1999.31	3250.85	2287.13	2323.04	1843.48	2135.12	1531.83	2882.67	3019.75	4354.38	2348.02	3939.85	2388.17	1934.26	2958.62
tRNA-His-GTG-2-6	3005.88	1999.31	3250.85	2287.13	2323.04	1843.48	2135.12	1531.83	2882.67	3019.75	4354.38	2348.02	3939.85	2388.17	1934.26	2958.62
tRNA-His-GTG-2-7	3008.35	1999.31	3251.72	2287.13	2323.04	1843.48	2135.12	1531.83	2882.93	3019.75	4354.38	2348.02	3940.45	2389.69	1934.26	2961.16
tRNA-His-GTG-2-8	3006.7	1999.31	3251.72	2287.13	2323.61	1849.04	2140.27	1531.83	2882.93	3019.75	4355.21	2348.02	3941.04	2389.69	1935.55	2961.16
tRNA-His-GTG-2-2	3007.52	1999.31	3251.72	2287.72	2323.61	1854.59	2140.27	1531.83	2882.93	3020.81	4355.21	2348.02	3940.45	2389.69	1935.55	2961.16
tRNA-His-GTG-2-1	3008.35	1999.31	3253.45	2287.72	2323.61	1854.59	2140.27	1531.83	2883.19	3019.75	4355.21	2348.02	3940.45	2390.44	1936.84	2962.43
tRNA-His-GTG-2-3	3007.52	2000.3	3251.72	2287.72	2323.61	1854.59	2140.27	1531.83	2883.19	3019.75	4355.21	2348.55	3940.45	2389.69	1935.55	2961.16
tRNA-Ala-AGC-5-1	77.3058	112.888	115.947	89.4938	104.879	55.5266	97.9884	68.0812	120.6	70.4003	133.626	136.916	107.793	153.661	113.552	114.282
tRNA-Ala-AGC-10-1	74.8386	111.898	111.621	88.9011	102.636	44.4213	97.9884	68.0812	117.995	68.267	130.739	135.342	105.997	152.904	112.262	109.202
tRNA-Leu-AAG-1-2	1273.9	928.852	1225.24	1395.75	1832.86	1021.69	1603.92	1497.79	725.943	1678.94	675.14	1475.12	1059.97	888.657	877.448	773.305
tRNA-Leu-AAG-1-1	1268.14	928.852	1223.94	1397.53	1832.86	1010.58	1588.44	1497.79	725.422	1676.81	673.902	1472.5	1055.78	887.9	873.577	772.035
tRNA-Ser-CGA-1-1	37.0081	29.7074	43.6966	48.5993	55.5242	5.55266	20.6291	61.2731	23.9637	37.3335	33.8188	36.1961	34.7334	22.7085	23.2266	15.2375
tRNA-Lys-TTT-1-5	1427.69	1656.68	1694.65	1297.36	1473.92	1404.82	1500.77	1552.25	1661.05	1420.81	2011.4	1527.58	1828.29	1675.13	1588.44	1800.57
tRNA-Tyr-GTA-6-1	9.04642	16.8342	31.1501	25.485	17.3864	44.4213	25.7864	34.0406	37.2479	21.3334	96.5074	37.2452	29.3437	25.7362	23.2266	25.3959
tRNA-Ser-CGA-3-1	32.0737	25.7464	31.1501	40.3018	49.9157	0	15.4719	34.0406	17.1913	29.8668	25.1579	25.7045	29.9426	15.139	18.0651	8.88857
tRNA-Lys-TTT-1-4	1428.51	1650.74	1685.13	1296.77	1460.46	1393.72	1531.71	1559.06	1652.97	1420.81	2008.1	1527.58	1827.7	1673.61	1581.99	1794.22
tRNA-Ile-TAT-2-3	439.163	546.617	1103.23	490.734	377.453	477.529	149.561	163.395	852.013	166.401	1037.25	527.728	615.021	1096.82	682.603	1012.03
tRNA-Gly-CCC-2-1	595.419	836.759	529.118	526.887	415.03	2126.67	1665.8	1429.71	450.361	364.802	366.646	268.585	364.102	643.406	1122.62	1420.9
tRNA-Gly-CCC-2-2	595.419	836.759	529.118	526.887	415.03	2126.67	1665.8	1429.71	450.361	364.802	366.646	268.585	364.102	643.406	1122.62	1420.9
tRNA-Val-CAC-4-1	2093.83	2523.15	791.731	1532.66	1183.96	1671.35	3764.82	2750.48	2558.64	3020.81	569.971	481.04	1355.8	479.905	856.802	678.071
tRNA-Lys-TTT-2-1	139.808	181.215	218.483	153.503	110.488	427.555	247.55	251.9	304.495	115.201	473.051	220.324	179.057	419.349	330.333	388.557
tRNA-Lys-TTT-2-2	139.808	181.215	218.483	153.503	110.488	427.555	247.55	251.9	304.495	115.201	472.639	220.324	179.057	419.349	330.333	388.557
tRNA-Tyr-GTA-3-2	96.221	120.81	165.268	99.5693	58.3285	88.8426	82.5166	74.8893	121.642	44.8002	233.02	99.6703	141.329	151.39	162.586	159.994
tRNA-iMet-CAT-1-2	825.691	1013.02	869.606	980.283	1071.23	510.845	706.548	639.963	721.775	954.671	785.67	592.252	683.29	654.003	565.18	518.076
tRNA-iMet-CAT-1-7	850.363	1015.99	903.352	986.802	1086.93	516.397	722.02	639.963	732.715	968.538	790.206	594.874	708.442	666.115	578.083	529.505
tRNA-Ala-AGC-7-1	106.912	236.669	208.1	169.505	208.637	94.3952	144.404	115.738	201.607	96.0005	261.89	295.339	226.965	234.654	232.266	175.232
tRNA-Lys-TTT-5-1	455.611	394.119	435.236	312.932	375.77	344.265	134.089	115.738	844.198	202.668	640.084	339.928	474.89	451.898	326.462	396.176
tRNA-iMet-CAT-1-1	831.448	1015.99	875.23	981.468	1071.79	527.503	706.548	626.347	729.329	971.738	785.257	595.399	695.267	654.76	569.051	520.616
tRNA-iMet-CAT-1-4	821.579	1014.01	866.145	977.912	1067.3	505.292	706.548	626.347	720.733	954.671	784.02	591.727	682.092	653.246	570.341	519.346
tRNA-Leu-TAA-1-1	99.5106	153.488	110.756	181.951	181.716	122.159	237.235	136.162	84.3938	178.134	159.196	116.981	109.59	71.9101	135.488	83.8065
tRNA-Leu-AAG-2-1	397.22	266.377	324.912	422.577	445.316	299.844	366.167	367.638	249.274	452.269	203.738	403.927	340.148	228.598	243.879	194.279
tRNA-iMet-CAT-1-6	831.448	1022.93	870.039	986.802	1073.47	505.292	711.705	626.347	724.901	971.738	788.144	594.35	683.29	654.003	569.051	521.886
tRNA-iMet-CAT-1-5	846.251	1036.79	876.961	993.915	1086.37	505.292	706.548	626.347	731.934	982.405	789.794	600.645	692.273	656.274	571.632	521.886
tRNA-Lys-TTT-1-6	1463.05	1663.62	1737.91	1306.25	1487.38	1454.8	1562.66	1593.1	1668.6	1431.47	2020.06	1534.4	1850.45	1689.51	1589.73	1810.73
tRNA-Pro-TGG-5-1	2.46721	1.9805	2.1632	2.3707	1.68255	0	5.15729	0	2.60475	5.33336	2.47455	5.24581	2.39541	3.78474	6.45182	2.53959
tRNA-Lys-TTT-1-3	1463.88	1664.61	1738.78	1307.44	1489.06	1454.8	1562.66	1599.91	1669.38	1431.47	2021.29	1535.45	1852.85	1689.51	1592.31	1812
tRNA-iMet-CAT-3-1	705.621	816.954	502.727	753.289	874.927	322.054	546.672	449.336	475.887	873.604	388.917	448.516	534.775	451.898	392.271	336.496
tRNA-Lys-CTT-6-1	16.448	27.7269	50.1862	38.5238	25.7991	11.1053	10.3146	6.80812	40.6341	23.4668	76.711	39.8681	34.7334	31.7918	34.8399	24.1261
tRNA-Met-CAT-7-1	0	0.990248	0.43264	0.592674	0.560851	0	0	0	0.520949	0	1.23727	1.04916	1.79656	1.5139	3.87109	3.80939
tRNA-Met-CAT-4-1	333.073	411.943	840.186	397.092	377.453	660.767	226.921	122.546	620.19	144.001	923.832	452.713	412.01	765.275	775.509	939.648
tRNA-Ser-GCT-4-1	796.907	596.129	533.012	641.866	945.034	521.95	902.525	1300.35	472.762	988.805	332.415	860.312	565.915	595.718	480.016	472.364
tRNA-Ser-GCT-4-3	795.262	595.139	530.416	645.422	947.838	516.397	923.154	1293.54	475.627	993.071	333.652	859.788	565.915	597.232	481.306	468.554
tRNA-Arg-ACG-1-3	28.7841	50.5026	57.9737	64.6015	65.0587	44.4213	77.3593	40.8487	43.4993	38.4002	72.9992	46.6877	34.7334	31.0349	27.0977	30.4751
tRNA-Ser-GCT-2-1	792.795	599.1	526.523	640.088	941.669	510.845	902.525	1279.93	474.064	984.538	332.002	851.919	565.316	594.961	476.145	463.475
tRNA-Gln-TTG-6-1	2.46721	1.9805	8.22016	8.29744	4.48681	0	5.15729	0	7.03282	2.13334	25.5703	5.24581	7.78507	4.54169	10.3229	3.80939
tRNA-Met-CAT-5-1	130.762	195.079	382.021	183.136	164.329	266.528	87.6739	61.2731	278.968	64.0003	450.368	188.849	168.277	343.655	326.462	382.208
tRNA-Ser-GCT-4-2	794.44	594.149	532.147	643.051	947.838	516.397	912.84	1279.93	475.106	990.938	333.652	860.312	567.712	598.746	480.016	468.554
tRNA-Tyr-GTA-4-1	53.4561	83.1808	142.771	93.0498	48.2332	77.7372	46.4156	68.0812	99.2409	26.6668	211.162	88.6541	97.6129	111.271	127.746	116.821
tRNA-Glu-CTC-4-1	502.487	604.051	459.463	544.075	481.21	494.187	263.022	381.255	611.074	457.602	612.039	444.32	458.122	656.274	503.242	744.1
tRNA-Met-CAT-3-1	379.95	446.602	893.401	425.54	418.395	727.399	263.022	170.203	670.462	160.001	968.374	478.418	453.93	805.393	823.253	1003.14
tRNA-Asp-GTC-3-1	128.295	100.015	65.7612	73.4916	72.9106	116.606	87.6739	285.941	137.531	76.8004	89.9086	50.3597	106.596	64.3406	58.0664	67.2991
tRNA-Tyr-GTA-3-1	48.5217	90.1125	135.416	91.8645	44.3072	83.2899	41.2583	74.8893	97.678	28.8001	207.037	81.31	98.2117	127.167	113.552	110.472
tRNA-Ser-GCT-1-1	783.749	589.197	522.196	631.198	932.134	483.081	892.211	1252.69	468.594	976.005	326.641	851.919	561.124	587.392	470.983	459.666
tRNA-Lys-TTT-3-1	5.75681	2.97074	13.8445	10.6681	5.60851	5.55266	0	20.4244	12.7633	2.13334	19.384	11.5408	10.7793	18.1668	11.6133	8.88857
tRNA-Gly-GCC-1-1	12998.9	12188	7710.51	8482.35	8042.6	21083.5	18494	17639.8	6741.87	11114.7	5041.9	6450.24	10224.8	10228.6	11226.2	18859
tRNA-Gly-GCC-1-2	12998.9	12188	7710.51	8482.35	8042.6	21083.5	18494	17639.8	6741.87	11114.7	5041.9	6450.24	10224.8	10228.6	11226.2	18859
tRNA-Gly-GCC-1-3	12998.9	12188	7710.51	8482.35	8042.6	21083.5	18494	17639.8	6741.87	11114.7	5041.9	6450.24	10224.8	10228.6	11226.2	18859
tRNA-Val-TAC-1-1	5732.14	4589.8	4028.74	4213.32	4571.5	3270.52	5146.97	4044.02	3286.15	6920.57	2580.96	2544.74	4770.45	2403.31	2610.41	3350.99
tRNA-Lys-CTT-4-1	1.6448	1.9805	6.92224	5.92674	2.80425	5.55266	5.15729	0	6.25139	1.06667	14.8473	5.77039	5.38967	6.05559	9.03255	2.53959
tRNA-Lys-TTT-1-1	1421.93	1659.66	1666.1	1294.4	1471.67	1415.93	1567.81	1824.58	1663.13	1422.94	2009.75	1541.74	1824.1	1675.88	1603.92	1795.49
tRNA-Leu-AAG-3-1	391.463	262.416	321.019	413.094	439.707	283.186	345.538	326.79	246.409	446.936	202.088	402.878	335.956	223.3	237.427	191.739
tRNA-Lys-CTT-10-1	19.7376	24.7562	47.5904	37.3385	37.0162	33.316	10.3146	13.6162	48.9692	12.8001	75.4738	51.9335	31.1403	40.1183	37.4206	31.7449
tRNA-Val-AAC-4-1	452.321	961.53	814.228	1091.71	593.941	438.66	814.851	476.568	388.368	711.47	484.187	280.126	1039.61	370.905	512.275	542.203
tRNA-Val-TAC-1-3	5668.82	4540.29	3932.7	4175.98	4526.07	3192.78	5105.71	3962.33	3230.15	6899.23	2564.46	2514.32	4709.97	2388.17	2597.5	3324.32
tRNA-Val-TAC-1-2	5667.99	4540.29	3932.7	4176.57	4526.63	3192.78	5095.4	3962.33	3230.41	6899.23	2564.05	2514.32	4707.57	2388.17	2596.21	3323.05
tRNA-Tyr-GTA-1-2	22.2048	35.6489	68.3571	42.0799	19.6298	33.316	20.6291	20.4244	47.1459	10.6667	85.7844	33.5732	43.1173	65.8545	52.905	49.522
tRNA-Tyr-GTA-1-1	26.3169	35.6489	68.3571	42.0799	19.6298	33.316	20.6291	20.4244	47.4064	11.7334	86.6092	33.5732	43.7162	66.6115	50.3242	49.522
tRNA-Leu-CAG-3-1	91.2866	94.0735	98.2092	113.201	111.609	105.501	103.146	74.8893	92.208	142.934	108.468	150.555	124.561	121.869	116.133	76.1877
tRNA-Tyr-GTA-1-3	22.2048	35.6489	69.2224	42.0799	20.1906	33.316	20.6291	20.4244	46.625	10.6667	84.5471	34.0977	42.5185	67.3684	49.0339	50.7918
tRNA-Arg-ACG-2-1	21.3824	36.6392	65.7612	49.192	49.9157	38.8686	51.5729	13.6162	52.0949	23.4668	89.9086	46.1631	37.7277	74.9379	52.905	72.3783
tRNA-His-GTG-3-1	81.4178	144.576	180.411	163.578	72.9106	149.922	72.202	68.0812	159.671	52.2669	257.766	120.129	92.2232	254.335	181.941	153.645
tRNA-Tyr-GTA-1-4	29.6065	39.6099	71.8182	43.8579	20.7515	44.4213	41.2583	20.4244	48.9692	14.9334	89.4962	36.7206	45.5127	72.667	63.2279	59.6804
tRNA-Tyr-GTA-5-1	14.8032	24.7562	54.08	32.5971	12.3387	27.7633	10.3146	6.80812	36.206	5.33336	65.5756	24.6553	30.5414	54.5003	37.4206	33.0147
tRNA-Tyr-GTA-1-5	24.6721	34.6587	69.2224	43.2652	20.1906	33.316	25.7864	20.4244	47.4064	10.6667	87.4341	34.0977	44.315	65.0976	49.0339	52.0616
tRNA-Ser-GCT-5-1	25.4945	20.7952	16.8729	15.4095	20.1906	33.316	46.4156	68.0812	25.0056	34.1335	22.6834	14.1637	18.5644	15.8959	11.6133	11.4282
tRNA-Ile-AAT-1-8	74.0162	85.1613	173.489	121.498	118.9	61.0793	82.5166	115.738	94.8128	60.8003	101.044	95.4737	84.4381	92.3477	100.648	82.5367
tRNA-Gln-TTG-2-1	143.92	210.923	250.066	233.514	199.663	49.9739	72.202	47.6568	184.156	120.534	392.216	192.521	319.188	168.043	165.167	147.296
tRNA-Ala-CGC-3-1	1.6448	1.9805	1.29792	2.3707	3.36511	0	5.15729	0	0.781424	3.20002	0.82485	1.04916	1.1977	1.5139	1.29036	1.2698
tRNA-Ala-CGC-3-2	1.6448	1.9805	1.29792	2.3707	3.36511	0	5.15729	0	0.781424	3.20002	0.82485	1.04916	1.1977	1.5139	1.29036	1.2698
tRNA-Arg-ACG-1-1	27.1393	49.5124	56.6758	64.6015	63.937	38.8686	61.8874	34.0406	42.9783	37.3335	72.9992	44.5894	35.3323	32.5488	25.8073	29.2053
tRNA-Ile-AAT-1-6	74.0162	85.1613	163.538	116.757	117.779	61.0793	82.5166	88.5055	92.4685	58.667	99.8068	94.4245	77.2519	89.3199	99.3581	77.4575
tRNA-Val-CAC-1-1	1083.93	1800.27	1186.73	1175.87	1074.59	1177.16	1933.98	1375.24	1726.69	1330.14	997.656	709.233	1133.63	837.942	1047.78	1315.51
tRNA-Arg-ACG-1-2	26.3169	49.5124	56.2432	64.6015	64.4978	38.8686	56.7301	34.0406	42.7178	36.2668	72.5868	44.5894	34.1346	31.0349	25.8073	29.2053
tRNA-Ala-CGC-1-2	106.912	90.1125	112.919	107.867	121.705	149.922	180.505	149.779	85.6962	120.534	96.095	122.227	126.957	97.6463	104.52	88.8857
tRNA-Ile-AAT-1-4	69.9041	84.1711	159.211	115.571	114.974	61.0793	72.202	95.3137	90.6452	54.4003	99.8068	92.8508	74.8565	88.563	94.1966	76.1877
tRNA-Ser-GCT-3-1	856.12	654.554	625.597	765.735	1022.99	549.713	964.413	1382.05	688.695	1065.61	582.344	956.835	649.155	697.149	536.792	504.109
tRNA-Ile-AAT-1-1	72.3714	84.1711	164.836	116.164	118.9	61.0793	82.5166	81.6974	91.9476	55.4669	99.8068	94.9491	76.0542	90.0769	96.7774	77.4575
tRNA-Met-CAT-6-1	20.56	43.5709	103.401	48.0066	31.4076	77.7372	25.7864	13.6162	72.1515	16.0001	140.224	41.9665	30.5414	78.7226	68.3893	76.1877
tRNA-Ala-CGC-4-1	1.6448	0	0.43264	0.592674	1.1217	0	5.15729	6.80812	0.520949	0	0	0.524581	0.598852	0.756948	2.58073	0
tRNA-Leu-TAG-2-1	403.799	283.211	324.912	425.54	452.046	294.291	335.224	285.941	276.885	464.002	243.331	396.583	352.724	218.758	259.363	200.628
tRNA-Ile-AAT-1-7	71.549	85.1613	161.375	116.164	117.218	61.0793	72.202	88.5055	91.9476	56.5336	100.219	92.8508	76.0542	88.563	95.487	78.7273
tRNA-Asn-GTT-5-1	0.822402	0	0	0.592674	1.1217	0	0	0	0.260475	0	0	0	0	0	0	0
tRNA-Ile-AAT-3-1	69.0817	82.1906	157.048	112.608	112.731	61.0793	72.202	81.6974	89.6033	55.4669	97.7447	89.1787	71.8622	86.2921	94.1966	76.1877
tRNA-Val-AAC-1-1	11794.9	19965.4	10042.4	13327.5	11670.2	6257.85	14899.4	8571.42	8328.68	15181.9	7848.03	6394.64	14965.3	7262.92	9191.27	10163.4
tRNA-Val-AAC-1-2	11787.5	19966.4	10029.5	13323.3	11663.5	6241.19	14889.1	8564.61	8326.85	15179.8	7847.21	6390.44	14956.3	7259.89	9184.82	10158.4
tRNA-Pro-TGG-4-1	31.2513	34.6587	21.632	29.041	37.0162	16.658	25.7864	27.2325	37.5084	41.6002	42.0673	35.1469	31.7391	31.0349	25.8073	25.3959
tRNA-Ala-CGC-3-3	1.6448	1.9805	1.29792	2.3707	3.36511	0	5.15729	0	0.781424	3.20002	0.82485	1.57374	1.1977	1.5139	1.29036	1.2698
tRNA-Val-CAC-2-1	13562.2	21879.5	10707.8	14436.9	12348.3	7301.75	16637.4	9926.24	9415.38	18123.8	8334.7	6952.27	15971.4	8063.77	10313.9	11071.3
tRNA-Val-CAC-2-5	13556.5	21880.5	10701.8	14431.6	12350.5	7296.2	16637.4	9926.24	9414.34	18123.8	8333.87	6953.32	15964.8	8066.04	10311.3	11070.1
tRNA-Ile-AAT-1-2	70.7265	83.1808	160.077	115.571	114.974	61.0793	72.202	81.6974	90.9057	55.4669	99.8068	92.8508	74.8565	88.563	94.1966	76.1877
tRNA-Val-CAC-2-3	13560.6	21887.4	10703.1	14432.2	12350.5	7290.64	16637.4	9926.24	9417.2	18127	8335.52	6956.99	15973.2	8067.56	10313.9	11079
tRNA-Ile-AAT-1-3	69.9041	83.1808	160.509	116.164	115.535	61.0793	72.202	88.5055	91.6871	55.4669	100.219	92.8508	75.4553	88.563	94.1966	79.9971
tRNA-Ile-AAT-1-5	72.3714	83.1808	160.077	115.571	116.096	61.0793	72.202	81.6974	90.6452	54.4003	101.044	92.3262	76.653	88.563	94.1966	78.7273
tRNA-Val-CAC-2-2	13764.5	22225.1	10871.4	14679.9	12546.8	7346.17	16828.2	10007.9	9557.6	18448.1	8437.39	7028.33	16248.6	8131.14	10414.5	11223.7
tRNA-Gln-TTG-1-1	374.193	475.319	734.622	696.985	558.047	444.213	417.74	217.86	519.647	571.736	861.143	529.826	570.107	532.892	637.44	454.587
tRNA-Val-CAC-2-4	13716	22114.2	10829.8	14647.3	12515.9	7318.41	16740.6	9973.89	9536.24	18366	8416.36	7018.36	16230.7	8126.6	10361.6	11155.2
tRNA-Lys-CTT-15-1	19.7376	24.7562	54.5126	40.3018	50.4766	22.2106	10.3146	6.80812	56.2625	11.7334	75.4738	51.9335	37.1288	36.3335	34.8399	29.2053
tRNA-Gly-ACC-1-1	129.117	325.791	281.648	309.376	272.574	372.028	376.482	265.517	253.442	152.534	271.788	245.504	170.074	257.362	296.784	317.449
tRNA-Val-CAC-3-1	346.231	674.359	460.761	614.01	446.437	322.054	340.381	231.476	332.626	518.403	329.115	270.684	523.397	281.585	331.624	351.733
tRNA-Val-AAC-3-1	274.682	609.993	425.285	552.372	427.929	260.975	330.066	190.627	305.537	391.469	313.855	250.225	474.291	265.689	298.074	332.686
tRNA-Ile-AAT-2-1	32.8961	42.5806	76.5772	62.2308	54.4025	22.2106	51.5729	54.465	40.3736	32.0002	45.7792	55.6055	34.1346	48.4447	52.905	41.9032
tRNA-Ile-AAT-4-1	30.4289	42.5806	73.1161	60.4528	53.8417	22.2106	46.4156	54.465	39.0712	28.8001	44.5419	55.081	33.5357	46.1739	50.3242	40.6334
tRNA-Cys-GCA-26-1	3.28961	3.96099	7.78752	5.33407	3.36511	11.1053	5.15729	6.80812	5.99092	2.13334	7.83607	7.86871	4.79082	8.32643	11.6133	7.61877
tRNA-Cys-GCA-23-1	3.28961	3.96099	7.35488	5.33407	3.36511	11.1053	5.15729	6.80812	5.73044	2.13334	7.83607	7.86871	4.79082	7.56948	11.6133	7.61877
tRNA-Arg-TCG-1-1	40.2977	41.5904	58.839	51.5627	52.72	16.658	36.101	20.4244	71.1096	19.2001	102.281	54.5564	43.1173	52.2294	41.2917	36.8241
tRNA-Arg-CCG-3-1	493.441	501.065	408.845	603.342	505.327	571.924	422.897	374.447	355.027	592.003	311.793	425.435	406.62	501.1	445.176	485.062
tRNA-Gly-TCC-1-6	9519.3	9858.91	4572.57	5910.74	8431.27	10294.6	13537.9	11948.2	5445.22	9044.31	3308.47	5771.96	6619.71	9625.36	8233.82	13405.2
tRNA-Gly-TCC-2-1	9417.32	9757.9	4418.55	5796.35	8303.96	10067	13362.5	11778	5303.53	8926.98	3153.81	5603.57	6444.25	9501.97	8078.97	13279.5
tRNA-Leu-TAA-3-1	0.822402	1.9805	3.89376	3.55604	1.1217	5.55266	0	0	0.781424	0	2.06212	1.04916	4.19196	1.5139	0	1.2698
tRNA-Arg-TCT-5-1	0.822402	9.90248	2.59584	3.55604	2.2434	0	0	0	2.34427	0	3.71182	1.57374	1.79656	3.02779	1.29036	1.2698
tRNA-Val-AAC-5-1	2912.95	5502.81	3182.93	4001.74	3269.76	1926.77	3563.68	2532.62	3388.78	4050.15	2296.79	1783.05	4705.78	1750.82	2223.3	2538.32
tRNA-Gly-TCC-1-5	9455.98	9835.14	4487.77	5878.14	8383.04	10250.2	13450.2	11880.2	5409.8	9014.44	3296.93	5752.55	6571.2	9591.29	8223.5	13364.6
tRNA-Gly-TCC-1-1	9455.98	9835.14	4486.04	5878.73	8384.16	10250.2	13450.2	11880.2	5410.06	9014.44	3296.51	5752.55	6571.2	9592.05	8220.91	13367.1
tRNA-Gly-TCC-1-7	9457.62	9840.09	4490.8	5879.33	8385.84	10239.1	13450.2	11873.4	5411.36	9019.78	3298.57	5754.13	6578.39	9597.35	8218.33	13370.9
tRNA-Gly-TCC-1-3	9470.78	9849	4491.23	5885.85	8399.3	10239.1	13465.7	11873.4	5413.45	9028.31	3300.22	5763.04	6580.18	9610.97	8231.24	13381.1
tRNA-Gly-TCC-1-4	9470.78	9849	4491.23	5885.85	8399.3	10239.1	13465.7	11873.4	5413.45	9028.31	3300.22	5763.04	6580.18	9610.97	8231.24	13381.1
tRNA-Gly-TCC-1-2	9472.42	9849.99	4492.53	5887.03	8401.55	10239.1	13465.7	11873.4	5415.79	9029.38	3300.64	5765.14	6580.78	9614.76	8231.24	13383.6
tRNA-Ala-AGC-8-1	28.7841	37.6294	25.0931	32.0044	46.5506	27.7633	15.4719	34.0406	31.5174	28.8001	40.8301	45.6385	38.3265	44.66	33.5495	33.0147
tRNA-Ala-CGC-6-1	1.6448	1.9805	1.29792	1.77802	3.36511	0	5.15729	0	1.30237	3.20002	0.82485	1.04916	1.1977	1.5139	1.29036	1.2698
tRNA-Gln-CTG-3-3	463.835	582.266	990.312	855.229	715.646	460.871	448.684	211.052	628.265	675.203	1101.59	615.333	730	607.83	725.185	540.933
tRNA-Gln-CTG-3-2	463.835	582.266	990.312	855.229	715.646	460.871	448.684	211.052	628.265	675.203	1101.17	615.333	730	607.83	725.185	540.933
tRNA-Gln-CTG-3-1	463.835	584.246	992.476	856.414	716.767	460.871	448.684	211.052	628.525	675.203	1102.41	615.858	730	608.587	725.185	542.203
tRNA-Phe-GAA-3-1	7.40162	4.95124	9.51807	5.92674	4.48681	5.55266	0	6.80812	7.81424	4.26669	9.8982	7.34413	8.38393	8.32643	9.03255	6.34898
tRNA-Thr-CGT-2-1	126.65	144.576	234.923	113.793	144.7	122.159	46.4156	81.6974	223.227	133.334	285.398	130.096	121.567	118.084	131.617	102.853
tRNA-Thr-AGT-6-1	13.1584	9.90248	9.95071	7.11209	8.97361	11.1053	5.15729	0	23.4427	5.33336	21.4461	8.39329	10.7793	6.81254	6.45182	6.34898
tRNA-Cys-GCA-20-1	4.11201	4.95124	8.22016	5.92674	3.36511	11.1053	5.15729	6.80812	6.51187	2.13334	8.2485	8.39329	4.79082	8.32643	11.6133	7.61877
tRNA-Gln-CTG-5-1	269.748	290.143	589.255	541.111	421.199	405.344	355.853	129.354	402.173	540.803	605.027	387.141	303.019	414.051	540.663	344.115
tRNA-Gln-CTG-4-1	278.794	310.938	619.973	557.706	435.781	416.45	371.325	170.203	409.727	542.936	626.886	407.075	329.369	436.759	561.309	364.431
tRNA-Lys-CTT-16-1	26.3169	32.6782	66.6265	48.0066	63.937	27.7633	10.3146	13.6162	68.7653	16.0001	84.9595	57.1793	48.507	40.8752	38.7109	33.0147
tRNA-Phe-GAA-1-1	28.7841	12.8732	31.1501	18.3729	17.9472	22.2106	25.7864	34.0406	17.4518	16.0001	23.0958	21.5078	21.5587	20.4376	21.9362	15.2375
tRNA-Met-CAT-1-1	510.711	737.735	1534.57	621.715	666.852	977.268	562.144	565.074	1152.6	240.001	1604.75	583.858	631.789	1082.44	997.452	1229.16
tRNA-Met-CAT-2-2	528.804	581.275	1038.34	523.331	579.92	1027.24	567.301	319.982	846.803	243.201	1070.24	528.253	537.769	859.136	918.74	1166.94
tRNA-Cys-GCA-21-1	2.46721	2.97074	7.35488	4.14872	2.2434	11.1053	5.15729	0	4.94902	1.06667	6.5988	6.29497	2.99426	6.81254	10.3229	5.07918
tRNA-Met-CAT-1-2	523.87	743.676	1552.74	628.235	677.508	977.268	582.773	571.882	1160.94	245.335	1610.52	589.629	645.562	1086.98	1000.03	1229.16
tRNA-Met-CAT-2-1	528.804	583.256	1038.34	522.739	579.359	1032.79	572.459	319.982	847.064	245.335	1071.07	528.777	535.972	857.623	918.74	1166.94
tRNA-Ser-GCT-6-1	120.893	118.83	146.665	112.608	183.398	83.2899	154.719	129.354	130.237	248.535	103.931	261.241	109.59	155.174	118.714	95.2346
tRNA-Ile-TAT-2-1	32.0737	45.5514	129.359	62.2308	43.7464	61.0793	15.4719	20.4244	67.4629	21.3334	94.4453	60.8514	57.4898	77.9657	80.0026	68.5689
tRNA-Lys-CTT-5-1	0.822402	0.990248	2.1632	1.77802	1.68255	0	5.15729	0	1.0419	0	4.53667	2.6229	1.79656	2.27085	5.16146	1.2698
tRNA-Gly-GCC-6-1	6232.98	6293.02	3718.11	3835.79	4631.51	11566.2	9948.41	9517.75	3851.9	5325.89	2895.64	4073.89	5460.33	6486.29	7108.62	11689.7
tRNA-Cys-GCA-12-1	25.4945	21.7854	16.0077	23.1143	23.5557	27.7633	36.101	27.2325	15.6285	32.0002	9.8982	20.9832	22.7564	21.1946	21.9362	21.5865
tRNA-Ile-TAT-2-2	30.4289	43.5709	122.87	59.2674	42.6247	49.9739	20.6291	20.4244	63.2953	21.3334	87.4341	61.3759	51.5013	74.9379	76.1315	62.22
tRNA-Gln-CTG-2-4	495.908	614.944	1030.98	878.343	747.053	477.529	469.313	258.709	661.606	686.937	1124.27	622.677	749.164	612.371	731.637	551.091
tRNA-Gln-CTG-2-3	495.908	614.944	1034.87	879.528	749.297	477.529	469.313	265.517	661.866	689.07	1125.1	623.726	751.559	613.128	731.637	551.091
tRNA-Ala-CGC-2-1	54.2785	63.3759	55.3779	71.7136	80.7625	72.1846	61.8874	74.8893	46.3645	61.867	51.9655	72.9167	61.0829	71.9101	60.6471	58.4106
tRNA-Gln-CTG-2-2	496.731	615.934	1034.44	878.936	748.175	483.081	469.313	258.709	662.387	688.003	1125.1	623.202	752.158	612.371	732.927	549.821
tRNA-Gln-CTG-2-1	498.375	614.944	1037.04	880.121	750.418	477.529	469.313	265.517	663.69	686.937	1124.68	624.776	752.757	614.642	730.347	551.091
tRNA-Cys-GCA-14-1	25.4945	21.7854	16.0077	22.5216	24.6774	27.7633	36.101	27.2325	15.6285	33.0668	10.3106	20.9832	22.7564	21.1946	21.9362	21.5865
tRNA-Trp-CCA-6-1	15.6256	28.7172	42.3987	37.9311	21.8732	16.658	15.4719	13.6162	45.8435	9.60005	51.5531	25.1799	26.9483	33.3057	28.388	26.6657
tRNA-Cys-GCA-24-1	25.4945	21.7854	16.8729	23.1143	24.1166	33.316	36.101	27.2325	16.9309	33.0668	9.8982	22.0324	23.3552	21.1946	21.9362	22.8563
tRNA-Arg-TCT-4-1	90.4642	88.132	150.126	164.171	130.678	155.474	82.5166	156.587	101.325	60.8003	163.32	109.637	175.464	98.4033	87.7448	97.7742
tRNA-Glu-CTC-5-1	305.111	355.499	274.726	332.49	278.743	344.265	211.449	245.092	394.88	280.535	335.714	258.094	247.925	377.717	282.59	375.859
tRNA-Gln-CTG-6-1	190.797	294.104	389.376	340.788	306.225	66.6319	103.146	61.2731	224.008	132.267	546.876	235.537	438.36	196.05	192.264	195.548
tRNA-Val-AAC-6-1	0	1.9805	0	0	0	0	0	0	0	0	0.412425	0	0	0	0	0
tRNA-Gln-CTG-1-1	202.311	313.909	433.505	364.495	335.95	94.3952	139.247	81.6974	250.837	158.934	575.333	255.471	456.325	218.758	225.814	219.675
tRNA-Leu-CAA-2-1	459.723	440.66	648.094	466.435	574.872	1632.48	881.896	789.742	520.949	404.269	477.588	748.577	390.451	997.658	841.318	723.783
tRNA-Cys-GCA-19-1	3.28961	2.97074	2.59584	2.3707	1.1217	11.1053	10.3146	0	2.86522	1.06667	3.71182	4.72123	2.39541	4.54169	6.45182	5.07918
tRNA-Gln-CTG-7-1	4.11201	1.9805	4.3264	6.51942	3.92596	16.658	5.15729	6.80812	2.60475	4.26669	4.53667	3.67206	1.79656	4.54169	10.3229	2.53959
tRNA-Gln-TTG-3-2	390.641	429.767	709.529	709.431	546.269	438.66	422.897	272.325	483.701	560.003	752.263	502.024	453.331	526.079	614.214	443.159
tRNA-Ala-AGC-2-2	101.978	76.2491	114.217	109.645	108.244	133.264	92.8312	108.93	106.534	101.334	94.0329	95.9983	141.329	86.2921	73.5508	69.8387
tRNA-Gln-TTG-3-1	390.641	429.767	712.125	710.024	546.83	438.66	428.055	272.325	483.701	560.003	752.676	503.073	452.732	526.079	615.504	444.428
tRNA-Cys-GCA-7-1	74.0162	71.2978	117.245	107.274	83.0059	116.606	118.618	61.2731	83.0914	89.6004	83.3098	109.637	64.676	90.0769	99.3581	72.3783
tRNA-iMet-CAT-4-1	0	0.990248	1.29792	0	0.560851	0	0	0	0.520949	1.06667	1.23727	0	0	0	0	0
tRNA-Leu-CAA-1-1	127.472	114.869	119.409	148.169	137.408	122.159	134.089	88.5055	102.627	158.934	117.129	162.62	151.51	149.876	134.198	105.393
tRNA-Lys-CTT-8-1	0.822402	0.990248	2.1632	2.3707	1.68255	5.55266	0	0	1.30237	0	4.53667	2.6229	1.79656	2.27085	3.87109	1.2698
tRNA-Ala-AGC-3-1	39.4753	46.5416	43.264	47.4139	66.1804	49.9739	87.6739	34.0406	43.2388	40.5335	63.5134	63.4743	73.6588	55.2572	49.0339	49.522
tRNA-Trp-CCA-2-1	844.607	919.94	1130.92	1003.4	893.996	2015.62	1309.95	1368.43	924.946	882.138	864.855	922.737	680.895	1598.68	1381.98	1342.17
tRNA-Ile-AAT-5-1	0.822402	0.990248	0.43264	0	0.560851	0	0	0	0.520949	0	0.82485	0.524581	0.598852	0	0	0
tRNA-Pro-AGG-1-2	162.013	158.44	106.862	136.908	152.551	94.3952	128.932	108.93	163.057	229.334	137.75	135.342	135.939	138.522	99.3581	119.361
tRNA-Pro-AGG-1-5	164.48	158.44	109.025	138.686	156.477	94.3952	123.775	122.546	165.401	231.468	139.812	137.44	137.736	140.792	101.939	120.631
tRNA-Ile-TAT-1-1	90.4642	87.1418	177.382	86.5304	72.3498	172.132	51.5729	170.203	95.0733	42.6669	142.699	110.162	108.392	150.633	197.426	165.073
tRNA-Arg-TCT-6-1	0	0	0	1.18535	0.560851	0	0	0	0.260475	0	0.412425	0.524581	0	0.756948	0	0
tRNA-Pro-AGG-1-4	167.77	159.43	112.486	139.871	155.356	105.501	128.932	115.738	166.964	230.401	139.4	136.391	140.131	143.82	105.81	123.17
tRNA-Leu-TAG-4-1	0.822402	0.990248	1.29792	1.18535	1.1217	0	0	0	1.30237	1.06667	2.47455	1.57374	0.598852	1.5139	1.29036	1.2698
tRNA-Gln-TTG-4-1	0	0	1.73056	1.77802	0.560851	5.55266	0	0	0.260475	0	2.06212	1.04916	0.598852	1.5139	0	0
tRNA-Ala-AGC-2-1	100.333	73.2783	112.054	110.237	107.683	122.159	82.5166	102.122	105.492	101.334	93.6205	93.3754	140.131	86.2921	68.3893	64.7596
tRNA-Pro-AGG-1-1	175.172	170.323	122.437	144.02	161.525	99.9479	139.247	122.546	170.35	240.001	143.936	142.161	147.318	152.147	112.262	128.249
tRNA-Arg-TCG-4-1	43.5873	70.3076	89.5564	307.598	75.7149	33.316	20.6291	34.0406	70.8491	25.6001	137.75	71.343	108.392	77.2087	49.0339	49.522
tRNA-Pro-AGG-1-6	174.349	164.381	123.735	144.612	162.086	105.501	144.404	122.546	170.871	240.001	143.936	141.637	147.916	152.904	108.391	132.059
tRNA-Ala-CGC-1-1	85.5298	82.1906	94.7481	101.94	109.927	111.053	128.932	156.587	78.1424	107.734	94.0329	118.555	111.386	92.3477	94.1966	82.5367
tRNA-Pro-AGG-1-3	165.303	160.42	109.025	137.5	152.551	105.501	123.775	115.738	163.318	230.401	137.75	135.342	136.538	138.522	101.939	119.361
tRNA-Cys-GCA-17-1	7.40162	5.94149	9.95071	7.70476	5.04766	27.7633	5.15729	6.80812	8.59566	5.33336	9.07335	11.0162	6.58737	9.84033	12.9036	8.88857
tRNA-Cys-GCA-9-1	26.3169	22.7757	17.3056	23.1143	24.1166	33.316	36.101	27.2325	16.9309	33.0668	11.5479	23.6061	23.3552	24.2223	25.8073	24.1261
tRNA-Cys-GCA-8-1	49.3441	52.4831	98.2092	85.9378	62.8153	111.053	87.6739	47.6568	68.2444	67.2003	72.9992	88.1295	44.9139	70.3962	81.293	52.0616
tRNA-Ile-GAT-1-1	0.822402	1.9805	0.865279	1.77802	1.68255	0	0	0	1.82332	0	0.82485	2.6229	1.1977	0	0	0
tRNA-Pro-TGG-1-1	152.967	143.586	96.046	133.352	144.139	177.685	190.82	102.122	156.545	202.668	136.513	142.161	148.515	147.605	122.585	123.17
tRNA-Phe-GAA-1-5	13.9808	11.883	20.3341	14.2242	12.3387	16.658	25.7864	27.2325	15.1075	11.7334	21.0337	17.3112	16.7679	18.9237	20.6458	15.2375
tRNA-Glu-TTC-2-1	20465.5	26176.2	11066.1	14000.7	15761	16935.6	24399.1	18300.2	14834.3	27849.7	12916.3	10497.9	21844.3	13876.4	13117.8	21290.7
tRNA-Ala-AGC-18-1	0	0	0.43264	0	0	0	0	0	0	0	0.412425	0	0.598852	1.5139	2.58073	0
tRNA-Glu-TTC-2-2	20459.7	26161.4	11077.7	13990.1	15782.9	16902.3	24368.2	18327.5	14849.1	27838	12920.4	10496.3	21854.5	13892.3	13124.3	21281.8
tRNA-Thr-AGT-2-1	209.712	138.635	115.515	124.462	191.25	88.8426	82.5166	115.738	269.591	119.467	176.518	65.048	132.945	62.0698	56.7761	83.8065
tRNA-Leu-TAA-4-1	0	6.93173	6.05696	2.3707	8.41276	0	5.15729	0	5.99092	2.13334	5.77395	5.24581	3.59311	1.5139	0	1.2698
tRNA-Pro-TGG-2-1	191.62	184.186	125.898	167.727	183.398	105.501	144.404	122.546	190.407	276.268	155.484	153.702	159.893	153.661	112.262	134.598
tRNA-Leu-CAG-4-1	50.9889	79.2198	89.9891	125.054	93.6621	66.6319	97.9884	115.738	70.5886	123.734	82.0726	112.26	52.699	80.9935	95.487	44.4428
tRNA-Pro-TGG-2-4	189.975	187.157	128.494	166.541	181.716	105.501	144.404	122.546	190.928	274.135	155.897	153.702	160.492	153.661	112.262	134.598
tRNA-Cys-GCA-22-1	0	0	0	0	0	11.1053	0	0	0	0	0	0	0	0.756948	1.29036	1.2698
tRNA-Ala-TGC-4-1	67.4369	60.4051	78.7404	74.0843	86.371	105.501	46.4156	61.2731	57.3044	50.1336	69.6998	86.0312	79.6473	76.4518	68.3893	68.5689
tRNA-Cys-GCA-4-3	27.9617	24.7562	22.4973	26.6703	26.36	38.8686	36.101	27.2325	20.0566	34.1335	15.6721	26.7536	25.7506	27.2501	30.9688	26.6657
tRNA-Cys-GCA-4-5	27.9617	24.7562	22.4973	26.6703	26.36	38.8686	36.101	27.2325	20.0566	34.1335	15.6721	26.7536	25.7506	27.2501	30.9688	26.6657
tRNA-Cys-GCA-4-6	27.9617	24.7562	22.4973	26.6703	26.36	38.8686	36.101	27.2325	20.0566	34.1335	15.6721	26.7536	25.7506	27.2501	30.9688	26.6657
tRNA-Cys-GCA-4-7	27.9617	24.7562	22.4973	26.6703	26.36	38.8686	36.101	27.2325	20.0566	34.1335	15.6721	26.7536	25.7506	27.2501	30.9688	26.6657
tRNA-Cys-GCA-4-14	27.9617	24.7562	22.4973	26.6703	26.36	38.8686	36.101	27.2325	20.0566	34.1335	15.6721	26.7536	25.7506	27.2501	30.9688	26.6657
tRNA-Cys-GCA-4-15	27.9617	24.7562	22.4973	26.6703	26.36	38.8686	36.101	27.2325	20.0566	34.1335	15.6721	26.7536	25.7506	27.2501	30.9688	26.6657
tRNA-Cys-GCA-25-1	4.11201	5.94149	5.19168	4.74139	3.92596	5.55266	5.15729	34.0406	8.07472	5.33336	5.36152	7.34413	6.58737	9.08338	6.45182	3.80939
tRNA-Phe-GAA-1-3	13.9808	12.8732	18.6035	14.8169	13.4604	16.658	25.7864	27.2325	14.8471	11.7334	21.0337	17.3112	16.169	18.1668	21.9362	15.2375
tRNA-Ile-TAT-3-1	0	0	0.865279	0.592674	2.2434	0	0	0	1.56285	0	0	0.524581	1.1977	1.5139	1.29036	3.80939
tRNA-Pro-TGG-2-3	189.975	184.186	126.331	167.727	182.277	111.053	144.404	122.546	190.147	274.135	155.484	152.653	158.696	153.661	112.262	132.059
tRNA-Lys-CTT-19-1	0.822402	0	0	0	0	0	0	0	0.260475	0	0.412425	0	0	0	0	0
tRNA-Tyr-GTA-2-1	85.5298	96.054	138.445	74.0843	58.3285	161.027	87.6739	156.587	90.3847	49.0669	137.338	80.2608	115.578	140.792	126.456	157.455
tRNA-Trp-CCA-3-1	49.3441	69.3173	78.7404	126.832	91.9795	44.4213	30.9437	20.4244	67.7234	94.9338	76.711	65.048	76.0542	43.903	37.4206	36.8241
tRNA-Cys-GCA-4-16	27.9617	24.7562	22.4973	26.6703	25.7991	38.8686	36.101	27.2325	20.0566	34.1335	15.6721	26.7536	25.7506	27.2501	30.9688	26.6657
tRNA-Cys-GCA-6-1	27.9617	24.7562	22.4973	26.6703	25.7991	38.8686	36.101	27.2325	20.0566	34.1335	15.6721	26.7536	25.7506	27.2501	30.9688	26.6657
tRNA-Cys-GCA-4-18	27.9617	24.7562	22.4973	26.6703	25.7991	38.8686	36.101	27.2325	20.0566	34.1335	15.6721	26.7536	25.7506	27.2501	30.9688	26.6657
tRNA-Cys-GCA-4-19	27.9617	24.7562	22.4973	26.6703	25.7991	38.8686	36.101	27.2325	20.0566	34.1335	15.6721	26.7536	25.7506	27.2501	30.9688	26.6657
tRNA-Cys-GCA-4-20	27.9617	24.7562	22.4973	26.6703	25.7991	38.8686	36.101	27.2325	20.0566	34.1335	15.6721	26.7536	25.7506	27.2501	30.9688	26.6657
tRNA-Cys-GCA-4-24	27.9617	24.7562	22.4973	26.6703	25.7991	38.8686	36.101	27.2325	20.0566	34.1335	15.6721	26.7536	25.7506	27.2501	30.9688	26.6657
tRNA-Cys-GCA-4-26	27.9617	24.7562	22.4973	26.6703	25.7991	38.8686	36.101	27.2325	20.0566	34.1335	15.6721	26.7536	25.7506	27.2501	30.9688	26.6657
tRNA-Cys-GCA-4-1	27.9617	23.7659	22.4973	26.6703	26.36	38.8686	36.101	27.2325	20.0566	34.1335	15.6721	26.7536	25.7506	27.2501	30.9688	26.6657
tRNA-Cys-GCA-4-17	27.9617	23.7659	22.4973	26.6703	26.36	38.8686	36.101	27.2325	20.0566	34.1335	15.6721	26.7536	25.7506	27.2501	30.9688	26.6657
tRNA-Cys-GCA-4-21	27.9617	23.7659	22.4973	26.6703	26.36	38.8686	36.101	27.2325	20.0566	34.1335	15.6721	26.7536	25.7506	27.2501	30.9688	26.6657
tRNA-Cys-GCA-10-1	27.9617	23.7659	22.4973	26.6703	26.36	38.8686	36.101	27.2325	20.0566	34.1335	15.6721	26.7536	25.7506	27.2501	30.9688	26.6657
tRNA-Cys-GCA-4-27	27.9617	23.7659	22.4973	26.6703	26.36	38.8686	36.101	27.2325	20.0566	34.1335	15.6721	26.7536	25.7506	27.2501	30.9688	26.6657
tRNA-Cys-GCA-4-29	27.9617	23.7659	22.4973	26.6703	26.36	38.8686	36.101	27.2325	20.0566	34.1335	15.6721	26.7536	25.7506	27.2501	30.9688	26.6657
tRNA-Pro-CGG-1-3	178.461	176.264	112.054	148.761	163.208	94.3952	144.404	129.354	174.779	249.601	144.349	140.588	145.521	145.334	104.52	126.98
tRNA-Lys-CTT-14-1	10.6912	14.8537	73.1161	37.3385	29.7251	22.2106	10.3146	13.6162	26.5684	9.60005	51.1407	36.1961	17.3667	20.4376	24.5169	13.9677
tRNA-Ala-AGC-1-1	46.8769	38.6197	28.1216	39.7092	52.72	27.7633	10.3146	13.6162	39.8526	50.1336	23.5082	40.9173	42.5185	30.2779	11.6133	16.5073
tRNA-Cys-GCA-18-1	0.822402	0.990248	0.43264	0.592674	0	0	0	0	0.260475	0	0.82485	1.57374	0.598852	0	0	0
tRNA-Cys-GCA-4-2	27.9617	23.7659	22.4973	26.6703	25.7991	38.8686	36.101	27.2325	20.0566	34.1335	15.6721	26.7536	25.7506	27.2501	30.9688	26.6657
tRNA-Cys-GCA-4-4	27.9617	23.7659	22.4973	26.6703	25.7991	38.8686	36.101	27.2325	20.0566	34.1335	15.6721	26.7536	25.7506	27.2501	30.9688	26.6657
tRNA-Cys-GCA-4-8	27.9617	23.7659	22.4973	26.6703	25.7991	38.8686	36.101	27.2325	20.0566	34.1335	15.6721	26.7536	25.7506	27.2501	30.9688	26.6657
tRNA-Cys-GCA-4-10	27.9617	23.7659	22.4973	26.6703	25.7991	38.8686	36.101	27.2325	20.0566	34.1335	15.6721	26.7536	25.7506	27.2501	30.9688	26.6657
tRNA-Cys-GCA-4-11	27.9617	23.7659	22.4973	26.6703	25.7991	38.8686	36.101	27.2325	20.0566	34.1335	15.6721	26.7536	25.7506	27.2501	30.9688	26.6657
tRNA-Cys-GCA-4-22	27.9617	23.7659	22.4973	26.6703	25.7991	38.8686	36.101	27.2325	20.0566	34.1335	15.6721	26.7536	25.7506	27.2501	30.9688	26.6657
tRNA-Cys-GCA-4-23	27.9617	23.7659	22.4973	26.6703	25.7991	38.8686	36.101	27.2325	20.0566	34.1335	15.6721	26.7536	25.7506	27.2501	30.9688	26.6657
tRNA-Cys-GCA-4-25	27.9617	23.7659	22.4973	26.6703	25.7991	38.8686	36.101	27.2325	20.0566	34.1335	15.6721	26.7536	25.7506	27.2501	30.9688	26.6657
tRNA-Cys-GCA-4-28	27.9617	23.7659	22.4973	26.6703	25.7991	38.8686	36.101	27.2325	20.0566	34.1335	15.6721	26.7536	25.7506	27.2501	30.9688	26.6657
tRNA-Leu-CAA-4-1	145.565	120.81	128.927	154.688	139.652	166.58	180.505	122.546	109.66	170.667	121.253	170.489	169.475	175.612	149.682	123.17
tRNA-Ala-TGC-1-1	41.9425	25.7464	36.3417	47.4139	47.1115	66.6319	25.7864	27.2325	39.3317	57.6003	40.0052	52.9826	53.2978	36.3335	25.8073	30.4751
tRNA-Arg-TCT-3-1	50.1665	67.3368	60.1369	141.649	98.1489	16.658	20.6291	20.4244	60.4301	32.0002	119.191	76.0642	147.916	49.2016	36.1302	33.0147
tRNA-Lys-CTT-13-1	41.9425	90.1125	120.706	89.4938	63.937	427.555	159.876	95.3137	94.2918	21.3334	237.969	135.342	67.0714	199.834	224.523	214.595
tRNA-Lys-CTT-18-1	41.1201	88.132	119.841	88.9011	63.937	422.002	159.876	95.3137	92.208	21.3334	236.32	134.817	65.8737	199.077	221.943	212.056
tRNA-Trp-CCA-3-2	49.3441	73.2783	80.0384	129.203	90.297	38.8686	30.9437	20.4244	68.2444	97.0671	77.1235	66.0972	77.8507	44.66	37.4206	38.0939
tRNA-iMet-CAT-2-1	213.824	341.635	481.095	387.016	388.67	244.317	211.449	238.284	382.116	197.334	538.627	297.437	228.163	281.585	237.427	226.024
tRNA-Ala-TGC-3-1	87.1746	80.2101	102.968	106.681	111.048	116.606	144.404	129.354	81.7891	108.801	99.8068	120.129	117.974	96.8894	98.0677	85.0763
tRNA-Thr-CGT-1-1	142.276	116.849	283.379	75.2696	125.631	133.264	87.6739	81.6974	204.733	71.467	233.02	108.064	116.177	78.7226	95.487	72.3783
tRNA-Cys-GCA-4-9	27.1393	24.7562	22.4973	26.6703	25.7991	38.8686	36.101	34.0406	20.317	35.2002	16.0846	27.2782	26.3495	28.0071	30.9688	26.6657
tRNA-Cys-GCA-4-12	27.1393	24.7562	22.4973	26.6703	25.7991	38.8686	36.101	34.0406	20.317	35.2002	16.0846	27.2782	26.3495	28.0071	30.9688	26.6657
tRNA-Cys-GCA-4-13	27.1393	24.7562	22.4973	26.6703	25.7991	38.8686	36.101	34.0406	20.317	35.2002	16.0846	27.2782	26.3495	28.0071	30.9688	26.6657
tRNA-Ser-GGA-1-1	0.822402	0.990248	2.59584	1.77802	1.1217	0	10.3146	0	1.56285	0	2.47455	1.57374	1.79656	1.5139	1.29036	1.2698
tRNA-Lys-CTT-7-1	2.46721	2.97074	5.19168	4.14872	3.36511	11.1053	0	0	2.34427	3.20002	7.01122	4.72123	3.59311	5.29864	3.87109	2.53959
tRNA-Leu-CAG-2-3	1973.76	1665.6	1659.17	2156.74	2602.35	549.713	969.57	803.358	1231	2562.15	937.03	1802.46	1780.99	1188.41	1165.2	943.458
tRNA-Sup-TTA-1-1	0	0	0.43264	0	0	0	0	0	0.260475	0	0.412425	0	0	0	0	0
tRNA-Cys-GCA-16-1	5.75681	4.95124	9.95071	10.6681	6.73021	16.658	25.7864	6.80812	9.11661	4.26669	9.07335	9.44245	5.98852	8.32643	11.6133	8.88857
tRNA-Thr-AGT-3-1	148.032	133.683	160.077	45.6359	95.3446	144.369	92.8312	88.5055	291.211	66.1337	198.376	59.2776	131.149	55.2572	63.2279	116.821
tRNA-Pro-TGG-2-2	195.732	187.157	127.629	170.69	185.081	116.606	154.719	142.971	193.272	281.601	157.546	155.276	163.487	156.688	113.552	134.598
tRNA-Glu-TTC-1-1	16959.6	18944.4	8741.05	11523.4	12259.1	13109.8	18726.1	14215.4	11304.6	24775.6	9192.95	8939.38	16343.3	11505.6	10395.2	16493.4
tRNA-Glu-TTC-1-2	16948.1	18940.5	8736.29	11521.6	12251.8	13109.8	18720.9	14160.9	11295.7	24773.5	9190.07	8935.71	16337.9	11499.6	10395.2	16489.6
tRNA-Glu-TTC-1-4	17009.7	19005.8	8771.34	11572.6	12297.2	13104.3	18767.4	14215.4	11324.9	24908.9	9213.99	8959.31	16390.6	11525.3	10413.2	16523.8
tRNA-Thr-AGT-1-1	154.612	140.615	170.46	60.4528	122.265	144.369	92.8312	88.5055	305.537	78.9337	208.687	68.1955	140.131	59.7989	65.8086	120.631
tRNA-Lys-CTT-12-1	0	0	0.865279	1.18535	0.560851	5.55266	0	0	0.520949	0	0.82485	0.524581	0	1.5139	2.58073	0
tRNA-Thr-AGT-1-2	153.789	140.615	170.027	60.4528	122.826	144.369	92.8312	88.5055	305.537	77.867	209.099	68.1955	140.131	59.042	65.8086	119.361
tRNA-Thr-AGT-1-3	153.789	140.615	170.46	61.0454	121.705	144.369	92.8312	88.5055	305.537	77.867	208.687	68.1955	140.131	59.042	65.8086	119.361
tRNA-Glu-TTC-1-3	16760.5	18811.7	8683.08	11457.6	12165.4	12937.7	18571.4	13929.4	11241.8	24707.3	9169.03	8898.99	16291.8	11443.5	10332	16400.7
tRNA-Thr-AGT-4-1	129.939	106.947	67.0592	72.3062	107.683	33.316	20.6291	34.0406	171.132	60.8003	121.665	31.9994	77.2519	21.9515	20.6458	35.5543
tRNA-Leu-CAG-2-1	1968.01	1657.67	1625.86	2158.52	2591.13	533.055	959.255	735.277	1231.52	2558.95	938.267	1809.28	1780.39	1202.03	1163.91	951.077
tRNA-Arg-CCG-2-1	55.1009	70.3076	48.8883	53.3407	108.244	66.6319	56.7301	34.0406	64.8582	40.5335	62.2762	71.343	56.2921	65.8545	64.5182	69.8387
tRNA-Leu-CAG-2-2	1940.05	1649.75	1567.45	2134.22	2555.8	449.765	933.469	694.428	1216.94	2531.21	924.657	1791.44	1745.65	1164.19	1136.81	906.634
tRNA-Phe-GAA-1-4	14.8032	13.8635	19.4688	14.8169	14.5821	22.2106	25.7864	27.2325	15.889	11.7334	20.6212	17.8357	16.7679	18.9237	20.6458	15.2375
tRNA-Leu-CAG-1-4	1927.71	1645.79	1560.1	2126.51	2538.97	416.45	917.997	714.853	1212.77	2510.95	920.533	1786.72	1747.45	1162.67	1136.81	905.364
tRNA-Pro-CGG-1-1	188.33	182.206	121.139	151.725	169.938	105.501	154.719	163.395	177.904	253.868	148.885	145.833	153.905	157.445	107.1	133.328
tRNA-Leu-CAG-1-1	1923.6	1638.86	1551.88	2129.48	2538.97	416.45	887.053	701.236	1209.64	2514.15	920.533	1786.72	1740.26	1158.13	1136.81	896.475
tRNA-Leu-CAG-1-2	1923.6	1638.86	1551.88	2129.48	2538.97	416.45	887.053	701.236	1209.64	2514.15	920.533	1786.72	1740.26	1158.13	1136.81	896.475
tRNA-Leu-CAG-1-3	1923.6	1638.86	1551.88	2129.48	2538.97	416.45	887.053	701.236	1209.64	2514.15	920.533	1786.72	1740.26	1158.13	1136.81	896.475
tRNA-Leu-CAG-1-5	1926.89	1641.83	1554.47	2132.44	2535.61	416.45	892.211	694.428	1212.25	2510.95	920.945	1786.2	1745.05	1157.37	1134.23	902.824
tRNA-Val-CAC-7-1	1.6448	4.95124	4.3264	7.70476	4.48681	22.2106	5.15729	0	4.42807	2.13334	4.53667	3.67206	4.19196	8.32643	9.03255	5.07918
tRNA-Leu-CAA-3-1	370.903	356.489	544.693	387.609	448.681	1188.27	629.189	374.447	440.723	370.135	394.278	587.53	377.277	741.053	652.925	575.217
tRNA-Ser-AGA-5-1	0	0.990248	0	0	0	0	0	0	0.260475	0	0.412425	1.57374	0	0.756948	0	0
tRNA-Pro-CGG-1-2	189.152	186.167	119.841	155.873	169.377	99.9479	180.505	136.162	178.165	254.935	148.473	143.735	152.707	152.904	109.681	133.328
tRNA-Val-CAC-5-1	0.822402	2.97074	4.75904	2.96337	1.68255	5.55266	5.15729	0	2.60475	1.06667	4.53667	2.09832	1.1977	3.78474	3.87109	2.53959
tRNA-Ala-TGC-7-1	23.0272	34.6587	19.4688	27.8557	44.3072	22.2106	15.4719	27.2325	23.1822	21.3334	29.6946	34.6223	28.146	34.0627	25.8073	24.1261
tRNA-Ala-TGC-7-2	23.0272	34.6587	19.4688	27.8557	44.3072	22.2106	15.4719	27.2325	23.1822	21.3334	29.6946	34.6223	28.146	34.0627	25.8073	24.1261
tRNA-Ser-CGA-2-1	278.794	239.64	279.918	349.085	475.602	194.343	226.921	510.609	255.005	492.802	298.596	442.746	329.967	244.494	243.879	198.088
tRNA-Cys-GCA-15-1	2.46721	1.9805	2.1632	2.96337	2.80425	5.55266	0	13.6162	2.60475	1.06667	2.88697	2.6229	2.99426	3.02779	3.87109	2.53959
tRNA-Trp-CCA-1-1	62.5025	125.761	116.813	168.319	143.578	44.4213	87.6739	34.0406	108.878	89.6004	129.501	107.014	111.985	86.2921	101.939	77.4575
tRNA-Cys-GCA-28-1	0	0	0.865279	0.592674	0.560851	0	0	0	0.520949	0	1.23727	1.04916	0	0.756948	1.29036	0
tRNA-Ala-TGC-8-1	21.3824	33.6684	18.6035	26.6703	43.7464	22.2106	15.4719	20.4244	22.4008	20.2668	29.2822	34.0977	26.9483	32.5488	24.5169	21.5865
tRNA-Phe-GAA-1-2	17.2704	14.8537	18.1709	14.2242	13.4604	33.316	36.101	27.2325	16.1494	11.7334	21.8585	17.8357	17.3667	18.1668	20.6458	17.7771
tRNA-Cys-GCA-27-1	0	0	0	0	0	0	0	0	0.260475	0	0.412425	0.524581	0	0	0	0
tRNA-Val-CAC-6-1	333.895	549.587	210.263	388.794	286.034	66.6319	134.089	163.395	413.373	524.803	174.456	144.784	412.609	132.466	170.328	147.296
tRNA-Arg-TCG-3-1	32.8961	45.5514	48.023	113.793	53.2808	11.1053	15.4719	20.4244	56.0021	18.1334	68.0501	55.6055	39.5242	52.2294	34.8399	36.8241
tRNA-Glu-CTC-6-1	1.6448	2.97074	3.46112	3.55604	1.1217	5.55266	0	0	2.86522	1.06667	4.12425	1.57374	0.598852	3.78474	5.16146	1.2698
tRNA-Lys-CTT-9-1	0	0	0	0	0	0	0	0	0.260475	0	0.82485	0.524581	0	0	0	0
tRNA-Trp-CCA-4-1	25.4945	63.3759	63.598	104.903	72.3498	22.2106	25.7864	13.6162	59.3882	40.5335	84.5471	61.3759	68.2691	37.0905	36.1302	29.2053
tRNA-Trp-CCA-4-2	25.4945	63.3759	63.598	104.903	72.3498	22.2106	25.7864	13.6162	59.3882	40.5335	84.5471	61.3759	68.2691	37.0905	36.1302	29.2053
tRNA-Arg-TCT-1-1	64.9697	84.1711	112.054	153.503	117.779	94.3952	77.3593	102.122	88.5614	48.0002	160.433	105.965	173.667	85.5352	78.7123	72.3783
tRNA-Arg-TCG-3-2	31.2513	45.5514	47.1577	113.201	52.1591	11.1053	15.4719	20.4244	56.523	18.1334	68.0501	55.6055	38.9254	51.4725	34.8399	38.0939

## Sheet: FGCZ6510_Free_tRNA_dedup_pvalue
FGCZ6510_Free_tRNA_dedup_pvalue				FGCZ6510_Free_tRNA_dedup_pvalue
	baseMean	log2FoldChange	lfcSE	stat	pvalue	padj
tRNA-Ala-TGC-2-1	277.679	-1.44859	0.34436	-4.20663	2.5921e-05	0.00257963
tRNA-Arg-ACG-3-1	116.413	-0.807257	0.1923	-4.1979	2.69396e-05	0.00257963
tRNA-Glu-CTC-3-1	1906.1	-2.26287	0.540859	-4.18384	2.86625e-05	0.00257963
tRNA-Ser-TGA-1-1	324.846	-1.25815	0.332347	-3.78564	0.000153312	0.00528738
tRNA-Thr-TGT-2-1	600.457	0.756873	0.201421	3.75766	0.000171512	0.00528738
tRNA-Ser-TGA-2-1	611.408	0.594344	0.158668	3.74583	0.0001798	0.00528738
tRNA-Ser-AGA-1-1	608.985	0.594308	0.15884	3.74156	0.000182885	0.00528738
tRNA-Ser-TGA-2-2	609.527	0.591551	0.159126	3.7175	0.000201203	0.00528738
tRNA-Glu-TTC-3-1	4268.88	-1.85173	0.507544	-3.6484	0.000263877	0.00528738
tRNA-Glu-TTC-3-2	4268.58	-1.85181	0.507597	-3.64819	0.000264099	0.00528738
tRNA-Arg-CCT-2-1	432.572	1.12165	0.30861	3.63452	0.000278497	0.00528738
tRNA-Arg-CCT-2-2	432.623	1.12109	0.308529	3.63365	0.000279441	0.00528738
tRNA-Arg-CCT-1-1	433.507	1.11182	0.30823	3.6071	0.00030964	0.00528738
tRNA-Ser-AGA-2-4	557.703	0.608796	0.171891	3.54176	0.000397474	0.00528738
tRNA-Ser-AGA-2-5	557.756	0.608715	0.171932	3.54044	0.000399458	0.00528738
tRNA-Ser-AGA-2-3	557.817	0.608158	0.171922	3.5374	0.000404085	0.00528738
tRNA-Ser-AGA-2-6	557.775	0.608395	0.172007	3.53703	0.00040465	0.00528738
tRNA-Ser-AGA-2-1	561.621	0.610921	0.173078	3.52975	0.000415957	0.00528738
tRNA-Ser-AGA-2-2	559.23	0.601583	0.1724	3.48946	0.000484	0.00528738
tRNA-Cys-GCA-3-4	1087.13	-0.906683	0.261213	-3.47105	0.000518431	0.00528738
tRNA-Cys-GCA-3-1	1082.91	-0.899756	0.260143	-3.4587	0.000542787	0.00528738
tRNA-Cys-GCA-3-2	1086.81	-0.89988	0.260204	-3.45836	0.000543478	0.00528738
tRNA-Cys-GCA-3-3	1086.49	-0.899321	0.26014	-3.45706	0.000546095	0.00528738
tRNA-Pro-AGG-3-1	12.2482	0.954001	0.276485	3.45047	0.000559618	NA
tRNA-Lys-CTT-3-2	13570	-1.09612	0.318066	-3.44621	0.00056851	0.00528738
tRNA-Arg-CCT-3-1	419.301	1.08035	0.314762	3.43228	0.000598535	0.00528738
tRNA-Lys-CTT-3-4	13360.2	-1.09322	0.31906	-3.42637	0.0006117	0.00528738
tRNA-Lys-CTT-3-1	13358.5	-1.0932	0.319068	-3.42624	0.000611991	0.00528738
tRNA-Lys-CTT-3-7	13327.7	-1.09104	0.318856	-3.42174	0.000622213	0.00528738
tRNA-Trp-CCA-5-1	212.778	-0.648748	0.189673	-3.42035	0.000625406	0.00528738
tRNA-Lys-CTT-3-3	13323.3	-1.09107	0.318997	-3.42033	0.000625463	0.00528738
tRNA-Lys-CTT-3-5	13317.1	-1.09116	0.319065	-3.41987	0.000626519	0.00528738
tRNA-Lys-CTT-3-6	13317	-1.09118	0.319075	-3.41981	0.000626653	0.00528738
tRNA-Cys-GCA-2-1	1031.04	-0.951605	0.279557	-3.40397	0.000664135	0.00536338
tRNA-Cys-GCA-1-2	1022.83	-0.955903	0.281199	-3.39938	0.000675389	0.00536338
tRNA-Cys-GCA-1-1	1016.85	-0.952536	0.280868	-3.39141	0.000695348	0.00536411
tRNA-Ala-TGC-5-1	14.2051	-1.22644	0.367818	-3.33437	0.00085493	NA
tRNA-Ala-TGC-5-2	14.2051	-1.22644	0.367818	-3.33437	0.00085493	NA
tRNA-Ala-CGC-5-1	1993.6	-1.61712	0.498758	-3.24229	0.00118574	0.00862074
tRNA-Gly-CCC-3-1	2441.5	-1.68994	0.522257	-3.23584	0.00121283	0.00862074
tRNA-Gly-CCC-4-1	2439.55	-1.69132	0.522701	-3.23574	0.00121329	0.00862074
tRNA-Ala-TGC-5-3	14.1968	-1.18801	0.36954	-3.21482	0.00130525	NA
tRNA-Thr-AGT-5-1	10.6999	1.19293	0.372057	3.20632	0.00134443	NA
tRNA-SeC-TCA-1-1	3770.95	-0.643074	0.201922	-3.18476	0.00144873	0.0100297
tRNA-Thr-AGT-7-1	9.79467	1.21982	0.398606	3.06021	0.00221183	NA
tRNA-Glu-CTC-2-1	13617.7	-1.43044	0.473481	-3.02112	0.00251841	0.0169993
tRNA-His-GTG-1-1	51.7846	0.90416	0.299372	3.02019	0.00252614	NA
tRNA-Arg-CCT-4-1	549.305	0.69965	0.232526	3.00891	0.00262189	0.0172661
tRNA-Lys-CTT-1-1	10.2611	-1.52287	0.506921	-3.00415	0.00266321	NA
tRNA-Lys-CTT-2-2	3599.37	-0.750305	0.25309	-2.96458	0.00303101	0.0194851
tRNA-Lys-CTT-2-1	3592.26	-0.750409	0.254246	-2.95151	0.00316229	0.0198562
tRNA-Asp-GTC-4-1	1004.13	-0.653345	0.222634	-2.93461	0.0033397	0.0204936
tRNA-Gly-GCC-5-1	36776.8	-1.38493	0.475002	-2.91563	0.00354971	0.0212982
tRNA-Thr-TGT-3-1	748.793	0.533731	0.185557	2.87637	0.00402279	0.023612
tRNA-Asn-GTT-2-1	97.9018	1.2929	0.458154	2.82198	0.00477277	0.027418
tRNA-Asn-GTT-4-1	94.907	1.36401	0.491241	2.77666	0.00549214	0.0308933
tRNA-Thr-TGT-3-2	758.169	0.520676	0.188551	2.76145	0.00575448	0.0315152
tRNA-Asn-GTT-1-1	172.721	1.18249	0.42893	2.75685	0.00583615	0.0315152
tRNA-Gly-GCC-4-1	59156.1	-1.07047	0.399219	-2.68141	0.00733133	0.0388129
tRNA-Gly-GCC-2-8	56184.8	-1.10075	0.417164	-2.63865	0.00832369	0.0402632
tRNA-Gly-GCC-2-7	56152	-1.10056	0.417168	-2.63816	0.00833563	0.0402632
tRNA-Gly-GCC-2-5	56141.2	-1.10054	0.417224	-2.63778	0.0083451	0.0402632
tRNA-Gly-GCC-2-4	56141	-1.10054	0.417226	-2.63776	0.00834565	0.0402632
tRNA-Gly-GCC-2-1	56183.8	-1.10023	0.417141	-2.63754	0.00835089	0.0402632
tRNA-Thr-CGT-4-1	16.5687	0.715662	0.272908	2.62235	0.00873255	NA
tRNA-Gly-GCC-2-2	57898.1	-1.08631	0.414911	-2.61818	0.00884003	0.0412276
tRNA-Gly-GCC-2-6	57906.5	-1.08591	0.414857	-2.61755	0.00885631	0.0412276
tRNA-Gly-GCC-2-3	58073	-1.08422	0.415212	-2.61125	0.0090212	0.0412835
tRNA-Gly-GCC-3-1	59226.5	-1.07617	0.415457	-2.59033	0.00958853	0.0431484
tRNA-Gly-CCC-5-1	52106.2	-1.09937	0.426484	-2.57774	0.00994485	0.0440182
tRNA-Ala-TGC-6-1	10.028	-0.936842	0.366812	-2.55401	0.010649	NA
tRNA-Glu-CTC-1-4	41485.9	-0.979	0.392377	-2.49505	0.0125939	0.0495761
tRNA-Glu-CTC-1-7	41450.6	-0.977152	0.392242	-2.4912	0.0127313	0.0495761
tRNA-Glu-CTC-1-8	41485.6	-0.976955	0.392421	-2.48956	0.0127901	0.0495761
tRNA-Glu-CTC-1-6	41488.7	-0.97686	0.392429	-2.48926	0.0128008	0.0495761
tRNA-Glu-CTC-1-5	41488.3	-0.976841	0.392426	-2.48924	0.0128018	0.0495761
tRNA-Glu-CTC-1-1	41321	-0.978145	0.393001	-2.48891	0.0128134	0.0495761
tRNA-Glu-CTC-1-2	41321	-0.978145	0.393001	-2.48891	0.0128134	0.0495761
tRNA-Glu-CTC-1-3	41321	-0.978145	0.393001	-2.48891	0.0128134	0.0495761
tRNA-Glu-CTC-1-9	41529.9	-0.975873	0.392261	-2.48781	0.0128531	0.0495761
tRNA-Ala-AGC-4-1	156.732	0.4468	0.184004	2.42821	0.0151734	0.0577015
tRNA-Asn-GTT-3-4	198.772	0.968246	0.405582	2.3873	0.0169725	0.062775
tRNA-Asn-GTT-3-5	198.772	0.968246	0.405582	2.3873	0.0169725	0.062775
tRNA-Asn-GTT-3-3	198.804	0.978747	0.412232	2.37426	0.0175842	0.0641584
tRNA-Asn-GTT-3-7	206.164	0.911826	0.385644	2.36442	0.0180582	0.0650095
tRNA-Asn-GTT-3-9	199.903	0.956915	0.406691	2.35293	0.0186261	0.0661716
tRNA-Asn-GTT-3-6	204.068	0.927465	0.395403	2.34562	0.0189956	0.0666081
tRNA-Asn-GTT-3-8	213.227	0.812105	0.348304	2.33159	0.019722	0.0682685
tRNA-Asn-GTT-3-1	206.501	0.87772	0.380358	2.30762	0.0210205	0.0718421
tRNA-Asn-GTT-3-2	221.025	0.760673	0.330489	2.30165	0.0213546	0.0720719
tRNA-Thr-TGT-1-1	17.7146	0.628773	0.278383	2.25866	0.0239046	NA
tRNA-Leu-TAA-2-1	1027.76	-0.539577	0.241542	-2.23388	0.0254907	0.0845006
tRNA-Asp-GTC-2-1	10635.6	-0.54394	0.24378	-2.23127	0.0256631	0.0845006
tRNA-Val-AAC-2-1	401.746	-0.401359	0.181252	-2.21438	0.0268029	0.0861521
tRNA-Val-AAC-2-2	401.746	-0.401359	0.181252	-2.21438	0.0268029	0.0861521
tRNA-Arg-CCG-1-1	29.953	0.560277	0.255075	2.19652	0.0280549	NA
tRNA-Pro-AGG-2-1	5.67495	0.824935	0.376543	2.19081	0.0284652	NA
tRNA-Leu-TAA-5-1	5.67495	0.824935	0.376543	2.19081	0.0284652	NA
tRNA-Leu-TAA-5-2	5.67495	0.824935	0.376543	2.19081	0.0284652	NA
tRNA-Leu-TAA-5-3	5.67495	0.824935	0.376543	2.19081	0.0284652	NA
tRNA-Cys-GCA-5-1	56.9104	-0.571996	0.262291	-2.18077	0.0292006	NA
tRNA-Leu-TAG-3-1	1715.83	-0.634464	0.294023	-2.15787	0.0309379	0.0982732
tRNA-Gln-TTG-5-1	73.7201	0.743523	0.352433	2.10969	0.0348852	NA
tRNA-Arg-ACG-3-2	66.9031	-0.41012	0.19443	-2.10934	0.0349149	NA
tRNA-Cys-GCA-11-1	9.81618	0.694325	0.329931	2.10446	0.0353387	NA
tRNA-Thr-CGT-3-1	15.6988	0.706915	0.336987	2.09775	0.0359273	NA
tRNA-Gly-CCC-1-1	6806.75	-0.39117	0.188442	-2.07581	0.0379111	0.117695
tRNA-Gly-CCC-1-2	6806.79	-0.391147	0.188443	-2.07568	0.0379239	0.117695
tRNA-Ala-AGC-4-2	170.189	0.377693	0.182724	2.06702	0.0387324	0.118838
tRNA-Ala-CGC-7-1	2.24011	-1.39438	0.677287	-2.05878	0.0395155	NA
tRNA-Phe-GAA-2-1	10.0756	0.624635	0.309314	2.01942	0.0434439	NA
tRNA-Ala-AGC-6-1	221.566	0.460268	0.22874	2.01219	0.0441998	0.122489
tRNA-Asp-GTC-1-11	3901.87	-0.425695	0.212298	-2.00517	0.0449445	0.122489
tRNA-Asp-GTC-1-6	3895.4	-0.424005	0.211805	-2.00186	0.0452995	0.122489
tRNA-Asp-GTC-1-8	3895.05	-0.423439	0.211705	-2.00014	0.0454854	0.122489
tRNA-Asp-GTC-1-13	3899.08	-0.423418	0.211722	-1.99988	0.0455135	0.122489
tRNA-Asp-GTC-1-12	3894.09	-0.4234	0.211809	-1.99897	0.045612	0.122489
tRNA-Asp-GTC-1-10	3897.1	-0.42332	0.211944	-1.99733	0.0457898	0.122489
tRNA-Asp-GTC-1-1	3891.46	-0.422108	0.211772	-1.99321	0.0462381	0.122489
tRNA-Asp-GTC-1-7	3889.05	-0.421585	0.211741	-1.99105	0.0464757	0.122489
tRNA-Asp-GTC-1-2	3888.95	-0.42146	0.211764	-1.99023	0.0465655	0.122489
tRNA-Asp-GTC-1-9	3888.67	-0.42143	0.211802	-1.98974	0.0466199	0.122489
tRNA-Asp-GTC-1-3	3888.71	-0.421407	0.211807	-1.98957	0.0466378	0.122489
tRNA-Asp-GTC-1-4	3888.71	-0.421407	0.211807	-1.98957	0.0466378	0.122489
tRNA-Asp-GTC-1-5	3889.48	-0.421288	0.211765	-1.98941	0.0466557	0.122489
tRNA-Leu-TAG-1-1	1286.23	-0.425387	0.214309	-1.98493	0.0471526	0.122489
tRNA-Arg-TCG-2-1	94.2437	-1.01617	0.512009	-1.98467	0.0471811	0.122489
tRNA-Ala-AGC-5-2	102.931	0.370838	0.18816	1.97086	0.0487397	0.125279
tRNA-Lys-TTT-1-2	1579.8	0.184299	0.0936957	1.967	0.0491836	0.125279
tRNA-Ala-AGC-5-3	103.245	0.373563	0.19117	1.95408	0.0506913	0.127913
tRNA-Arg-TCT-2-1	160.652	0.382622	0.196468	1.9475	0.0514743	0.128533
tRNA-iMet-CAT-1-3	780.593	-0.311821	0.160398	-1.94405	0.0518893	0.128533
tRNA-Cys-GCA-13-1	5.74455	-1.23103	0.643994	-1.91155	0.0559336	NA
tRNA-Ala-AGC-12-1	101.807	0.363371	0.19045	1.90796	0.0563957	0.13762
tRNA-Leu-AAG-1-3	1195.11	-0.411198	0.216419	-1.9	0.0574325	0.13762
tRNA-His-GTG-2-4	2637.65	0.371404	0.197604	1.87954	0.0601711	0.13762
tRNA-His-GTG-2-5	2637.65	0.371404	0.197604	1.87954	0.0601711	0.13762
tRNA-His-GTG-2-6	2637.65	0.371404	0.197604	1.87954	0.0601711	0.13762
tRNA-His-GTG-2-7	2638.16	0.371439	0.197652	1.87926	0.0602086	0.13762
tRNA-His-GTG-2-8	2638.93	0.37086	0.197475	1.87801	0.0603793	0.13762
tRNA-His-GTG-2-2	2639.4	0.370348	0.197383	1.87628	0.0606162	0.13762
tRNA-His-GTG-2-1	2639.72	0.370298	0.197382	1.87604	0.0606496	0.13762
tRNA-His-GTG-2-3	2639.44	0.370252	0.197362	1.876	0.0606546	0.13762
tRNA-Ala-AGC-5-1	104.559	0.343315	0.183798	1.8679	0.0617763	0.13856
tRNA-Ala-AGC-10-1	102.068	0.357099	0.191411	1.86562	0.0620952	0.13856
tRNA-Leu-AAG-1-2	1183.41	-0.402662	0.217296	-1.85305	0.0638745	0.141362
tRNA-Leu-AAG-1-1	1180.38	-0.401399	0.217507	-1.84545	0.0649716	0.142621
tRNA-Ser-CGA-1-1	33.0755	-0.473302	0.259923	-1.82093	0.0686178	NA
tRNA-Lys-TTT-1-5	1595.09	0.170302	0.095331	1.78643	0.0740295	0.161193
tRNA-Tyr-GTA-6-1	31.2617	0.665172	0.372568	1.78537	0.074201	NA
tRNA-Ser-CGA-3-1	24.916	-0.549401	0.309231	-1.77667	0.0756226	NA
tRNA-Lys-TTT-1-4	1593.32	0.168311	0.0951132	1.76958	0.0767966	0.165881
tRNA-Ile-TAT-2-3	608.596	0.667348	0.387804	1.72084	0.0852803	0.182744
tRNA-Gly-CCC-2-1	820.426	-0.69545	0.410794	-1.69294	0.0904672	0.190829
tRNA-Gly-CCC-2-2	820.426	-0.69545	0.410794	-1.69294	0.0904672	0.190829
tRNA-Val-CAC-4-1	1644.56	-0.704305	0.418733	-1.68199	0.0925709	0.193739
tRNA-Lys-TTT-2-1	260.054	0.518381	0.309448	1.67518	0.0938997	0.193739
tRNA-Lys-TTT-2-2	260.029	0.518143	0.3094	1.67467	0.0939991	0.193739
tRNA-Tyr-GTA-3-2	118.805	0.478138	0.287861	1.66101	0.0967122	0.19782
tRNA-iMet-CAT-1-2	755.756	-0.286569	0.173414	-1.65252	0.0984289	0.199818
tRNA-iMet-CAT-1-7	768.144	-0.284933	0.172864	-1.64831	0.0992892	0.20006
tRNA-Ala-AGC-7-1	188.02	0.392277	0.242565	1.6172	0.105834	0.211669
tRNA-Lys-TTT-5-1	390.254	0.50229	0.311953	1.61015	0.107366	0.212795
tRNA-iMet-CAT-1-1	759.859	-0.278641	0.173378	-1.60713	0.108025	0.212795
tRNA-iMet-CAT-1-4	753.832	-0.279458	0.174327	-1.60307	0.108919	0.212795
tRNA-Leu-TAA-1-1	135.155	-0.373385	0.233334	-1.60022	0.10955	0.212795
tRNA-Leu-AAG-2-1	325.385	-0.323671	0.203386	-1.59141	0.111518	0.21507
tRNA-iMet-CAT-1-6	758.462	-0.280384	0.176639	-1.58733	0.112438	0.215307
tRNA-iMet-CAT-1-5	764.082	-0.28094	0.179079	-1.56881	0.116693	0.221881
tRNA-Lys-TTT-1-6	1616.48	0.1491	0.0958496	1.55557	0.119811	0.225805
tRNA-Pro-TGG-5-1	2.91572	0.777625	0.500348	1.55417	0.120144	NA
tRNA-Lys-TTT-1-3	1617.84	0.148698	0.0959114	1.55037	0.121054	0.225805
tRNA-iMet-CAT-3-1	554.622	-0.361465	0.233281	-1.54948	0.121265	0.225805
tRNA-Lys-CTT-6-1	30.8177	0.541406	0.351153	1.5418	0.123123	NA
tRNA-Met-CAT-7-1	1.02342	1.288	0.835882	1.54089	0.123345	NA
tRNA-Met-CAT-4-1	525.197	0.572517	0.371662	1.54043	0.123457	0.227302
tRNA-Ser-GCT-4-1	687.88	-0.381911	0.248122	-1.53921	0.123753	0.227302
tRNA-Ser-GCT-4-3	688.895	-0.382044	0.248907	-1.53489	0.124811	0.227494
tRNA-Arg-ACG-1-3	47.1548	-0.386006	0.251925	-1.53223	0.125466	NA
tRNA-Ser-GCT-2-1	683.493	-0.379585	0.247784	-1.53192	0.125543	0.227494
tRNA-Gln-TTG-6-1	6.06567	0.86123	0.563571	1.52817	0.126471	NA
tRNA-Met-CAT-5-1	229.599	0.567404	0.3737	1.51834	0.128929	0.230735
tRNA-Ser-GCT-4-2	687.239	-0.376061	0.247751	-1.5179	0.129041	0.230735
tRNA-Tyr-GTA-4-1	93.2562	0.497837	0.331468	1.50191	0.13312	0.236462
tRNA-Glu-CTC-4-1	513.533	0.249244	0.168772	1.47681	0.139727	0.244378
tRNA-Met-CAT-3-1	567.967	0.520626	0.353104	1.47443	0.140366	0.244378
tRNA-Asp-GTC-3-1	98.8497	-0.442474	0.300751	-1.47123	0.141229	0.244378
tRNA-Tyr-GTA-3-1	92.118	0.487815	0.331802	1.4702	0.141508	0.244378
tRNA-Ser-GCT-1-1	674.299	-0.366944	0.24996	-1.46801	0.142102	0.244378
tRNA-Lys-TTT-3-1	10.0059	0.603394	0.412286	1.46353	0.143321	NA
tRNA-Gly-GCC-1-1	11657.9	-0.416244	0.287796	-1.44632	0.148089	0.249899
tRNA-Gly-GCC-1-2	11657.9	-0.416244	0.287796	-1.44632	0.148089	0.249899
tRNA-Gly-GCC-1-3	11657.9	-0.416244	0.287796	-1.44632	0.148089	0.249899
tRNA-Val-TAC-1-1	4004.04	-0.323019	0.224904	-1.43625	0.150931	0.253115
tRNA-Lys-CTT-4-1	5.05885	0.718415	0.506881	1.41732	0.156388	NA
tRNA-Lys-TTT-1-1	1616.19	0.140765	0.0995189	1.41446	0.157227	0.261174
tRNA-Leu-AAG-3-1	316.872	-0.29142	0.20625	-1.41295	0.157672	0.261174
tRNA-Lys-CTT-10-1	34.5804	0.47144	0.334683	1.40862	0.158948	NA
tRNA-Val-AAC-4-1	623.309	-0.388324	0.277827	-1.39772	0.162198	0.266329
tRNA-Val-TAC-1-3	3958.3	-0.315133	0.226238	-1.39293	0.163641	0.266329
tRNA-Val-TAC-1-2	3957.36	-0.314987	0.226188	-1.39259	0.163743	0.266329
tRNA-Tyr-GTA-1-2	40.6787	0.506349	0.36416	1.39046	0.16439	NA
tRNA-Tyr-GTA-1-1	40.9936	0.484207	0.354955	1.36413	0.172526	NA
tRNA-Leu-CAG-3-1	107.802	0.216034	0.160596	1.3452	0.178561	0.288691
tRNA-Tyr-GTA-1-3	40.5853	0.486939	0.363477	1.33967	0.180354	NA
tRNA-Arg-ACG-2-1	48.5332	0.404792	0.302796	1.33685	0.181272	NA
tRNA-His-GTG-3-1	137.817	0.428322	0.322771	1.32702	0.184503	0.296523
tRNA-Tyr-GTA-1-4	46.4347	0.437582	0.332513	1.31599	0.188179	NA
tRNA-Tyr-GTA-5-1	29.4193	0.558782	0.427207	1.30799	0.190877	NA
tRNA-Tyr-GTA-1-5	41.353	0.467519	0.357867	1.3064	0.191415	NA
tRNA-Ser-GCT-5-1	25.004	-0.429207	0.329737	-1.30166	0.193031	NA
tRNA-Ile-AAT-1-8	96.5313	-0.266902	0.205474	-1.29896	0.193957	0.309872
tRNA-Gln-TTG-2-1	181.065	0.441597	0.351361	1.25682	0.208819	0.331654
tRNA-Ala-CGC-3-1	1.68397	-0.774108	0.62153	-1.24549	0.212953	NA
tRNA-Ala-CGC-3-2	1.68397	-0.774108	0.62153	-1.24549	0.212953	NA
tRNA-Arg-ACG-1-1	44.841	-0.320431	0.257785	-1.24301	0.213862	NA
tRNA-Ile-AAT-1-6	92.3816	-0.253593	0.204101	-1.24249	0.214056	0.33702
tRNA-Val-CAC-1-1	1244.15	-0.245538	0.197893	-1.24076	0.214695	0.33702
tRNA-Arg-ACG-1-2	44.1971	-0.324691	0.261896	-1.23977	0.215059	NA
tRNA-Ala-CGC-1-2	116.393	-0.195311	0.160849	-1.21426	0.22465	0.35061
tRNA-Ile-AAT-1-4	90.2459	-0.254092	0.209526	-1.2127	0.225243	NA
tRNA-Ser-GCT-3-1	781.366	-0.257542	0.214091	-1.20295	0.228994	0.355335
tRNA-Ile-AAT-1-1	91.517	-0.25407	0.211269	-1.20259	0.229136	NA
tRNA-Met-CAT-6-1	55.5169	0.499111	0.422372	1.18169	0.23733	NA
tRNA-Ala-CGC-4-1	1.29621	-1.09963	0.932292	-1.17949	0.238202	NA
tRNA-Leu-TAG-2-1	326.077	-0.230631	0.197097	-1.17014	0.241944	0.373285
tRNA-Ile-AAT-1-7	90.8523	-0.243976	0.208734	-1.16884	0.24247	NA
tRNA-Asn-GTT-5-1	0.174828	-2.08368	1.78867	-1.16493	0.244046	NA
tRNA-Ile-AAT-3-1	88.0732	-0.241954	0.209381	-1.15557	0.247858	NA
tRNA-Val-AAC-1-1	10991.6	-0.283391	0.245984	-1.15207	0.249293	0.381837
tRNA-Val-AAC-1-2	10985.5	-0.283025	0.246198	-1.14958	0.250316	0.381837
tRNA-Pro-TGG-4-1	30.8485	0.226367	0.201977	1.12075	0.262393	NA
tRNA-Ala-CGC-3-3	1.71676	-0.687198	0.613516	-1.1201	0.262672	NA
tRNA-Val-CAC-2-1	12190.4	-0.275629	0.246457	-1.11837	0.26341	0.396081
tRNA-Val-CAC-2-5	12188.6	-0.275513	0.246479	-1.1178	0.263654	0.396081
tRNA-Ile-AAT-1-2	89.5214	-0.236428	0.211578	-1.11745	0.263802	NA
tRNA-Val-CAC-2-3	12191.2	-0.275078	0.246547	-1.11572	0.264541	0.396081
tRNA-Ile-AAT-1-3	90.3448	-0.234774	0.210622	-1.11467	0.264992	NA
tRNA-Ile-AAT-1-5	89.9269	-0.234589	0.210931	-1.11216	0.266069	NA
tRNA-Val-CAC-2-2	12360	-0.27517	0.248062	-1.10928	0.267309	0.396081
tRNA-Gln-TTG-1-1	537.272	0.237474	0.214234	1.10848	0.267653	0.396081
tRNA-Val-CAC-2-4	12316.7	-0.274143	0.247728	-1.10663	0.268455	0.396081
tRNA-Lys-CTT-15-1	35.1268	0.415765	0.379873	1.09448	0.273743	NA
tRNA-Gly-ACC-1-1	268.592	-0.234783	0.214972	-1.09215	0.274766	0.40319
tRNA-Val-CAC-3-1	398.43	-0.24519	0.225802	-1.08586	0.277541	0.40506
tRNA-Val-AAC-3-1	356.485	-0.245906	0.227341	-1.08167	0.279401	0.405583
tRNA-Ile-AAT-2-1	46.7551	-0.238876	0.221004	-1.08087	0.279757	NA
tRNA-Ile-AAT-4-1	45.1045	-0.242529	0.225451	-1.07575	0.282039	NA
tRNA-Cys-GCA-26-1	6.43665	0.406691	0.378602	1.07419	0.282737	NA
tRNA-Cys-GCA-23-1	6.34602	0.40412	0.378425	1.0679	0.285565	NA
tRNA-Arg-TCG-1-1	46.1752	0.316507	0.312216	1.01374	0.310705	NA
tRNA-Arg-CCG-3-1	462.719	-0.15154	0.151123	-1.00276	0.315978	0.456225
tRNA-Gly-TCC-1-6	8470.48	-0.268974	0.273197	-0.984542	0.324849	0.460973
tRNA-Gly-TCC-2-1	8324.64	-0.273507	0.278137	-0.983353	0.325434	0.460973
tRNA-Leu-TAA-3-1	1.73721	-0.665221	0.680511	-0.97753	0.328307	NA
tRNA-Arg-TCT-5-1	2.13341	-0.625306	0.639816	-0.977322	0.32841	NA
tRNA-Val-AAC-5-1	3101.89	-0.243549	0.25006	-0.973962	0.330075	0.460973
tRNA-Gly-TCC-1-5	8427.81	-0.265529	0.274143	-0.968577	0.332756	0.460973
tRNA-Gly-TCC-1-1	8427.84	-0.265515	0.274182	-0.968392	0.332848	0.460973
tRNA-Gly-TCC-1-7	8429.08	-0.264867	0.274064	-0.966443	0.333822	0.460973
tRNA-Gly-TCC-1-3	8436.43	-0.264599	0.274112	-0.965295	0.334397	0.460973
tRNA-Gly-TCC-1-4	8436.43	-0.264599	0.274112	-0.965295	0.334397	0.460973
tRNA-Gly-TCC-1-2	8437.69	-0.264441	0.274082	-0.964825	0.334632	0.460973
tRNA-Ala-AGC-8-1	33.9796	0.19868	0.206118	0.963912	0.33509	NA
tRNA-Ala-CGC-6-1	1.67949	-0.573917	0.609931	-0.940955	0.346728	NA
tRNA-Gln-CTG-3-3	647.014	0.236024	0.253561	0.930837	0.351938	0.480145
tRNA-Gln-CTG-3-2	646.989	0.235915	0.253532	0.930512	0.352106	0.480145
tRNA-Gln-CTG-3-1	647.645	0.235004	0.253793	0.925966	0.354464	0.480931
tRNA-Phe-GAA-3-1	6.62878	0.310575	0.337795	0.919419	0.357876	NA
tRNA-Thr-CGT-2-1	141.318	0.259677	0.285755	0.908739	0.363488	0.490709
tRNA-Thr-AGT-6-1	9.648	0.372832	0.4114	0.906251	0.364803	NA
tRNA-Cys-GCA-20-1	6.70514	0.328162	0.366736	0.894816	0.370885	NA
tRNA-Gln-CTG-5-1	408.687	0.220794	0.248947	0.886913	0.375126	0.5039
tRNA-Gln-CTG-4-1	427.479	0.202795	0.230836	0.878527	0.379658	0.507463
tRNA-Lys-CTT-16-1	42.3295	0.318645	0.362864	0.878138	0.379869	NA
tRNA-Phe-GAA-1-1	21.7744	-0.204942	0.235595	-0.869893	0.384359	NA
tRNA-Met-CAT-1-1	856.132	0.282623	0.327239	0.863659	0.387775	0.51576
tRNA-Met-CAT-2-2	708.58	0.254857	0.300114	0.849198	0.395771	0.523815
tRNA-Cys-GCA-21-1	4.97287	0.375556	0.44441	0.845067	0.398073	NA
tRNA-Met-CAT-1-2	864.132	0.272422	0.324077	0.840609	0.400567	0.524338
tRNA-Met-CAT-2-1	709.328	0.251812	0.299795	0.839947	0.400938	0.524338
tRNA-Ser-GCT-6-1	142.026	0.208618	0.248927	0.838068	0.401992	0.524338
tRNA-Ile-TAT-2-1	58.6286	0.295348	0.35665	0.828116	0.407605	NA
tRNA-Lys-CTT-5-1	1.95587	0.508813	0.626332	0.812369	0.41658	NA
tRNA-Gly-GCC-6-1	6414.75	-0.248553	0.306181	-0.811785	0.416915	0.541188
tRNA-Cys-GCA-12-1	22.9399	-0.20855	0.259877	-0.802495	0.422266	NA
tRNA-Ile-TAT-2-2	55.5012	0.275535	0.344348	0.800166	0.423615	NA
tRNA-Gln-CTG-2-4	669.533	0.192601	0.241582	0.797247	0.425308	0.549441
tRNA-Gln-CTG-2-3	670.88	0.190368	0.2404	0.791879	0.428431	0.549955
tRNA-Ala-CGC-2-1	63.7271	-0.129617	0.16383	-0.791165	0.428848	NA
tRNA-Gln-CTG-2-2	670.705	0.19062	0.241668	0.788769	0.430247	0.549955
tRNA-Gln-CTG-2-1	671.386	0.188966	0.240388	0.786087	0.431817	0.549955
tRNA-Cys-GCA-14-1	23.0654	-0.201718	0.259392	-0.777659	0.43677	NA
tRNA-Trp-CCA-6-1	27.486	0.259313	0.335312	0.77335	0.439315	NA
tRNA-Cys-GCA-24-1	23.7065	-0.196889	0.259353	-0.759153	0.447761	NA
tRNA-Arg-TCT-4-1	119.539	-0.17314	0.236864	-0.730967	0.464799	0.589182
tRNA-Glu-CTC-5-1	306.293	0.106879	0.147973	0.722289	0.470117	0.593138
tRNA-Gln-CTG-6-1	244.578	0.276776	0.389965	0.709745	0.477862	0.600106
tRNA-Val-AAC-6-1	0.149558	-1.81717	2.60361	-0.697944	0.485212	NA
tRNA-Gln-CTG-1-1	270.416	0.239892	0.353002	0.679578	0.496772	0.620806
tRNA-Leu-CAA-2-1	687.406	-0.197347	0.291868	-0.676153	0.498944	0.620806
tRNA-Cys-GCA-19-1	4.0376	0.334333	0.502464	0.665387	0.505803	NA
tRNA-Gln-CTG-7-1	5.23554	-0.29668	0.452601	-0.655499	0.512147	NA
tRNA-Gln-TTG-3-2	515.893	0.12653	0.194205	0.651527	0.514706	0.63748
tRNA-Ala-AGC-2-2	100.892	-0.109261	0.169412	-0.644945	0.518963	0.639817
tRNA-Gln-TTG-3-1	516.664	0.124532	0.194293	0.640953	0.521554	0.640088
tRNA-Cys-GCA-7-1	90.0915	-0.109868	0.172409	-0.637252	0.523961	NA
tRNA-iMet-CAT-4-1	0.35462	-0.806011	1.28072	-0.629341	0.529126	NA
tRNA-Leu-CAA-1-1	129.648	0.0934364	0.149179	0.626338	0.531093	0.648847
tRNA-Lys-CTT-8-1	1.95325	0.378986	0.60709	0.624267	0.532452	NA
tRNA-Ala-AGC-3-1	53.2997	0.122748	0.198583	0.618119	0.536497	NA
tRNA-Trp-CCA-2-1	1130.33	-0.135074	0.221488	-0.609848	0.541963	0.659144
tRNA-Ile-AAT-5-1	0.329711	-0.67195	1.10987	-0.605432	0.544892	NA
tRNA-Pro-AGG-1-2	137.981	0.109581	0.1829	0.599129	0.549087	0.664814
tRNA-Pro-AGG-1-5	140.19	0.106728	0.180593	0.590986	0.55453	0.668407
tRNA-Ile-TAT-1-1	119.994	0.176253	0.304787	0.578284	0.563073	0.675687
tRNA-Arg-TCT-6-1	0.231289	-0.790281	1.36665	-0.578261	0.563088	NA
tRNA-Pro-AGG-1-4	141.948	0.0966716	0.173645	0.556719	0.577719	0.690196
tRNA-Leu-TAG-4-1	1.03174	0.383082	0.701098	0.546403	0.584789	NA
tRNA-Gln-TTG-4-1	0.944163	-0.496208	0.911668	-0.544286	0.586245	NA
tRNA-Ala-AGC-2-1	97.7361	-0.092865	0.178438	-0.520432	0.602762	0.716547
tRNA-Pro-AGG-1-1	148.228	0.0890512	0.172243	0.517009	0.60515	0.716547
tRNA-Arg-TCG-4-1	79.028	-0.236987	0.46462	-0.510067	0.610005	NA
tRNA-Pro-AGG-1-6	148.708	0.0862578	0.169796	0.508007	0.611448	0.716547
tRNA-Ala-CGC-1-1	103.115	-0.0784027	0.155024	-0.505744	0.613036	0.716547
tRNA-Pro-AGG-1-3	139.561	0.0903793	0.17871	0.505731	0.613045	0.716547
tRNA-Cys-GCA-17-1	9.25084	0.163533	0.323587	0.505376	0.613295	NA
tRNA-Cys-GCA-9-1	24.5588	-0.125455	0.250135	-0.501549	0.615984	NA
tRNA-Cys-GCA-8-1	71.2757	-0.106048	0.211603	-0.501164	0.616256	NA
tRNA-Ile-GAT-1-1	0.849846	-0.421554	0.851257	-0.495214	0.620449	NA
tRNA-Pro-TGG-1-1	145.03	0.07759	0.158872	0.488379	0.625281	0.726122
tRNA-Phe-GAA-1-5	17.4499	0.118189	0.243629	0.485119	0.627592	NA
tRNA-Glu-TTC-2-1	17708.2	-0.110736	0.230057	-0.481339	0.630276	0.726122
tRNA-Ala-AGC-18-1	0.346159	0.717772	1.49155	0.481224	0.630357	NA
tRNA-Glu-TTC-2-2	17707.9	-0.110084	0.229819	-0.479004	0.631936	0.726122
tRNA-Thr-AGT-2-1	127.056	-0.158224	0.330377	-0.478921	0.631995	0.726122
tRNA-Leu-TAA-4-1	3.40314	-0.300092	0.634586	-0.472893	0.636289	NA
tRNA-Pro-TGG-2-1	160.097	0.0905847	0.194598	0.465497	0.641575	0.734006
tRNA-Leu-CAG-4-1	86.3469	-0.111939	0.241309	-0.463885	0.64273	NA
tRNA-Pro-TGG-2-4	160.125	0.0881818	0.192544	0.457982	0.646965	0.737049
tRNA-Cys-GCA-22-1	0.901402	-1.088	2.42649	-0.448384	0.653876	NA
tRNA-Ala-TGC-4-1	71.0283	-0.072996	0.163613	-0.446149	0.65549	NA
tRNA-Cys-GCA-4-3	27.3562	-0.0951248	0.217064	-0.438235	0.661216	NA
tRNA-Cys-GCA-4-5	27.3562	-0.0951248	0.217064	-0.438235	0.661216	NA
tRNA-Cys-GCA-4-6	27.3562	-0.0951248	0.217064	-0.438235	0.661216	NA
tRNA-Cys-GCA-4-7	27.3562	-0.0951248	0.217064	-0.438235	0.661216	NA
tRNA-Cys-GCA-4-14	27.3562	-0.0951248	0.217064	-0.438235	0.661216	NA
tRNA-Cys-GCA-4-15	27.3562	-0.0951248	0.217064	-0.438235	0.661216	NA
tRNA-Cys-GCA-25-1	7.5443	0.179681	0.411942	0.43618	0.662706	NA
tRNA-Phe-GAA-1-3	17.4904	0.102786	0.237134	0.433451	0.664687	NA
tRNA-Ile-TAT-3-1	0.850009	0.41125	0.952692	0.431671	0.66598	NA
tRNA-Pro-TGG-2-3	159.85	0.0804173	0.192201	0.418401	0.675654	0.76532
tRNA-Lys-CTT-19-1	0.0934563	-1.00219	2.40396	-0.416893	0.676756	NA
tRNA-Tyr-GTA-2-1	109.691	0.110199	0.264937	0.415946	0.67745	0.76532
tRNA-Trp-CCA-3-1	63.1638	-0.127363	0.307119	-0.414701	0.678361	NA
tRNA-Cys-GCA-4-16	27.3211	-0.0895832	0.217344	-0.412172	0.680214	NA
tRNA-Cys-GCA-6-1	27.3211	-0.0895832	0.217344	-0.412172	0.680214	NA
tRNA-Cys-GCA-4-18	27.3211	-0.0895832	0.217344	-0.412172	0.680214	NA
tRNA-Cys-GCA-4-19	27.3211	-0.0895832	0.217344	-0.412172	0.680214	NA
tRNA-Cys-GCA-4-20	27.3211	-0.0895832	0.217344	-0.412172	0.680214	NA
tRNA-Cys-GCA-4-24	27.3211	-0.0895832	0.217344	-0.412172	0.680214	NA
tRNA-Cys-GCA-4-26	27.3211	-0.0895832	0.217344	-0.412172	0.680214	NA
tRNA-Cys-GCA-4-1	27.2943	-0.0871343	0.217657	-0.400328	0.688915	NA
tRNA-Cys-GCA-4-17	27.2943	-0.0871343	0.217657	-0.400328	0.688915	NA
tRNA-Cys-GCA-4-21	27.2943	-0.0871343	0.217657	-0.400328	0.688915	NA
tRNA-Cys-GCA-10-1	27.2943	-0.0871343	0.217657	-0.400328	0.688915	NA
tRNA-Cys-GCA-4-27	27.2943	-0.0871343	0.217657	-0.400328	0.688915	NA
tRNA-Cys-GCA-4-29	27.2943	-0.0871343	0.217657	-0.400328	0.688915	NA
tRNA-Pro-CGG-1-3	148.661	0.0760268	0.190417	0.399265	0.689698	0.77591
tRNA-Lys-CTT-14-1	25.7288	-0.170073	0.432779	-0.392979	0.694335	NA
tRNA-Ala-AGC-1-1	32.0669	-0.125406	0.322008	-0.389451	0.696943	NA
tRNA-Cys-GCA-18-1	0.380993	-0.414638	1.10454	-0.375396	0.707366	NA
tRNA-Cys-GCA-4-2	27.2592	-0.0815628	0.217921	-0.374277	0.708199	NA
tRNA-Cys-GCA-4-4	27.2592	-0.0815628	0.217921	-0.374277	0.708199	NA
tRNA-Cys-GCA-4-8	27.2592	-0.0815628	0.217921	-0.374277	0.708199	NA
tRNA-Cys-GCA-4-10	27.2592	-0.0815628	0.217921	-0.374277	0.708199	NA
tRNA-Cys-GCA-4-11	27.2592	-0.0815628	0.217921	-0.374277	0.708199	NA
tRNA-Cys-GCA-4-22	27.2592	-0.0815628	0.217921	-0.374277	0.708199	NA
tRNA-Cys-GCA-4-23	27.2592	-0.0815628	0.217921	-0.374277	0.708199	NA
tRNA-Cys-GCA-4-25	27.2592	-0.0815628	0.217921	-0.374277	0.708199	NA
tRNA-Cys-GCA-4-28	27.2592	-0.0815628	0.217921	-0.374277	0.708199	NA
tRNA-Leu-CAA-4-1	146.83	0.0551423	0.149569	0.368675	0.71237	0.798091
tRNA-Ala-TGC-1-1	40.8775	0.0816233	0.221717	0.368142	0.712767	NA
tRNA-Arg-TCT-3-1	64.3186	0.153966	0.431777	0.356586	0.721402	NA
tRNA-Lys-CTT-13-1	142.744	0.162438	0.467279	0.347625	0.728122	0.80619
tRNA-Lys-CTT-18-1	141.422	0.162077	0.467276	0.346855	0.7287	0.80619
tRNA-Trp-CCA-3-2	63.6847	-0.108117	0.312149	-0.346362	0.729071	NA
tRNA-iMet-CAT-2-1	305.938	-0.0847863	0.246289	-0.344255	0.730654	0.80619
tRNA-Ala-TGC-3-1	105.436	-0.051403	0.149831	-0.343074	0.731543	0.80619
tRNA-Thr-CGT-1-1	126.631	-0.110141	0.327079	-0.336741	0.736312	0.808147
tRNA-Cys-GCA-4-9	27.9215	-0.0720858	0.219557	-0.328324	0.742666	NA
tRNA-Cys-GCA-4-12	27.9215	-0.0720858	0.219557	-0.328324	0.742666	NA
tRNA-Cys-GCA-4-13	27.9215	-0.0720858	0.219557	-0.328324	0.742666	NA
tRNA-Ser-GGA-1-1	1.81903	-0.205247	0.626277	-0.327725	0.74312	NA
tRNA-Lys-CTT-7-1	3.86425	0.142167	0.442682	0.32115	0.748097	NA
tRNA-Leu-CAG-2-3	1499.43	-0.0975589	0.308307	-0.316435	0.751673	0.817801
tRNA-Sup-TTA-1-1	0.0690962	-0.8229	2.60691	-0.315661	0.75226	NA
tRNA-Cys-GCA-16-1	9.6266	-0.103123	0.333355	-0.309351	0.757055	NA
tRNA-Thr-AGT-3-1	118.121	0.114314	0.370088	0.308883	0.757411	0.817801
tRNA-Pro-TGG-2-2	164.788	0.0586641	0.189978	0.308794	0.757478	0.817801
tRNA-Glu-TTC-1-1	13964.3	-0.0713322	0.233957	-0.304894	0.760447	0.817801
tRNA-Glu-TTC-1-2	13956.7	-0.070647	0.234006	-0.301903	0.762726	0.817801
tRNA-Glu-TTC-1-4	14000.2	-0.0705691	0.234313	-0.301175	0.763281	0.817801
tRNA-Thr-AGT-1-1	126.365	0.102131	0.350502	0.291385	0.770757	0.822547
tRNA-Lys-CTT-12-1	0.883072	-0.262835	0.926525	-0.283678	0.776657	NA
tRNA-Thr-AGT-1-2	126.154	0.0996025	0.351495	0.283368	0.776895	0.823313
tRNA-Thr-AGT-1-3	126.122	0.0991765	0.351089	0.282483	0.777573	0.823313
tRNA-Glu-TTC-1-3	13862.6	-0.0627895	0.234049	-0.268275	0.788488	0.831608
tRNA-Thr-AGT-4-1	69.5576	-0.117672	0.458884	-0.256431	0.797618	NA
tRNA-Leu-CAG-2-1	1491.51	-0.0767792	0.313573	-0.244853	0.806571	0.84737
tRNA-Arg-CCG-2-1	61.7999	-0.0451908	0.210427	-0.214758	0.829956	NA
tRNA-Leu-CAG-2-2	1458.9	-0.0676467	0.326955	-0.206899	0.836089	0.874976
tRNA-Phe-GAA-1-4	18.1511	0.0452949	0.231702	0.195488	0.845011	NA
tRNA-Leu-CAG-1-4	1451.98	-0.0626573	0.329681	-0.190054	0.849267	0.881415
tRNA-Pro-CGG-1-1	157.201	0.0336951	0.181297	0.185856	0.852558	0.881415
tRNA-Leu-CAG-1-1	1446.89	-0.0578549	0.332031	-0.174246	0.861672	0.881415
tRNA-Leu-CAG-1-2	1446.89	-0.0578549	0.332031	-0.174246	0.861672	0.881415
tRNA-Leu-CAG-1-3	1446.89	-0.0578549	0.332031	-0.174246	0.861672	0.881415
tRNA-Leu-CAG-1-5	1447.76	-0.0577921	0.332046	-0.174048	0.861828	0.881415
tRNA-Val-CAC-7-1	5.74264	-0.0723091	0.429197	-0.168475	0.86621	NA
tRNA-Leu-CAA-3-1	527.464	-0.043959	0.2614	-0.168167	0.866452	0.8828
tRNA-Ser-AGA-5-1	0.249615	0.215028	1.48932	0.14438	0.8852	NA
tRNA-Pro-CGG-1-2	156.935	0.0234978	0.185987	0.126341	0.899462	0.912988
tRNA-Val-CAC-5-1	2.85047	-0.0609675	0.519906	-0.117266	0.906649	NA
tRNA-Ala-TGC-7-1	27.2005	-0.0264614	0.234543	-0.112821	0.910172	NA
tRNA-Ala-TGC-7-2	27.2005	-0.0264614	0.234543	-0.112821	0.910172	NA
tRNA-Ser-CGA-2-1	316.281	-0.0265846	0.242692	-0.10954	0.912774	0.92303
tRNA-Cys-GCA-15-1	3.32259	-0.0480175	0.492018	-0.0975931	0.922255	NA
tRNA-Trp-CCA-1-1	99.7361	-0.0223143	0.257756	-0.0865715	0.931012	0.93796
tRNA-Cys-GCA-28-1	0.429594	0.0906953	1.05409	0.0860415	0.931433	NA
tRNA-Ala-TGC-8-1	25.8641	-0.0210906	0.245481	-0.0859157	0.931533	NA
tRNA-Phe-GAA-1-2	19.7602	-0.0190103	0.256564	-0.0740956	0.940934	NA
tRNA-Cys-GCA-27-1	0.0748425	-0.161877	2.551	-0.0634563	0.949403	NA
tRNA-Val-CAC-6-1	265.8	-0.0246232	0.398579	-0.0617776	0.95074	0.954274
tRNA-Arg-TCG-3-1	43.8597	-0.0213441	0.370687	-0.0575797	0.954083	NA
tRNA-Glu-CTC-6-1	2.42199	0.031663	0.561146	0.0564257	0.955003	NA
tRNA-Lys-CTT-9-1	0.100619	0.0743546	2.39371	0.0310624	0.97522	NA
tRNA-Trp-CCA-4-1	50.4922	-0.00599349	0.352485	-0.0170035	0.986434	NA
tRNA-Trp-CCA-4-2	50.4922	-0.00599349	0.352485	-0.0170035	0.986434	NA
tRNA-Arg-TCT-1-1	101.225	0.00425087	0.269832	0.0157538	0.987431	0.987431
tRNA-Arg-TCG-3-2	43.6228	-0.00175063	0.371396	-0.00471366	0.996239	NA

## Sheet: FGCZ6510_Free_rRNA_dedup_counts
FGCZ6510_Free_rRNA_dedup_counts
	CON.11	CON.12	CON.13	CON.14	CON.15	CON.16	CON.17	CON.18	DEX.3	DEX.4	DEX.5	DEX.6	DEX.7	DEX.8	DEX.9	DEX.10
18S-rRNA	134256	91265.5	72452.6	46364.6	58116.3	68575.4	67702.4	55100.8	205389	397057	141742	147487	168874	138886	138294	146036
4.5S-rRNA	22715.6	10232.1	6897.13	4020.61	4299.35	6634.66	5759.35	9659.58	21920.9	20093.4	13716.1	22491.3	25023.5	26955	27202.7	28716
28S-rRNA	800616	548341	262036	250908	230020	257558	285168	199732	958253	2.62376e+06	570333	821964	900424	721311	718909	651890
45S-rRNA	114093	66575.3	32707.6	27092.6	28406.7	26524.3	30082.3	42460	98875.9	256517	70041.2	87579.3	119351	99273.2	102291	100540
5S-rRNA	25867.8	16278.2	11486.7	6858.29	7135.1	11270.7	17414.1	13278.7	20733.1	51899.6	14084.2	13516.2	16800.5	16300.8	15751.4	16149.4
5.8S-rRNA	36644.6	30161.2	15919.2	19496.6	21257.9	16267.9	27456	23750.7	37080.3	231183	27321.5	26135.7	39306.2	23715.6	30458	26572
16S-rRNA	0	0	0	0	0	0	0	0	0.459683	0	0.547766	0	0	0	0	0

## Sheet: FGCZ6510_Free_rRNA_dedup_pvalue
FGCZ6510_Free_rRNA_dedup_pvalue
	baseMean	log2FoldChange	lfcSE	stat	pvalue	padj
18S-rRNA	129850	1.32113	0.29801	4.43317	9.28588e-06	0.000352149
4.5S-rRNA	16021.1	1.40634	0.348349	4.03716	5.41016e-05	0.00144174
28S-rRNA	675077	1.49098	0.394019	3.78402	0.000154314	0.00310517
45S-rRNA	81400.6	1.34466	0.377433	3.56266	0.000367122	0.00556896
5S-rRNA	17176.5	0.59241	0.36013	1.64499	0.0999718	0.230848
5.8S-rRNA	26805.7	0.317404	0.215567	1.47241	0.140909	0.277873
16S-rRNA	0.0629655	0.54543	1.33463	0.408675	0.682778	NA

## Sheet: Caput q-PCR
Well	Fluor	Target	Sample	Cq	Location	Treatment
A07	SYBR	Arg-CCT-2	49	41.373	Caput	CON
A08	SYBR	Arg-CCT-2	49	43.4567	Caput	CON
A09	SYBR	Arg-CCT-2	49	40.4145	Caput	CON
B07	SYBR	Arg-CCT-2	50	39.1437	Caput	CON
B08	SYBR	Arg-CCT-2	50	41.5033	Caput	CON
B09	SYBR	Arg-CCT-2	50	42.5423	Caput	CON
C07	SYBR	Arg-CCT-2	51	NaN	Caput	CON
C08	SYBR	Arg-CCT-2	51	NaN	Caput	CON
C09	SYBR	Arg-CCT-2	51	42.382	Caput	CON
D07	SYBR	Arg-CCT-2	52	39.102	Caput	CON
D08	SYBR	Arg-CCT-2	52	41.7362	Caput	CON
D09	SYBR	Arg-CCT-2	52	40.7375	Caput	CON
E07	SYBR	Arg-CCT-2	53	40.7575	Caput	CON
E08	SYBR	Arg-CCT-2	53	38.7567	Caput	CON
E09	SYBR	Arg-CCT-2	53	40.2332	Caput	CON
F07	SYBR	Arg-CCT-2	54	37.5221	Caput	DEX
F08	SYBR	Arg-CCT-2	54	38.3647	Caput	DEX
F09	SYBR	Arg-CCT-2	54	36.3061	Caput	DEX
G07	SYBR	Arg-CCT-2	55	38.0652	Caput	DEX
G08	SYBR	Arg-CCT-2	55	37.6305	Caput	DEX
G09	SYBR	Arg-CCT-2	55	39.1496	Caput	DEX
H07	SYBR	Arg-CCT-2	56	36.9974	Caput	DEX
H08	SYBR	Arg-CCT-2	56	41.4719	Caput	DEX
H09	SYBR	Arg-CCT-2	56	38.5921	Caput	DEX
I07	SYBR	Arg-CCT-2	57	40.2261	Caput	DEX
I08	SYBR	Arg-CCT-2	57	41.4688	Caput	DEX
I09	SYBR	Arg-CCT-2	57	39.4589	Caput	DEX
A10	SYBR	Gly-GCC-2	49	19.9418	Caput	CON
A11	SYBR	Gly-GCC-2	49	19.9285	Caput	CON
A12	SYBR	Gly-GCC-2	49	20.0067	Caput	CON
B10	SYBR	Gly-GCC-2	50	19.9143	Caput	CON
B11	SYBR	Gly-GCC-2	50	20.0495	Caput	CON
B12	SYBR	Gly-GCC-2	50	19.942	Caput	CON
C10	SYBR	Gly-GCC-2	51	22.9393	Caput	CON
C11	SYBR	Gly-GCC-2	51	22.8776	Caput	CON
C12	SYBR	Gly-GCC-2	51	22.8139	Caput	CON
D10	SYBR	Gly-GCC-2	52	20.4355	Caput	CON
D11	SYBR	Gly-GCC-2	52	20.3222	Caput	CON
D12	SYBR	Gly-GCC-2	52	20.406	Caput	CON
E10	SYBR	Gly-GCC-2	53	19.2627	Caput	CON
E11	SYBR	Gly-GCC-2	53	19.2445	Caput	CON
E12	SYBR	Gly-GCC-2	53	19.2063	Caput	CON
F10	SYBR	Gly-GCC-2	54	19.6394	Caput	DEX
F11	SYBR	Gly-GCC-2	54	19.7129	Caput	DEX
F12	SYBR	Gly-GCC-2	54	19.8283	Caput	DEX
G10	SYBR	Gly-GCC-2	55	19.3149	Caput	DEX
G11	SYBR	Gly-GCC-2	55	19.3642	Caput	DEX
G12	SYBR	Gly-GCC-2	55	19.3316	Caput	DEX
H10	SYBR	Gly-GCC-2	56	19.1604	Caput	DEX
H11	SYBR	Gly-GCC-2	56	19.134	Caput	DEX
H12	SYBR	Gly-GCC-2	56	19.008	Caput	DEX
I10	SYBR	Gly-GCC-2	57	19.2774	Caput	DEX
I11	SYBR	Gly-GCC-2	57	19.4226	Caput	DEX
I12	SYBR	Gly-GCC-2	57	19.3616	Caput	DEX
A04	SYBR	His-GTG-2	49	21.0267	Caput	CON
A05	SYBR	His-GTG-2	49	20.8762	Caput	CON
A06	SYBR	His-GTG-2	49	20.7578	Caput	CON
B04	SYBR	His-GTG-2	50	20.9177	Caput	CON
B05	SYBR	His-GTG-2	50	20.9213	Caput	CON
B06	SYBR	His-GTG-2	50	20.9809	Caput	CON
C04	SYBR	His-GTG-2	51	24.3897	Caput	CON
C05	SYBR	His-GTG-2	51	24.2685	Caput	CON
C06	SYBR	His-GTG-2	51	24.4871	Caput	CON
D04	SYBR	His-GTG-2	52	19.683	Caput	CON
D05	SYBR	His-GTG-2	52	19.7878	Caput	CON
D06	SYBR	His-GTG-2	52	19.7674	Caput	CON
E04	SYBR	His-GTG-2	53	NaN	Caput	CON
E05	SYBR	His-GTG-2	53	19.5556	Caput	CON
E06	SYBR	His-GTG-2	53	19.8473	Caput	CON
F04	SYBR	His-GTG-2	54	18.5863	Caput	DEX
F05	SYBR	His-GTG-2	54	18.5755	Caput	DEX
F06	SYBR	His-GTG-2	54	18.5988	Caput	DEX
G04	SYBR	His-GTG-2	55	20.0174	Caput	DEX
G05	SYBR	His-GTG-2	55	20.1338	Caput	DEX
G06	SYBR	His-GTG-2	55	20.0017	Caput	DEX
H04	SYBR	His-GTG-2	56	20.0503	Caput	DEX
H05	SYBR	His-GTG-2	56	19.9978	Caput	DEX
H06	SYBR	His-GTG-2	56	20.157	Caput	DEX
I04	SYBR	His-GTG-2	57	21.076	Caput	DEX
I05	SYBR	His-GTG-2	57	20.9236	Caput	DEX
I06	SYBR	His-GTG-2	57	20.9584	Caput	DEX
K01	SYBR	leu	49	27.7273	Caput	CON
K02	SYBR	leu	49	27.5617	Caput	CON
K03	SYBR	leu	49	27.4965	Caput	CON
L01	SYBR	leu	50	27.342	Caput	CON
L02	SYBR	leu	50	27.3852	Caput	CON
L03	SYBR	leu	50	27.2927	Caput	CON
M01	SYBR	leu	51	30.5965	Caput	CON
M02	SYBR	leu	51	30.656	Caput	CON
M03	SYBR	leu	51	30.6387	Caput	CON
N01	SYBR	leu	52	27.2156	Caput	CON
N02	SYBR	leu	52	27.068	Caput	CON
N03	SYBR	leu	52	27.2522	Caput	CON
O01	SYBR	leu	53	26.615	Caput	CON
O02	SYBR	leu	53	27.1287	Caput	CON
O03	SYBR	leu	53	26.5912	Caput	CON
P01	SYBR	leu	54	26.4261	Caput	DEX
P02	SYBR	leu	54	26.5864	Caput	DEX
P03	SYBR	leu	54	26.4478	Caput	DEX
K04	SYBR	leu	55	26.7355	Caput	DEX
K05	SYBR	leu	55	26.4354	Caput	DEX
K06	SYBR	leu	55	26.545	Caput	DEX
L04	SYBR	leu	56	26.2294	Caput	DEX
L05	SYBR	leu	56	26.3418	Caput	DEX
L06	SYBR	leu	56	26.3219	Caput	DEX
M04	SYBR	leu	57	27	Caput	DEX
M05	SYBR	leu	57	26.8787	Caput	DEX
M06	SYBR	leu	57	26.9113	Caput	DEX
A19	SYBR	mir34c-5p	49	28.6534	Caput	CON
A20	SYBR	mir34c-5p	49	28.5812	Caput	CON
A21	SYBR	mir34c-5p	49	28.6776	Caput	CON
B19	SYBR	mir34c-5p	50	28.9095	Caput	CON
B20	SYBR	mir34c-5p	50	28.8827	Caput	CON
B21	SYBR	mir34c-5p	50	29.0451	Caput	CON
C19	SYBR	mir34c-5p	51	32.3025	Caput	CON
C20	SYBR	mir34c-5p	51	32.3806	Caput	CON
C21	SYBR	mir34c-5p	51	32.4954	Caput	CON
D19	SYBR	mir34c-5p	52	27.7127	Caput	CON
D20	SYBR	mir34c-5p	52	27.5845	Caput	CON
D21	SYBR	mir34c-5p	52	27.6251	Caput	CON
E19	SYBR	mir34c-5p	53	27.9374	Caput	CON
E20	SYBR	mir34c-5p	53	27.9695	Caput	CON
E21	SYBR	mir34c-5p	53	27.7273	Caput	CON
F19	SYBR	mir34c-5p	54	29.6537	Caput	DEX
F20	SYBR	mir34c-5p	54	29.4354	Caput	DEX
F21	SYBR	mir34c-5p	54	29.7075	Caput	DEX
G19	SYBR	mir34c-5p	55	28.4667	Caput	DEX
G20	SYBR	mir34c-5p	55	28.3331	Caput	DEX
G21	SYBR	mir34c-5p	55	28.354	Caput	DEX
H19	SYBR	mir34c-5p	56	28.2228	Caput	DEX
H20	SYBR	mir34c-5p	56	28.2513	Caput	DEX
H21	SYBR	mir34c-5p	56	28.2366	Caput	DEX
I19	SYBR	mir34c-5p	57	27.8151	Caput	DEX
I20	SYBR	mir34c-5p	57	27.3794	Caput	DEX
I21	SYBR	mir34c-5p	57	27.4528	Caput	DEX
A13	SYBR	mir3535	49	NaN	Caput	CON
A14	SYBR	mir3535	49	NaN	Caput	CON
A15	SYBR	mir3535	49	NaN	Caput	CON
B13	SYBR	mir3535	50	NaN	Caput	CON
B14	SYBR	mir3535	50	NaN	Caput	CON
B15	SYBR	mir3535	50	NaN	Caput	CON
C13	SYBR	mir3535	51	NaN	Caput	CON
C14	SYBR	mir3535	51	NaN	Caput	CON
C15	SYBR	mir3535	51	NaN	Caput	CON
D13	SYBR	mir3535	52	NaN	Caput	CON
D14	SYBR	mir3535	52	NaN	Caput	CON
D15	SYBR	mir3535	52	NaN	Caput	CON
E13	SYBR	mir3535	53	NaN	Caput	CON
E14	SYBR	mir3535	53	NaN	Caput	CON
E15	SYBR	mir3535	53	NaN	Caput	CON
F13	SYBR	mir3535	54	NaN	Caput	DEX
F14	SYBR	mir3535	54	NaN	Caput	DEX
F15	SYBR	mir3535	54	NaN	Caput	DEX
G13	SYBR	mir3535	55	NaN	Caput	DEX
G14	SYBR	mir3535	55	NaN	Caput	DEX
G15	SYBR	mir3535	55	NaN	Caput	DEX
H13	SYBR	mir3535	56	NaN	Caput	DEX
H14	SYBR	mir3535	56	NaN	Caput	DEX
H15	SYBR	mir3535	56	NaN	Caput	DEX
I13	SYBR	mir3535	57	NaN	Caput	DEX
I14	SYBR	mir3535	57	NaN	Caput	DEX
I15	SYBR	mir3535	57	NaN	Caput	DEX
A22	SYBR	mir6538	49	19.1189	Caput	CON
A23	SYBR	mir6538	49	19.2289	Caput	CON
A24	SYBR	mir6538	49	19.2106	Caput	CON
B22	SYBR	mir6538	50	19.5207	Caput	CON
B23	SYBR	mir6538	50	19.503	Caput	CON
B24	SYBR	mir6538	50	19.3208	Caput	CON
C22	SYBR	mir6538	51	23.0011	Caput	CON
C23	SYBR	mir6538	51	22.9794	Caput	CON
C24	SYBR	mir6538	51	22.7512	Caput	CON
D22	SYBR	mir6538	52	19.3654	Caput	CON
D23	SYBR	mir6538	52	19.4876	Caput	CON
D24	SYBR	mir6538	52	19.3631	Caput	CON
E22	SYBR	mir6538	53	19.5007	Caput	CON
E23	SYBR	mir6538	53	19.4551	Caput	CON
E24	SYBR	mir6538	53	19.4216	Caput	CON
F22	SYBR	mir6538	54	19.5763	Caput	DEX
F23	SYBR	mir6538	54	19.602	Caput	DEX
F24	SYBR	mir6538	54	19.4416	Caput	DEX
G22	SYBR	mir6538	55	20.1519	Caput	DEX
G23	SYBR	mir6538	55	20.1014	Caput	DEX
G24	SYBR	mir6538	55	19.9534	Caput	DEX
H22	SYBR	mir6538	56	20.0009	Caput	DEX
H23	SYBR	mir6538	56	20.0357	Caput	DEX
H24	SYBR	mir6538	56	19.9378	Caput	DEX
I22	SYBR	mir6538	57	21.2879	Caput	DEX
I23	SYBR	mir6538	57	21.2524	Caput	DEX
I24	SYBR	mir6538	57	21.153	Caput	DEX
A16	SYBR	mir677 5p	49	28.422	Caput	CON
A17	SYBR	mir677 5p	49	28.5226	Caput	CON
A18	SYBR	mir677 5p	49	28.2435	Caput	CON
B16	SYBR	mir677 5p	50	29.0261	Caput	CON
B17	SYBR	mir677 5p	50	29.2675	Caput	CON
B18	SYBR	mir677 5p	50	29.1393	Caput	CON
C16	SYBR	mir677 5p	51	31.95	Caput	CON
C17	SYBR	mir677 5p	51	32.0214	Caput	CON
C18	SYBR	mir677 5p	51	31.9239	Caput	CON
D16	SYBR	mir677 5p	52	29.3013	Caput	CON
D17	SYBR	mir677 5p	52	29.2693	Caput	CON
D18	SYBR	mir677 5p	52	29.5038	Caput	CON
E16	SYBR	mir677 5p	53	29.0223	Caput	CON
E17	SYBR	mir677 5p	53	29.1009	Caput	CON
E18	SYBR	mir677 5p	53	28.8562	Caput	CON
F16	SYBR	mir677 5p	54	30.8009	Caput	DEX
F17	SYBR	mir677 5p	54	30.6822	Caput	DEX
F18	SYBR	mir677 5p	54	30.5433	Caput	DEX
G16	SYBR	mir677 5p	55	29.9064	Caput	DEX
G17	SYBR	mir677 5p	55	29.9789	Caput	DEX
G18	SYBR	mir677 5p	55	30.075	Caput	DEX
H16	SYBR	mir677 5p	56	29.9769	Caput	DEX
H17	SYBR	mir677 5p	56	30.0202	Caput	DEX
H18	SYBR	mir677 5p	56	30.017	Caput	DEX
I16	SYBR	mir677 5p	57	30.185	Caput	DEX
I17	SYBR	mir677 5p	57	30.4301	Caput	DEX
I18	SYBR	mir677 5p	57	30.3961	Caput	DEX
A01	SYBR	Rnu	49	24.2637	Caput	CON
A02	SYBR	Rnu	49	24.2735	Caput	CON
A03	SYBR	Rnu	49	24.4385	Caput	CON
B01	SYBR	Rnu	50	24.3778	Caput	CON
B02	SYBR	Rnu	50	24.4936	Caput	CON
B03	SYBR	Rnu	50	24.4258	Caput	CON
C01	SYBR	Rnu	51	26.0938	Caput	CON
C02	SYBR	Rnu	51	26.2198	Caput	CON
C03	SYBR	Rnu	51	26.1209	Caput	CON
D01	SYBR	Rnu	52	22.0613	Caput	CON
D02	SYBR	Rnu	52	22.0243	Caput	CON
D03	SYBR	Rnu	52	21.7429	Caput	CON
E01	SYBR	Rnu	53	19.5008	Caput	CON
E02	SYBR	Rnu	53	22.5042	Caput	CON
E03	SYBR	Rnu	53	22.3961	Caput	CON
F01	SYBR	Rnu	54	20.6497	Caput	DEX
F02	SYBR	Rnu	54	20.7791	Caput	DEX
F03	SYBR	Rnu	54	20.6339	Caput	DEX
G01	SYBR	Rnu	55	23.4474	Caput	DEX
G02	SYBR	Rnu	55	23.4614	Caput	DEX
G03	SYBR	Rnu	55	23.3724	Caput	DEX
H01	SYBR	Rnu	56	23.8035	Caput	DEX
H02	SYBR	Rnu	56	23.7439	Caput	DEX
H03	SYBR	Rnu	56	23.5844	Caput	DEX
I01	SYBR	Rnu	57	23.4266	Caput	DEX
I02	SYBR	Rnu	57	23.5305	Caput	DEX
I03	SYBR	Rnu	57	23.3761	Caput	DEX
	CON	CON	CON	CON	CON	DEX	DEX	DEX	DEX
tsArg-CCT-2	1	1.73157	2.27464	0.44763	0.491081	1.63894	5.93021	4.3258	1.39725
tsGly-GCC-2	1	1.06997	0.467052	0.142464	0.227344	0.0943695	0.825844	1.18393	0.826051
tsHis-GTG-2	1	1.03819	0.313112	0.422911	0.313653	0.395679	0.957779	1.15183	0.507001
tsLeu-CAA-2	1	1.28551	0.43059	0.255993	0.242939	0.17323	1.09056	1.60528	0.861156
mir34c-5p	1	0.869822	0.26137	0.382689	0.23344	0.0412597	0.639324	0.862076	1.15465
mir6538-5p	1	0.898182	0.267037	0.164749	0.11413	0.0628693	0.290991	0.373714	0.131591
mir677-5p	1	0.641213	0.297413	0.0984479	0.0911715	0.0165491	0.17814	0.214149	0.141428

## Sheet: Serum q-PCR
Well	Fluor	Target	Sample	Cq	location	treatment
A07	SYBR	Arg-CCT-2	39	43.7049		CON
A08	SYBR	Arg-CCT-2	39			CON
A09	SYBR	Arg-CCT-2	39			CON
B07	SYBR	Arg-CCT-2	40	34.0122		CON
B08	SYBR	Arg-CCT-2	40	34.3696		CON
B09	SYBR	Arg-CCT-2	40			CON
C07	SYBR	Arg-CCT-2	41	42.7564		CON
C08	SYBR	Arg-CCT-2	41	43.0281		CON
C09	SYBR	Arg-CCT-2	41			CON
D07	SYBR	Arg-CCT-2	42	42.3455		CON
D08	SYBR	Arg-CCT-2	42	39.1205		CON
D09	SYBR	Arg-CCT-2	42			CON
E07	SYBR	Arg-CCT-2	43	37.4395		CON
E08	SYBR	Arg-CCT-2	43	37.5924		CON
E09	SYBR	Arg-CCT-2	43			CON
F07	SYBR	Arg-CCT-2	44	36.9963		DEX
F08	SYBR	Arg-CCT-2	44	37.0627		DEX
F09	SYBR	Arg-CCT-2	44			DEX
G07	SYBR	Arg-CCT-2	45	37.4342		DEX
G08	SYBR	Arg-CCT-2	45	36.2008		DEX
G09	SYBR	Arg-CCT-2	45	36.1961		DEX
H07	SYBR	Arg-CCT-2	46	37.1533		DEX
H08	SYBR	Arg-CCT-2	46	37.18		DEX
H09	SYBR	Arg-CCT-2	46	36.2851		DEX
I07	SYBR	Arg-CCT-2	47	41.8786		DEX
I08	SYBR	Arg-CCT-2	47	43.1952		DEX
I09	SYBR	Arg-CCT-2	47			DEX
A10	SYBR	Gly-GCC-2	39	14.9423		CON
A11	SYBR	Gly-GCC-2	39	15.2919		CON
A12	SYBR	Gly-GCC-2	39	14.7385		CON
B10	SYBR	Gly-GCC-2	40	11.4915		CON
B11	SYBR	Gly-GCC-2	40	11.6119		CON
B12	SYBR	Gly-GCC-2	40			CON
C10	SYBR	Gly-GCC-2	41	14.6181		CON
C11	SYBR	Gly-GCC-2	41	14.4614		CON
C12	SYBR	Gly-GCC-2	41	14.4188		CON
D10	SYBR	Gly-GCC-2	42	14.7484		CON
D11	SYBR	Gly-GCC-2	42	14.7394		CON
D12	SYBR	Gly-GCC-2	42	14.7299		CON
E10	SYBR	Gly-GCC-2	43	14.6872		CON
E11	SYBR	Gly-GCC-2	43	14.8916		CON
E12	SYBR	Gly-GCC-2	43			CON
F10	SYBR	Gly-GCC-2	44	13.1565		DEX
F11	SYBR	Gly-GCC-2	44	13.0863		DEX
F12	SYBR	Gly-GCC-2	44	13.0363		DEX
G10	SYBR	Gly-GCC-2	45	15.8342		DEX
G11	SYBR	Gly-GCC-2	45	15.002		DEX
G12	SYBR	Gly-GCC-2	45			DEX
H10	SYBR	Gly-GCC-2	46	15.6962		DEX
H11	SYBR	Gly-GCC-2	46	15.714		DEX
H12	SYBR	Gly-GCC-2	46	15.5007		DEX
I10	SYBR	Gly-GCC-2	47	16.9572		DEX
I11	SYBR	Gly-GCC-2	47	17.046		DEX
I12	SYBR	Gly-GCC-2	47	17.0743		DEX
A04	SYBR	His-GTG-2	39	16.7765		CON
A05	SYBR	His-GTG-2	39	16.6502		CON
A06	SYBR	His-GTG-2	39			CON
B04	SYBR	His-GTG-2	40	13.7388		CON
B05	SYBR	His-GTG-2	40	13.6716		CON
B06	SYBR	His-GTG-2	40			CON
C04	SYBR	His-GTG-2	41	16.0555		CON
C05	SYBR	His-GTG-2	41	15.7206		CON
C06	SYBR	His-GTG-2	41			CON
D04	SYBR	His-GTG-2	42	16.7466		CON
D05	SYBR	His-GTG-2	42	16.64		CON
D06	SYBR	His-GTG-2	42			CON
E04	SYBR	His-GTG-2	43	16.6148		CON
E05	SYBR	His-GTG-2	43	16.611		CON
E06	SYBR	His-GTG-2	43			CON
F04	SYBR	His-GTG-2	44	14.6191		DEX
F05	SYBR	His-GTG-2	44	14.6636		DEX
F06	SYBR	His-GTG-2	44			DEX
G04	SYBR	His-GTG-2	45	16.4202		DEX
G05	SYBR	His-GTG-2	45	16.3893		DEX
G06	SYBR	His-GTG-2	45			DEX
H04	SYBR	His-GTG-2	46	16.1348		DEX
H05	SYBR	His-GTG-2	46	16.1321		DEX
H06	SYBR	His-GTG-2	46	16.0666		DEX
I04	SYBR	His-GTG-2	47	18.1442		DEX
I05	SYBR	His-GTG-2	47	18.1382		DEX
I06	SYBR	His-GTG-2	47			DEX
A01	SYBR	Mir103a-3p	39	32.0376		CON
A02	SYBR	Mir103a-3p	39	31.6592		CON
A03	SYBR	Mir103a-3p	39	31.8336		CON
B01	SYBR	Mir103a-3p	40	28.2983		CON
B02	SYBR	Mir103a-3p	40	28.2392		CON
B03	SYBR	Mir103a-3p	40	28.3933		CON
C01	SYBR	Mir103a-3p	41	30.5166		CON
C02	SYBR	Mir103a-3p	41			CON
C03	SYBR	Mir103a-3p	41	30.6924		CON
D01	SYBR	Mir103a-3p	42	30.8659		CON
D02	SYBR	Mir103a-3p	42			CON
D03	SYBR	Mir103a-3p	42			CON
E01	SYBR	Mir103a-3p	43	37.1401		CON
E02	SYBR	Mir103a-3p	43	32.9969		CON
E03	SYBR	Mir103a-3p	43			CON
F01	SYBR	Mir103a-3p	44	28.6081		DEX
F02	SYBR	Mir103a-3p	44	28.756		DEX
F03	SYBR	Mir103a-3p	44	28.6912		DEX
G01	SYBR	Mir103a-3p	45	33.008		DEX
G02	SYBR	Mir103a-3p	45	33.066		DEX
G03	SYBR	Mir103a-3p	45			DEX
H01	SYBR	Mir103a-3p	46	32.5706		DEX
H02	SYBR	Mir103a-3p	46	32.533		DEX
H03	SYBR	Mir103a-3p	46	32.4737		DEX
I01	SYBR	Mir103a-3p	47			DEX
I02	SYBR	Mir103a-3p	47	36.2785		DEX
I03	SYBR	Mir103a-3p	47			DEX
A19	SYBR	mir34c-5p	39			CON
A20	SYBR	mir34c-5p	39			CON
A21	SYBR	mir34c-5p	39	37.358		CON
B19	SYBR	mir34c-5p	40	33.9965		CON
B20	SYBR	mir34c-5p	40	33.4847		CON
B21	SYBR	mir34c-5p	40	33.7377		CON
C19	SYBR	mir34c-5p	41	34.5128		CON
C20	SYBR	mir34c-5p	41	34.7857		CON
C21	SYBR	mir34c-5p	41	34.7342		CON
D19	SYBR	mir34c-5p	42	35.7225		CON
D20	SYBR	mir34c-5p	42	35.0626		CON
D21	SYBR	mir34c-5p	42	35.3417		CON
E19	SYBR	mir34c-5p	43	36.459		CON
E20	SYBR	mir34c-5p	43	35.2278		CON
E21	SYBR	mir34c-5p	43	37.6558		CON
F19	SYBR	mir34c-5p	44			DEX
F20	SYBR	mir34c-5p	44	35.2767		DEX
F21	SYBR	mir34c-5p	44			DEX
G19	SYBR	mir34c-5p	45	33.2256		DEX
G20	SYBR	mir34c-5p	45	33.4398		DEX
G21	SYBR	mir34c-5p	45	33.6398		DEX
H19	SYBR	mir34c-5p	46	35.2246		DEX
H20	SYBR	mir34c-5p	46	36.9457		DEX
H21	SYBR	mir34c-5p	46	35.542		DEX
I19	SYBR	mir34c-5p	47			DEX
I20	SYBR	mir34c-5p	47			DEX
I21	SYBR	mir34c-5p	47	36.3635		DEX
A13	SYBR	mir3535	39			CON
A14	SYBR	mir3535	39			CON
A15	SYBR	mir3535	39			CON
B13	SYBR	mir3535	40			CON
B14	SYBR	mir3535	40			CON
B15	SYBR	mir3535	40			CON
C13	SYBR	mir3535	41			CON
C14	SYBR	mir3535	41			CON
C15	SYBR	mir3535	41			CON
D13	SYBR	mir3535	42			CON
D14	SYBR	mir3535	42			CON
D15	SYBR	mir3535	42			CON
E13	SYBR	mir3535	43			CON
E14	SYBR	mir3535	43			CON
E15	SYBR	mir3535	43			CON
F13	SYBR	mir3535	44			DEX
F14	SYBR	mir3535	44			DEX
F15	SYBR	mir3535	44			DEX
G13	SYBR	mir3535	45			DEX
G14	SYBR	mir3535	45			DEX
G15	SYBR	mir3535	45			DEX
H13	SYBR	mir3535	46			DEX
H14	SYBR	mir3535	46			DEX
H15	SYBR	mir3535	46			DEX
I13	SYBR	mir3535	47			DEX
I14	SYBR	mir3535	47			DEX
I15	SYBR	mir3535	47			DEX
A22	SYBR	mir6538	39	27.4643		CON
A23	SYBR	mir6538	39	27.5003		CON
A24	SYBR	mir6538	39	27.3984		CON
B22	SYBR	mir6538	40	23.3241		CON
B23	SYBR	mir6538	40	23.2644		CON
B24	SYBR	mir6538	40	23.2821		CON
C22	SYBR	mir6538	41	26.5778		CON
C23	SYBR	mir6538	41	26.6684		CON
C24	SYBR	mir6538	41	26.5536		CON
D22	SYBR	mir6538	42	26.775		CON
D23	SYBR	mir6538	42	26.9092		CON
D24	SYBR	mir6538	42	26.8956		CON
E22	SYBR	mir6538	43	27.0959		CON
E23	SYBR	mir6538	43	27.1147		CON
E24	SYBR	mir6538	43	27.1206		CON
F22	SYBR	mir6538	44	25.8284		DEX
F23	SYBR	mir6538	44	25.8238		DEX
F24	SYBR	mir6538	44	25.6523		DEX
G22	SYBR	mir6538	45	26.9905		DEX
G23	SYBR	mir6538	45	26.8062		DEX
G24	SYBR	mir6538	45	26.8187		DEX
H22	SYBR	mir6538	46	28.9402		DEX
H23	SYBR	mir6538	46	28.9412		DEX
H24	SYBR	mir6538	46	28.9313		DEX
I22	SYBR	mir6538	47	27.8589		DEX
I23	SYBR	mir6538	47	27.9496		DEX
I24	SYBR	mir6538	47	27.699		DEX
A16	SYBR	mir677 5p	39			CON
A17	SYBR	mir677 5p	39			CON
A18	SYBR	mir677 5p	39			CON
B16	SYBR	mir677 5p	40	40.249		CON
B17	SYBR	mir677 5p	40	37.3703		CON
B18	SYBR	mir677 5p	40	37.3707		CON
C16	SYBR	mir677 5p	41			CON
C17	SYBR	mir677 5p	41			CON
C18	SYBR	mir677 5p	41			CON
D16	SYBR	mir677 5p	42	36.9321		CON
D17	SYBR	mir677 5p	42			CON
D18	SYBR	mir677 5p	42	38.001		CON
E16	SYBR	mir677 5p	43	38.7255		CON
E17	SYBR	mir677 5p	43			CON
E18	SYBR	mir677 5p	43			CON
F16	SYBR	mir677 5p	44	34.2467		DEX
F17	SYBR	mir677 5p	44			DEX
F18	SYBR	mir677 5p	44	35.1481		DEX
G16	SYBR	mir677 5p	45			DEX
G17	SYBR	mir677 5p	45			DEX
G18	SYBR	mir677 5p	45			DEX
H16	SYBR	mir677 5p	46			DEX
H17	SYBR	mir677 5p	46			DEX
H18	SYBR	mir677 5p	46			DEX
I16	SYBR	mir677 5p	47			DEX
I17	SYBR	mir677 5p	47			DEX
I18	SYBR	mir677 5p	47			DEX
	CON	CON	CON	CON		DEX	DEX	DEX	DEX	DEX
tsArg-CCT-2	1	*63.15230018	0.744134	3.98411		11.4474	312.56	182.829	48.6035	25.2611
tsGly-GCC-2	1	0.936907	0.595617	0.604604		0.417399	1.70091	1.02539	5.27853	1.16103
tsHis-GTG-2	1	0.694945	0.750698	0.514937		0.470955	2.83268	2.43596	8.0401	1.03133
mir34c-5p	1	1.06077	2.71587	2.0066		0.473982	34.6893	4.39577	43.0982	4.18765
mir6538	1	1.54861	0.766004	0.766749		0.360435	3.42499	0.573968	*16.60559554	2.80546
