# Supplementary material for: Single paternal dexamethasone challenge programs offspring metabolism and reveals multiple candidates in RNA-mediated inheritance
Source: iScience. 2021 Jul 16;24(8):102870. doi: 10.1016/j.isci.2021.102870 (PMC8346661; doi:10.1016/j.isci.2021.102870)
Supplement: Table S2. Data and analysis of sperm small RNA 3 hr and 7 days post Dex, related to Figure 2 — Sheet 1: Deseq2 results of the comparison of tsRNAs in sperm harvested 3 hr and 7 days post Dex with tsRNAs in sperm harvested 3 hr and 7 days post vehicle injection. Sheet 2: Deseq2 results of the comparison between tsRNAs from sperm harvested post Dex and vehicle injection at 3 hr with tsRNAs in sperm harvested 7 days post Dex and vehicle injection. Sheet 3: Deseq2 results of the interaction between treatment and time for tsRNAs from sperm harvested 3 hr and 7 days post Dex and vehicle injection. Sheet 4: Deseq2 results of the comparison of miRNAs in sperm harvested 3 hr and 7 days post Dex with miRNAs in sperm harvested 3 hr and 7 days post vehicle injection. Sheet 5: Deseq2 results of the comparison between miRNAs from sperm harvested post Dex and vehicle injection at 3 hr with miRNAs in sperm harvested 7 days post Dex and vehicle injection. Sheet 6: Deseq2 results of the interaction between treatment and time for miRNAs from sperm harvested 3 hr and 7 days post Dex and vehicle injection. Sheet 7: Raw values of qRT-PCR analysis for tsRNA-Arg-CCT-2 in caput and cauda sperm sampled 3 hr post Dex and vehicle injection. [file mmc3.xls]

## Sheet: HS692_tRNA_pvalues_TREATMENT
HS692_tRNA_pvalues_TREATMENT			HS692_tRNA_pvalues_TREATMENT
	baseMean	log2FoldChange	lfcSE	stat	pvalue	padj
tRNA-His-GTG-2-4	28998.5	-1.36237	0.238828	-5.7044	1.16756e-08	6.38043e-07
tRNA-His-GTG-2-5	28998.5	-1.36237	0.238828	-5.7044	1.16756e-08	6.38043e-07
tRNA-His-GTG-2-6	28998.5	-1.36237	0.238828	-5.7044	1.16756e-08	6.38043e-07
tRNA-His-GTG-2-7	28999.5	-1.36191	0.23876	-5.70411	1.16955e-08	6.38043e-07
tRNA-His-GTG-2-1	29001.9	-1.36103	0.238827	-5.69879	1.20662e-08	6.38043e-07
tRNA-His-GTG-2-3	29001.9	-1.36103	0.238827	-5.69879	1.20662e-08	6.38043e-07
tRNA-His-GTG-2-2	29001.9	-1.36103	0.238828	-5.69878	1.20669e-08	6.38043e-07
tRNA-His-GTG-2-8	29001.8	-1.36103	0.238828	-5.69878	1.2067e-08	6.38043e-07
tRNA-Pro-AGG-1-6	498.175	-0.985498	0.268534	-3.66991	0.000242632	0.0114037
tRNA-Pro-AGG-1-4	479.374	-0.96126	0.272689	-3.52511	0.0004233	0.0146703
tRNA-Pro-AGG-1-3	474.298	-0.952209	0.271702	-3.50461	0.000457284	0.0146703
tRNA-Pro-CGG-1-1	571.438	-0.936712	0.267483	-3.50195	0.000461858	0.0146703
tRNA-Pro-AGG-1-2	472.482	-0.943116	0.27073	-3.48361	0.000494703	0.0146703
tRNA-Pro-AGG-1-5	474.181	-0.949855	0.272934	-3.48016	0.000501111	0.0146703
tRNA-Pro-CGG-1-3	563.111	-0.923963	0.26755	-3.45342	0.000553517	0.0146703
tRNA-Pro-CGG-1-2	574.315	-0.925776	0.268127	-3.45275	0.000554904	0.0146703
tRNA-Pro-TGG-2-1	502.629	-0.863964	0.262318	-3.29358	0.000989218	0.0240605
tRNA-Pro-TGG-2-2	501.388	-0.856243	0.260741	-3.28389	0.00102385	0.0240605
tRNA-Pro-TGG-2-3	499.104	-0.852232	0.261838	-3.25481	0.00113469	0.0252618
tRNA-Pro-TGG-2-4	500.78	-0.83904	0.26044	-3.22162	0.00127468	0.0269594
tRNA-Pro-AGG-1-1	498.549	-0.840521	0.268829	-3.1266	0.00176842	0.0356211
tRNA-Leu-CAA-2-1	362.291	1.57058	0.506153	3.10298	0.00191585	0.0368366
tRNA-Arg-CCT-2-1	19.3057	1.33623	0.445055	3.00239	0.00267865	0.0492639
tRNA-Tyr-GTA-3-2	9.28585	1.61095	0.550255	2.92765	0.00341538	0.0601961
tRNA-Pro-TGG-1-1	358.92	-0.726797	0.25784	-2.81879	0.0048205	0.0815629
tRNA-Tyr-GTA-3-1	9.85514	1.5341	0.550583	2.78632	0.005331	0.0867313
tRNA-Arg-CCT-2-2	19.5824	1.24038	0.449154	2.76159	0.00575205	0.0887181
tRNA-Ser-GCT-1-1	1032.9	1.07235	0.389265	2.75481	0.00587259	0.0887181
tRNA-Ser-GCT-3-1	1110.78	0.982037	0.368331	2.66618	0.00767188	0.111904
tRNA-Thr-TGT-1-1	4.06582	-3.65431	1.38462	-2.63921	0.00830985	0.115099
tRNA-Ser-GCT-4-2	1098.3	0.98691	0.375263	2.62992	0.00854057	0.115099
tRNA-Ser-GCT-4-1	1098.55	0.984313	0.375214	2.62334	0.00870725	0.115099
tRNA-Ser-GCT-4-3	1102.79	0.980524	0.375474	2.61143	0.00901652	0.115575
tRNA-Ser-GCT-2-1	1106.57	0.968903	0.373013	2.5975	0.00939044	0.116828
tRNA-Glu-TTC-1-3	7516.67	-0.68389	0.270349	-2.52966	0.0114174	0.137988
tRNA-Glu-TTC-1-4	7540.23	-0.673938	0.269212	-2.50338	0.0123015	0.139341
tRNA-Glu-TTC-1-1	7533.07	-0.672574	0.26933	-2.49721	0.0125176	0.139341
tRNA-Glu-TTC-1-2	7533.07	-0.672574	0.26933	-2.49721	0.0125176	0.139341
tRNA-His-GTG-3-1	196.814	-0.764224	0.31118	-2.4559	0.0140534	0.145809
tRNA-Lys-CTT-3-7	3829.01	-0.641864	0.262039	-2.4495	0.0143054	0.145809
tRNA-Lys-CTT-3-5	3828.9	-0.640831	0.262078	-2.44519	0.0144775	0.145809
tRNA-Lys-CTT-3-6	3828.9	-0.640831	0.262078	-2.44519	0.0144775	0.145809
tRNA-Lys-CTT-3-1	3852.61	-0.625083	0.262131	-2.38463	0.0170965	0.162184
tRNA-Lys-CTT-3-4	3854.04	-0.624679	0.261979	-2.38446	0.0171042	0.162184
tRNA-Lys-CTT-3-3	3858	-0.624608	0.262301	-2.38126	0.0172536	0.162184
tRNA-Lys-CTT-3-2	3876.21	-0.610563	0.258639	-2.36068	0.0182414	0.167742
tRNA-Thr-AGT-2-1	50.0235	-1.34984	0.574031	-2.3515	0.0186977	0.16828
tRNA-Leu-CAA-3-1	144.226	0.833644	0.373557	2.23164	0.0256389	0.225943
tRNA-Thr-CGT-4-1	3.57578	-3.10779	1.44362	-2.15278	0.0313362	0.270515
tRNA-Gln-TTG-6-1	5.84372	1.6518	0.793698	2.08115	0.0374201	0.316574
tRNA-Tyr-GTA-2-1	35.6119	0.970304	0.470996	2.06011	0.039388	0.326688
tRNA-Pro-TGG-4-1	196.596	-0.844783	0.414401	-2.03856	0.0414935	0.337534
tRNA-Ala-CGC-5-1	9.5477	-2.78679	1.39842	-1.99282	0.0462812	0.364009
tRNA-Glu-TTC-2-2	5698.9	-0.511369	0.25781	-1.98351	0.0473103	0.364009
tRNA-Glu-TTC-2-1	5697.21	-0.512841	0.258575	-1.98334	0.0473298	0.364009
tRNA-Thr-AGT-6-1	1.50955	3.82726	1.97065	1.94214	0.0521206	0.393696
tRNA-Tyr-GTA-1-4	3.89448	1.54012	0.808381	1.90519	0.0567557	0.421187
tRNA-Gly-GCC-6-1	530.398	-0.720339	0.386049	-1.86593	0.0620517	0.45255
tRNA-Trp-CCA-3-1	38.9631	0.770418	0.417088	1.84713	0.0647276	0.464064
tRNA-Ala-CGC-4-1	1.76644	-2.70323	1.46982	-1.83916	0.0658916	0.464536
tRNA-Glu-CTC-4-1	6.42515	-2.68365	1.47972	-1.81362	0.0697368	0.483585
tRNA-Cys-GCA-18-1	1.40367	3.03167	1.69072	1.79313	0.0729528	0.497726
tRNA-Leu-TAA-2-1	3119.16	0.651043	0.367692	1.77062	0.0766237	0.514473
tRNA-Thr-CGT-3-1	1.32481	3.84042	2.17981	1.76181	0.0781011	0.5162
tRNA-Trp-CCA-2-1	1815.97	0.52783	0.308533	1.71078	0.0871225	0.566966
tRNA-iMet-CAT-3-1	1272.12	-0.843716	0.50044	-1.68595	0.0918056	0.58839
tRNA-Val-CAC-3-1	4033.68	-0.493667	0.294852	-1.67429	0.0940741	0.59393
tRNA-Cys-GCA-11-1	1.76443	-2.396	1.44852	-1.6541	0.0981071	0.601627
tRNA-Gly-CCC-4-1	1065.83	-0.6071	0.368203	-1.64882	0.099185	0.601627
tRNA-Thr-TGT-2-1	29.0185	-0.615796	0.373892	-1.64699	0.09956	0.601627
tRNA-Val-AAC-3-1	3954.2	-0.48328	0.295119	-1.63758	0.10151	0.604771
tRNA-Ile-AAT-2-1	7.08639	1.2493	0.769074	1.62442	0.104286	0.61268
tRNA-Val-AAC-2-1	3983.64	-0.473847	0.294167	-1.61081	0.107221	0.612899
tRNA-Val-AAC-2-2	3983.64	-0.473847	0.294167	-1.61081	0.107221	0.612899
tRNA-Gly-CCC-3-1	1073.04	-0.58336	0.365152	-1.59758	0.110136	0.62117
tRNA-iMet-CAT-1-1	1324.82	-0.748284	0.475978	-1.5721	0.115928	0.632573
tRNA-SeC-TCA-1-1	10932.2	0.399107	0.256894	1.55359	0.120282	0.632573
tRNA-iMet-CAT-1-2	1316.71	-0.738319	0.477421	-1.54647	0.121991	0.632573
tRNA-iMet-CAT-1-4	1316.71	-0.738319	0.477421	-1.54647	0.121991	0.632573
tRNA-iMet-CAT-1-5	1316.69	-0.737791	0.477304	-1.54574	0.122166	0.632573
tRNA-iMet-CAT-1-6	1323.3	-0.735974	0.477368	-1.54173	0.123139	0.632573
tRNA-iMet-CAT-1-7	1318.85	-0.734569	0.476637	-1.54115	0.123281	0.632573
tRNA-iMet-CAT-1-3	1325.7	-0.733692	0.477136	-1.5377	0.124122	0.632573
tRNA-Glu-CTC-3-1	18.9331	-0.917764	0.605719	-1.51516	0.129731	0.653287
tRNA-Arg-CCT-1-1	19.0254	0.726936	0.482486	1.50665	0.131901	0.656402
tRNA-Val-AAC-4-1	1646.35	-0.658698	0.444924	-1.48047	0.138747	0.682442
tRNA-Asn-GTT-3-6	24.7445	0.585742	0.401627	1.45842	0.144724	0.703659
tRNA-Thr-AGT-4-1	13.5344	-1.05619	0.748165	-1.41171	0.158035	0.732361
tRNA-Asn-GTT-1-1	15.3438	0.670482	0.475565	1.40986	0.15858	0.732361
tRNA-Asn-GTT-3-7	27.6734	0.548859	0.390732	1.4047	0.160112	0.732361
tRNA-Lys-CTT-2-2	3471.14	-0.310311	0.222795	-1.39281	0.163679	0.732361
tRNA-Lys-CTT-2-1	3466.48	-0.309293	0.222786	-1.38829	0.165048	0.732361
tRNA-Gly-CCC-1-2	1464.64	-0.36732	0.265521	-1.38339	0.166545	0.732361
tRNA-Gly-CCC-1-1	1464.64	-0.36732	0.265521	-1.38339	0.166545	0.732361
tRNA-Asn-GTT-3-8	36.4757	0.621693	0.449944	1.38171	0.16706	0.732361
tRNA-Asn-GTT-3-1	29.9718	0.531902	0.385145	1.38104	0.167266	0.732361
tRNA-Lys-TTT-2-1	27.0666	0.81079	0.589141	1.37622	0.168753	0.732361
tRNA-Lys-TTT-2-2	26.9172	0.810971	0.590546	1.37326	0.169672	0.732361
tRNA-Gly-CCC-2-1	3966.67	-0.527134	0.393637	-1.33914	0.180526	0.756966
tRNA-Gly-CCC-2-2	3966.67	-0.527134	0.393637	-1.33914	0.180526	0.756966
tRNA-Leu-TAA-3-1	0.766104	-2.57661	1.93564	-1.33114	0.183142	0.756966
tRNA-Asn-GTT-3-4	24.0922	0.578932	0.436084	1.32757	0.18432	0.756966
tRNA-Asn-GTT-3-5	24.0922	0.578932	0.436084	1.32757	0.18432	0.756966
tRNA-Asn-GTT-3-3	23.967	0.57807	0.44111	1.31049	0.190031	0.772914
tRNA-Val-AAC-5-1	33823.4	-0.367476	0.281586	-1.30502	0.191885	0.773022
tRNA-Gln-TTG-3-2	184.204	0.336561	0.266884	1.26108	0.207282	0.815007
tRNA-Leu-AAG-2-1	811.616	0.351613	0.279174	1.25948	0.207858	0.815007
tRNA-Asn-GTT-3-9	24.3682	0.54915	0.436234	1.25884	0.208087	0.815007
tRNA-Gln-TTG-3-1	184.544	0.331386	0.266261	1.24459	0.213283	0.827696
tRNA-Gln-CTG-6-1	107.843	-0.388091	0.313854	-1.23654	0.216259	0.831615
tRNA-Leu-AAG-3-1	798.842	0.347531	0.282347	1.23087	0.218373	0.832178
tRNA-Asn-GTT-3-2	59.2856	0.569218	0.466263	1.22081	0.222158	0.836031
tRNA-Gln-TTG-5-1	41.1598	0.543553	0.446375	1.2177	0.223337	0.836031
tRNA-Leu-AAG-1-1	1011.73	0.302969	0.255006	1.18809	0.2348	0.859704
tRNA-Leu-AAG-1-2	1011.54	0.30297	0.255405	1.18624	0.235529	0.859704
tRNA-Leu-AAG-1-3	1011.66	0.302971	0.25553	1.18566	0.235758	0.859704
tRNA-Leu-CAA-4-1	81.1825	0.362872	0.307523	1.17999	0.238006	0.860482
tRNA-Ser-GCT-6-1	12.6153	0.600502	0.515837	1.16413	0.244371	0.861518
tRNA-Val-CAC-2-5	459700	-0.313672	0.272835	-1.14967	0.250278	0.861518
tRNA-Val-CAC-2-4	459697	-0.313672	0.272838	-1.14967	0.250282	0.861518
tRNA-Val-CAC-2-1	459700	-0.313663	0.272835	-1.14964	0.250292	0.861518
tRNA-Val-CAC-2-2	459699	-0.313648	0.272834	-1.1496	0.25031	0.861518
tRNA-Val-CAC-2-3	459702	-0.313519	0.272837	-1.14911	0.250512	0.861518
tRNA-Gln-CTG-1-1	241.967	-0.298451	0.263914	-1.13086	0.258113	0.877134
tRNA-Val-AAC-1-2	454076	-0.306075	0.272381	-1.1237	0.261139	0.877134
tRNA-Val-AAC-1-1	454079	-0.30599	0.272382	-1.12339	0.261274	0.877134
tRNA-Leu-TAG-2-1	796.037	0.297403	0.275734	1.07859	0.280772	0.919475
tRNA-Tyr-GTA-6-1	4.68458	1.23107	1.14564	1.07457	0.282566	0.919475
tRNA-Tyr-GTA-1-2	3.21237	0.95683	0.890994	1.07389	0.282872	0.919475
tRNA-Tyr-GTA-1-5	3.28709	0.957035	0.892636	1.07215	0.283655	0.919475
tRNA-Leu-TAG-1-1	1006.84	0.267066	0.2502	1.06741	0.285787	0.919475
tRNA-Gly-TCC-1-7	393.954	0.421376	0.397367	1.06042	0.288954	0.919475
tRNA-Tyr-GTA-1-3	3.52702	0.958448	0.904116	1.06009	0.289102	0.919475
tRNA-Gly-TCC-1-1	398.739	0.406423	0.391418	1.03834	0.299114	0.920448
tRNA-Gly-TCC-1-6	427.67	0.422209	0.406998	1.03737	0.299562	0.920448
tRNA-Gly-TCC-1-2	390.66	0.412106	0.39959	1.03132	0.30239	0.920448
tRNA-Gly-TCC-1-3	390.66	0.412106	0.39959	1.03132	0.30239	0.920448
tRNA-Gly-TCC-1-4	390.66	0.412106	0.39959	1.03132	0.30239	0.920448
tRNA-Asp-GTC-2-1	1891.72	0.223027	0.216287	1.03116	0.302464	0.920448
tRNA-Gly-TCC-1-5	394.167	0.408553	0.399416	1.02288	0.306367	0.925665
tRNA-Tyr-GTA-1-1	3.24004	0.896511	0.88882	1.00865	0.313141	0.935313
tRNA-Lys-TTT-1-1	614.218	0.434938	0.436155	0.99721	0.318662	0.935313
tRNA-Arg-CCG-1-1	24.2194	-0.447937	0.4493	-0.996966	0.318781	0.935313
tRNA-Asn-GTT-2-1	9.19201	0.542471	0.548353	0.989274	0.322529	0.935313
tRNA-Met-CAT-4-1	9.82923	-0.754588	0.772808	-0.976423	0.328855	0.935313
tRNA-Lys-TTT-1-6	603.189	0.430095	0.442946	0.970987	0.331555	0.935313
tRNA-Lys-TTT-1-3	636.402	0.414185	0.426958	0.970083	0.332005	0.935313
tRNA-Ala-AGC-10-1	66.8531	0.336007	0.346523	0.969652	0.33222	0.935313
tRNA-Ala-AGC-2-2	85.7093	-0.31936	0.331571	-0.963173	0.335461	0.935313
tRNA-Arg-TCT-4-1	12.3197	0.817506	0.84885	0.963075	0.33551	0.935313
tRNA-Ala-AGC-5-1	68.6688	0.332519	0.346256	0.960326	0.336891	0.935313
tRNA-Ala-AGC-5-2	66.955	0.332547	0.3473	0.95752	0.338305	0.935313
tRNA-Ala-AGC-5-3	66.955	0.332547	0.3473	0.95752	0.338305	0.935313
tRNA-Gln-TTG-1-1	168.678	0.238559	0.253939	0.939435	0.347507	0.942103
tRNA-Lys-TTT-1-2	574.091	0.437114	0.46621	0.93759	0.348455	0.942103
tRNA-Ala-AGC-2-1	83.4787	-0.318011	0.339372	-0.937057	0.348729	0.942103
tRNA-Ile-TAT-2-3	2.17858	-1.37303	1.46812	-0.935231	0.349669	0.942103
tRNA-Cys-GCA-16-1	19.0894	-0.566582	0.616111	-0.919611	0.357776	0.957185
tRNA-Lys-TTT-1-5	604.229	0.399789	0.436565	0.91576	0.359793	0.957185
tRNA-Ala-AGC-12-1	67.9931	0.309993	0.341225	0.908473	0.363628	0.961343
tRNA-Lys-TTT-1-4	600.174	0.398379	0.444451	0.896339	0.370072	0.963647
tRNA-His-GTG-1-1	169.594	-0.299992	0.33549	-0.89419	0.37122	0.963647
tRNA-Gly-TCC-2-1	243.067	0.646402	0.738909	0.874805	0.38168	0.963647
tRNA-Leu-CAA-1-1	79.2749	0.262286	0.300495	0.872847	0.382747	0.963647
tRNA-Cys-GCA-1-1	3162.88	-0.21159	0.251498	-0.841317	0.40017	0.963647
tRNA-Met-CAT-5-1	8.28216	-0.572903	0.690382	-0.829835	0.406632	0.963647
tRNA-Cys-GCA-1-2	3179.63	-0.208979	0.252225	-0.828541	0.407364	0.963647
tRNA-Gln-CTG-7-1	2.46529	-0.995555	1.20856	-0.823756	0.410078	0.963647
tRNA-Cys-GCA-3-4	3170.82	-0.204731	0.250353	-0.81777	0.413489	0.963647
tRNA-Trp-CCA-6-1	19.3789	0.364573	0.446801	0.815962	0.414522	0.963647
tRNA-Cys-GCA-3-2	3185.67	-0.20449	0.250619	-0.815941	0.414534	0.963647
tRNA-Cys-GCA-3-3	3185.21	-0.204292	0.250621	-0.815143	0.414991	0.963647
tRNA-Lys-CTT-7-1	0.289658	2.42903	2.99667	0.810578	0.417608	0.963647
tRNA-Gln-CTG-5-1	85.5343	0.39013	0.482997	0.807727	0.419248	0.963647
tRNA-Arg-CCG-3-1	685.492	-0.347901	0.431768	-0.805758	0.420382	0.963647
tRNA-Cys-GCA-3-1	3172.78	-0.201546	0.250533	-0.804468	0.421127	0.963647
tRNA-Cys-GCA-2-1	3180.74	-0.202041	0.251507	-0.80332	0.42179	0.963647
tRNA-Met-CAT-1-2	282.709	0.315132	0.394443	0.798929	0.424332	0.963647
tRNA-Tyr-GTA-5-1	0.2938	3.5842	4.49578	0.797237	0.425313	0.963647
tRNA-Met-CAT-1-1	279.448	0.315031	0.402119	0.783427	0.433376	0.963647
tRNA-Val-CAC-1-1	2394.51	-0.241017	0.315338	-0.764314	0.44468	0.963647
tRNA-Glu-TTC-3-1	144.564	0.281904	0.371096	0.759652	0.447463	0.963647
tRNA-Glu-TTC-3-2	144.564	0.281904	0.371096	0.759652	0.447463	0.963647
tRNA-Tyr-GTA-4-1	3.56287	0.891392	1.17728	0.757163	0.448952	0.963647
tRNA-Trp-CCA-3-2	40.7547	0.294872	0.390387	0.755332	0.45005	0.963647
tRNA-Leu-CAG-3-1	10.374	0.353305	0.50636	0.697734	0.485343	0.963647
tRNA-Ala-TGC-1-1	24.5143	-0.327595	0.471699	-0.694501	0.487368	0.963647
tRNA-Ile-AAT-1-7	25.4198	0.261034	0.386349	0.675645	0.499266	0.963647
tRNA-Arg-TCT-1-1	8.71325	-0.531165	0.794349	-0.668679	0.5037	0.963647
tRNA-Thr-CGT-2-1	49.5939	0.286929	0.440246	0.651746	0.514565	0.963647
tRNA-Asp-GTC-1-10	404.065	0.252329	0.391878	0.643897	0.519642	0.963647
tRNA-Ala-TGC-6-1	593.053	0.238913	0.373191	0.64019	0.522049	0.963647
tRNA-Met-CAT-3-1	30.2465	0.275365	0.43049	0.639656	0.522396	0.963647
tRNA-Asp-GTC-1-1	404.2	0.248287	0.393015	0.63175	0.52755	0.963647
tRNA-Asp-GTC-1-11	404.496	0.244292	0.391331	0.624259	0.532457	0.963647
tRNA-Asp-GTC-1-13	403.162	0.243541	0.392299	0.620804	0.534729	0.963647
tRNA-Asp-GTC-1-3	402.92	0.24354	0.392412	0.620623	0.534848	0.963647
tRNA-Asp-GTC-1-4	402.92	0.24354	0.392412	0.620623	0.534848	0.963647
tRNA-Asp-GTC-1-9	402.92	0.24354	0.392412	0.620623	0.534848	0.963647
tRNA-Asp-GTC-1-7	403.16	0.243539	0.392472	0.620526	0.534912	0.963647
tRNA-Asp-GTC-1-2	403.039	0.243539	0.392485	0.620505	0.534926	0.963647
tRNA-Asp-GTC-1-5	404.368	0.244091	0.393382	0.620494	0.534932	0.963647
tRNA-Asp-GTC-1-12	403.134	0.241738	0.392415	0.616026	0.537877	0.963647
tRNA-Asp-GTC-1-8	403.237	0.241738	0.392463	0.61595	0.537928	0.963647
tRNA-Asp-GTC-1-6	403.617	0.241735	0.392743	0.615504	0.538222	0.963647
tRNA-Arg-ACG-2-1	9.19852	-0.3993	0.662225	-0.602968	0.54653	0.963647
tRNA-Leu-TAA-5-1	2.15092	-0.770631	1.2871	-0.598733	0.549351	0.963647
tRNA-Leu-TAA-5-2	2.15092	-0.770631	1.2871	-0.598733	0.549351	0.963647
tRNA-Leu-TAA-5-3	2.15092	-0.770631	1.2871	-0.598733	0.549351	0.963647
tRNA-Cys-GCA-7-1	272.91	0.139046	0.235689	0.589955	0.555221	0.963647
tRNA-Gly-ACC-1-1	42.0916	-0.200692	0.344781	-0.582085	0.560509	0.963647
tRNA-Lys-CTT-15-1	0.793354	0.960898	1.66211	0.578119	0.563184	0.963647
tRNA-Ile-AAT-3-1	23.6074	0.234711	0.406431	0.577493	0.563606	0.963647
tRNA-Glu-CTC-1-8	12519.6	-0.161039	0.281349	-0.572381	0.567064	0.963647
tRNA-Glu-CTC-1-4	12540	-0.160588	0.281263	-0.570954	0.568031	0.963647
tRNA-Glu-CTC-1-5	12503.1	-0.160571	0.281388	-0.570641	0.568243	0.963647
tRNA-Glu-CTC-1-6	12503.1	-0.160571	0.281388	-0.570641	0.568243	0.963647
tRNA-Glu-CTC-1-9	12504.4	-0.160412	0.281535	-0.569776	0.56883	0.963647
tRNA-Glu-CTC-1-1	12513.9	-0.160357	0.281598	-0.569453	0.569048	0.963647
tRNA-Glu-CTC-1-2	12513.9	-0.160357	0.281598	-0.569453	0.569048	0.963647
tRNA-Glu-CTC-1-3	12513.9	-0.160357	0.281598	-0.569453	0.569048	0.963647
tRNA-Glu-CTC-1-7	12547.4	-0.159814	0.281077	-0.568577	0.569643	0.963647
tRNA-Lys-CTT-13-1	7.44524	-0.561064	0.987919	-0.567925	0.570086	0.963647
tRNA-Ala-AGC-6-1	18.0796	-0.331116	0.590567	-0.560674	0.57502	0.963647
tRNA-Arg-CCT-4-1	107.841	-0.182357	0.325607	-0.560052	0.575444	0.963647
tRNA-Val-CAC-6-1	8198.9	-0.157068	0.28439	-0.552296	0.580745	0.963647
tRNA-Ser-GCT-5-1	13.6209	-0.343307	0.622267	-0.551704	0.581151	0.963647
tRNA-Lys-CTT-16-1	1.96092	0.546954	1.02252	0.534908	0.592713	0.963647
tRNA-Gln-CTG-4-1	120.629	-0.210405	0.397876	-0.528819	0.596931	0.963647
tRNA-Arg-ACG-1-3	19.0353	-0.272533	0.515999	-0.528165	0.597385	0.963647
tRNA-Cys-GCA-17-1	5.85841	-0.402414	0.764033	-0.526698	0.598403	0.963647
tRNA-Leu-TAA-1-1	54.385	0.232265	0.447914	0.518548	0.604076	0.963647
tRNA-Ser-CGA-1-1	54.8551	-0.208228	0.404361	-0.514954	0.606585	0.963647
tRNA-Trp-CCA-1-1	25.9166	0.225099	0.442838	0.508311	0.611235	0.963647
tRNA-Ala-AGC-7-1	17.8602	-0.298462	0.589239	-0.506521	0.612491	0.963647
tRNA-Thr-CGT-1-1	20.4723	0.295842	0.589136	0.502163	0.615553	0.963647
tRNA-Arg-TCG-1-1	61.4603	0.134547	0.274004	0.49104	0.623398	0.963647
tRNA-Cys-GCA-5-1	283.907	0.115367	0.236273	0.488278	0.625353	0.963647
tRNA-Arg-ACG-3-2	30.7469	-0.20791	0.426614	-0.48735	0.626011	0.963647
tRNA-Trp-CCA-5-1	500.535	0.162146	0.335976	0.482611	0.629372	0.963647
tRNA-Arg-TCT-2-1	20.4532	-0.270724	0.56924	-0.475588	0.634368	0.963647
tRNA-Phe-GAA-1-3	14.6979	-0.219186	0.469861	-0.466491	0.640864	0.963647
tRNA-Ser-CGA-3-1	53.5816	-0.191584	0.415037	-0.461608	0.644362	0.963647
tRNA-Ala-AGC-4-1	82.8675	0.143617	0.321593	0.44658	0.655178	0.963647
tRNA-Ile-AAT-1-8	31.1021	0.161676	0.36562	0.442197	0.658346	0.963647
tRNA-Val-CAC-5-1	0.23619	1.93498	4.4359	0.43621	0.662684	0.963647
tRNA-Phe-GAA-1-1	22.323	-0.214466	0.491672	-0.436196	0.662694	0.963647
tRNA-Phe-GAA-2-1	0.917422	-0.67436	1.62651	-0.414605	0.678431	0.963647
tRNA-Cys-GCA-15-1	5.35612	0.295791	0.716964	0.41256	0.679929	0.963647
tRNA-Leu-CAG-2-2	682.201	0.126323	0.30819	0.409888	0.681888	0.963647
tRNA-Cys-GCA-4-12	267.619	0.0992144	0.244178	0.40632	0.684507	0.963647
tRNA-Phe-GAA-1-5	15.7564	-0.18394	0.455394	-0.403915	0.686276	0.963647
tRNA-Cys-GCA-4-13	269.243	0.0976322	0.242278	0.402976	0.686966	0.963647
tRNA-Cys-GCA-4-9	269.103	0.0976244	0.242342	0.402837	0.687068	0.963647
tRNA-Leu-CAG-2-1	695.833	0.125505	0.314644	0.39888	0.689981	0.963647
tRNA-Cys-GCA-4-22	267.389	0.0979565	0.245788	0.39854	0.690232	0.963647
tRNA-Cys-GCA-4-23	267.389	0.0979565	0.245788	0.39854	0.690232	0.963647
tRNA-Cys-GCA-4-25	267.389	0.0979565	0.245788	0.39854	0.690232	0.963647
tRNA-Cys-GCA-4-28	267.389	0.0979565	0.245788	0.39854	0.690232	0.963647
tRNA-Cys-GCA-24-1	267.527	0.0979504	0.245835	0.39844	0.690306	0.963647
tRNA-Cys-GCA-4-8	267.435	0.0979497	0.24584	0.398429	0.690314	0.963647
tRNA-Gly-CCC-5-1	81882.7	-0.139296	0.351067	-0.39678	0.69153	0.963647
tRNA-Cys-GCA-4-15	267.42	0.0972398	0.245873	0.395489	0.692482	0.963647
tRNA-Cys-GCA-4-1	267.466	0.097233	0.245924	0.395378	0.692564	0.963647
tRNA-Cys-GCA-4-21	267.466	0.097233	0.245924	0.395378	0.692564	0.963647
tRNA-Cys-GCA-9-1	267.202	0.0968348	0.245571	0.394325	0.693341	0.963647
tRNA-Ala-AGC-4-2	85.6153	0.131475	0.335861	0.391457	0.69546	0.963647
tRNA-Cys-GCA-4-2	267.317	0.0958933	0.245378	0.390798	0.695946	0.963647
tRNA-Cys-GCA-4-4	267.317	0.0958933	0.245378	0.390798	0.695946	0.963647
tRNA-Cys-GCA-4-10	267.317	0.0958933	0.245378	0.390798	0.695946	0.963647
tRNA-Cys-GCA-4-11	267.317	0.0958933	0.245378	0.390798	0.695946	0.963647
tRNA-Phe-GAA-1-2	14.5148	-0.182829	0.470434	-0.388638	0.697544	0.963647
tRNA-Cys-GCA-14-1	267.407	0.0951837	0.245408	0.387859	0.69812	0.963647
tRNA-Cys-GCA-4-3	267.407	0.0951837	0.245408	0.387859	0.69812	0.963647
tRNA-Cys-GCA-4-5	267.407	0.0951837	0.245408	0.387859	0.69812	0.963647
tRNA-Cys-GCA-4-6	267.407	0.0951837	0.245408	0.387859	0.69812	0.963647
tRNA-Cys-GCA-4-7	267.407	0.0951837	0.245408	0.387859	0.69812	0.963647
tRNA-Cys-GCA-4-14	267.407	0.0951837	0.245408	0.387859	0.69812	0.963647
tRNA-Cys-GCA-12-1	267.348	0.0951766	0.245462	0.387744	0.698205	0.963647
tRNA-Cys-GCA-4-16	267.348	0.0951766	0.245462	0.387744	0.698205	0.963647
tRNA-Cys-GCA-6-1	267.348	0.0951766	0.245462	0.387744	0.698205	0.963647
tRNA-Cys-GCA-4-17	267.348	0.0951766	0.245462	0.387744	0.698205	0.963647
tRNA-Cys-GCA-4-18	267.348	0.0951766	0.245462	0.387744	0.698205	0.963647
tRNA-Cys-GCA-4-19	267.348	0.0951766	0.245462	0.387744	0.698205	0.963647
tRNA-Cys-GCA-4-20	267.348	0.0951766	0.245462	0.387744	0.698205	0.963647
tRNA-Cys-GCA-4-24	267.348	0.0951766	0.245462	0.387744	0.698205	0.963647
tRNA-Cys-GCA-10-1	267.348	0.0951766	0.245462	0.387744	0.698205	0.963647
tRNA-Cys-GCA-4-26	267.348	0.0951766	0.245462	0.387744	0.698205	0.963647
tRNA-Cys-GCA-4-27	267.348	0.0951766	0.245462	0.387744	0.698205	0.963647
tRNA-Cys-GCA-4-29	267.348	0.0951766	0.245462	0.387744	0.698205	0.963647
tRNA-Phe-GAA-3-1	8.07769	-0.242035	0.627416	-0.385765	0.699671	0.963647
tRNA-Leu-CAG-1-5	671.969	0.119443	0.314584	0.379684	0.70418	0.963647
tRNA-Lys-CTT-10-1	2.16767	0.379148	0.998891	0.379569	0.704265	0.963647
tRNA-Leu-CAG-1-1	670.982	0.117793	0.314172	0.374931	0.707712	0.963647
tRNA-Leu-CAG-1-2	670.982	0.117793	0.314172	0.374931	0.707712	0.963647
tRNA-Leu-CAG-1-3	670.982	0.117793	0.314172	0.374931	0.707712	0.963647
tRNA-Leu-CAG-2-3	715.526	0.120443	0.321909	0.374154	0.70829	0.963647
tRNA-Arg-TCG-4-1	24.752	0.196372	0.524881	0.374126	0.708311	0.963647
tRNA-Gly-GCC-3-1	82830.6	-0.129352	0.346292	-0.373535	0.708751	0.963647
tRNA-Ala-AGC-1-1	59.7376	-0.128206	0.344186	-0.372488	0.709529	0.963647
tRNA-Gly-GCC-2-8	82771.5	-0.127864	0.346207	-0.369327	0.711884	0.963647
tRNA-Gly-GCC-2-4	82742.8	-0.127843	0.346235	-0.369238	0.711951	0.963647
tRNA-Gly-GCC-2-5	82743.9	-0.127835	0.346241	-0.369208	0.711973	0.963647
tRNA-Gly-GCC-2-6	82751.1	-0.127799	0.346232	-0.369114	0.712043	0.963647
tRNA-Gly-GCC-2-1	82739.3	-0.127693	0.346233	-0.368808	0.712271	0.963647
tRNA-Gly-GCC-2-7	82764.1	-0.127663	0.346178	-0.368778	0.712293	0.963647
tRNA-Gly-GCC-2-2	82743.5	-0.127641	0.346256	-0.368633	0.712402	0.963647
tRNA-Gly-GCC-2-3	82825.9	-0.127067	0.345817	-0.36744	0.713291	0.963647
tRNA-Leu-TAA-4-1	0.846912	0.812763	2.21399	0.367104	0.713542	0.963647
tRNA-Gly-GCC-4-1	82804.1	-0.126817	0.34588	-0.36665	0.71388	0.963647
tRNA-Leu-CAG-1-4	673.663	0.114453	0.317192	0.360834	0.718224	0.963647
tRNA-Glu-CTC-2-1	367.677	-0.315853	0.880959	-0.358533	0.719944	0.963647
tRNA-Lys-CTT-18-1	7.24928	-0.349205	0.983964	-0.354896	0.722667	0.963647
tRNA-Gln-TTG-2-1	92.2819	0.107422	0.308584	0.348113	0.727756	0.963647
tRNA-Ile-AAT-1-4	22.5194	-0.134919	0.392057	-0.344132	0.730747	0.963647
tRNA-Cys-GCA-26-1	2.44594	-0.394656	1.15174	-0.342661	0.731854	0.963647
tRNA-Ile-TAT-3-1	0.111399	1.53402	4.54293	0.337671	0.735611	0.963647
tRNA-Lys-CTT-4-1	0.112783	1.53402	4.54293	0.337671	0.735611	0.963647
tRNA-Pro-GGG-1-1	0.0927791	1.53398	4.54293	0.337664	0.735617	0.963647
tRNA-Sup-TTA-1-1	0.105093	1.53398	4.54293	0.337663	0.735617	0.963647
tRNA-Arg-TCG-3-1	23.4065	0.17248	0.51522	0.33477	0.737798	0.963647
tRNA-Arg-TCG-3-2	23.4065	0.17248	0.51522	0.33477	0.737798	0.963647
tRNA-Pro-AGG-2-1	1.99918	-0.439363	1.31796	-0.333366	0.738858	0.963647
tRNA-Val-TAC-1-1	296.977	0.0974598	0.301321	0.323442	0.746361	0.963647
tRNA-Ile-TAT-2-1	1.06639	-0.552896	1.77304	-0.311835	0.755166	0.963647
tRNA-Ile-TAT-2-2	1.06639	-0.552896	1.77304	-0.311835	0.755166	0.963647
tRNA-Val-TAC-1-2	294.871	0.0899704	0.300759	0.299145	0.76483	0.963647
tRNA-Val-TAC-1-3	294.871	0.0899704	0.300759	0.299145	0.76483	0.963647
tRNA-Cys-GCA-19-1	6.12119	0.22204	0.743831	0.298509	0.765315	0.963647
tRNA-Ala-CGC-1-1	391.594	0.103381	0.354406	0.291702	0.770514	0.963647
tRNA-Gln-CTG-3-1	309.696	-0.0899803	0.315889	-0.284847	0.775761	0.963647
tRNA-Ala-CGC-1-2	394.195	0.0971661	0.342823	0.283429	0.776848	0.963647
tRNA-Gln-CTG-3-2	309.662	-0.0893415	0.315851	-0.28286	0.777284	0.963647
tRNA-Gln-CTG-3-3	309.635	-0.088832	0.316005	-0.281109	0.778627	0.963647
tRNA-Ser-CGA-2-1	183.993	-0.0876686	0.318009	-0.27568	0.782794	0.963647
tRNA-Thr-AGT-3-1	14.0744	-0.160669	0.589003	-0.272782	0.785021	0.963647
tRNA-Met-CAT-2-2	238.585	0.126607	0.467437	0.270853	0.786504	0.963647
tRNA-iMet-CAT-2-1	53.4683	0.0797658	0.295156	0.27025	0.786968	0.963647
tRNA-Ala-TGC-8-1	340.791	0.0946037	0.3532	0.267847	0.788817	0.963647
tRNA-Met-CAT-2-1	238.964	0.124743	0.470054	0.265379	0.790717	0.963647
tRNA-Ala-TGC-7-1	341.857	0.0935075	0.3534	0.264594	0.791322	0.963647
tRNA-Ala-TGC-7-2	341.857	0.0935075	0.3534	0.264594	0.791322	0.963647
tRNA-Ala-AGC-8-1	345.193	0.0896484	0.351533	0.255021	0.798707	0.963647
tRNA-Leu-CAG-4-1	27.9425	0.133751	0.524748	0.254886	0.798811	0.963647
tRNA-Arg-ACG-1-1	13.1808	-0.130905	0.514307	-0.254527	0.799088	0.963647
tRNA-Ala-TGC-2-1	532.574	0.0866468	0.347607	0.249267	0.803155	0.963647
tRNA-Arg-ACG-1-2	12.9566	-0.132084	0.531062	-0.248717	0.803579	0.963647
tRNA-Cys-GCA-8-1	44.8067	-0.115262	0.464557	-0.248111	0.804049	0.963647
tRNA-Arg-TCT-3-1	2.7561	0.301094	1.27729	0.235728	0.813644	0.963647
tRNA-Ala-CGC-3-1	259.731	-0.0843186	0.359745	-0.234385	0.814686	0.963647
tRNA-Ala-CGC-3-2	259.731	-0.0843186	0.359745	-0.234385	0.814686	0.963647
tRNA-Ala-CGC-3-3	259.731	-0.0843186	0.359745	-0.234385	0.814686	0.963647
tRNA-Ala-CGC-6-1	259.621	-0.0828777	0.359642	-0.230445	0.817746	0.963647
tRNA-Arg-CCG-2-1	92.2281	0.0824126	0.368787	0.223469	0.82317	0.963647
tRNA-Ala-CGC-7-1	260.051	-0.0789126	0.361897	-0.218053	0.827388	0.963647
tRNA-Cys-GCA-13-1	21.9633	-0.0914763	0.433207	-0.211161	0.832762	0.963647
tRNA-Gln-CTG-2-1	313.079	-0.0699916	0.332015	-0.210808	0.833037	0.963647
tRNA-Gln-CTG-2-3	313.627	-0.0685251	0.333785	-0.205297	0.83734	0.963647
tRNA-Lys-CTT-14-1	0.228596	0.812723	4.02581	0.201878	0.840012	0.963647
tRNA-Asn-GTT-4-1	0.21612	0.812733	4.07458	0.199464	0.8419	0.963647
tRNA-Ser-GGA-1-1	0.544602	-0.575414	2.94722	-0.195239	0.845206	0.963647
tRNA-Met-CAT-6-1	1.81609	0.241248	1.25226	0.19265	0.847233	0.963647
tRNA-Glu-CTC-5-1	4.8296	0.276046	1.43422	0.192471	0.847374	0.963647
tRNA-Gln-CTG-2-2	314.041	-0.0632997	0.331538	-0.190927	0.848582	0.963647
tRNA-Gln-CTG-2-4	312.494	-0.0628866	0.332094	-0.189364	0.849808	0.963647
tRNA-Asp-GTC-4-1	215.689	-0.0784881	0.419236	-0.187217	0.851491	0.963647
tRNA-Lys-TTT-3-1	0.267406	0.812667	4.37844	0.185607	0.852753	0.963647
tRNA-Thr-AGT-1-2	14.1258	-0.103557	0.562663	-0.184049	0.853975	0.963647
tRNA-Thr-AGT-1-3	14.1258	-0.103557	0.562663	-0.184049	0.853975	0.963647
tRNA-Thr-AGT-1-1	14.1258	-0.103557	0.562663	-0.184049	0.853975	0.963647
tRNA-iMet-CAT-4-1	0.11554	0.812732	4.54293	0.1789	0.858016	0.963647
tRNA-Lys-TTT-5-1	24.1427	-0.0778806	0.437414	-0.178048	0.858685	0.963647
tRNA-Ala-TGC-4-1	365.042	0.0609576	0.350569	0.173882	0.861958	0.963647
tRNA-Thr-TGT-3-1	51.867	-0.0593899	0.34507	-0.17211	0.863351	0.963647
tRNA-Arg-TCG-2-1	63.1462	-0.0695812	0.409916	-0.169745	0.865211	0.963647
tRNA-Ala-CGC-2-1	443.308	0.047059	0.28774	0.163547	0.870088	0.963647
tRNA-Ile-AAT-1-3	22.9496	0.0564699	0.377466	0.149603	0.881078	0.963647
tRNA-Ser-TGA-1-1	426.512	-0.0514629	0.350139	-0.146979	0.883149	0.963647
tRNA-Ala-AGC-3-1	359.507	0.0486525	0.352535	0.138008	0.890234	0.963647
tRNA-Cys-GCA-25-1	0.771052	-0.265915	1.95581	-0.135961	0.891852	0.963647
tRNA-Ser-AGA-2-1	1069.49	-0.0424161	0.320524	-0.132333	0.894721	0.963647
tRNA-Ser-AGA-1-1	1069.6	-0.0408206	0.321049	-0.127148	0.898824	0.963647
tRNA-Ser-TGA-2-1	1071.96	-0.0406907	0.320232	-0.127066	0.898888	0.963647
tRNA-Ala-TGC-5-3	2624.47	0.0490217	0.39204	0.125043	0.90049	0.963647
tRNA-Ala-TGC-5-1	2624.58	0.0489387	0.39205	0.124828	0.90066	0.963647
tRNA-Ala-TGC-5-2	2624.58	0.0489387	0.39205	0.124828	0.90066	0.963647
tRNA-Ile-AAT-1-2	21.8608	-0.0486304	0.389915	-0.124721	0.900745	0.963647
tRNA-Ile-AAT-1-5	21.8608	-0.0486304	0.389915	-0.124721	0.900745	0.963647
tRNA-Ile-AAT-1-1	22.4319	-0.0486042	0.389711	-0.124719	0.900746	0.963647
tRNA-Ser-AGA-2-5	1066.68	-0.0399407	0.321975	-0.124049	0.901277	0.963647
tRNA-Ser-TGA-2-2	1069.8	-0.0397977	0.321054	-0.12396	0.901347	0.963647
tRNA-Ser-AGA-2-2	1066.46	-0.0399442	0.322486	-0.123863	0.901424	0.963647
tRNA-Ser-AGA-2-3	1066.21	-0.0399463	0.322794	-0.123752	0.901512	0.963647
tRNA-Ser-AGA-2-4	1066.21	-0.0399463	0.322794	-0.123752	0.901512	0.963647
tRNA-Ser-AGA-2-6	1066.21	-0.0399463	0.322794	-0.123752	0.901512	0.963647
tRNA-Phe-GAA-1-4	15.4292	0.057756	0.469708	0.122962	0.902137	0.963647
tRNA-Ala-TGC-3-1	408.032	0.0412473	0.350344	0.117734	0.906279	0.965632
tRNA-Lys-CTT-1-1	19.2528	0.0712026	0.638661	0.111487	0.91123	0.968468
tRNA-Ile-AAT-4-1	3.20243	0.0843254	0.859	0.0981669	0.9218	0.977246
tRNA-Asp-GTC-3-1	1.85076	0.114316	1.50441	0.0759873	0.939429	0.98887
tRNA-Ile-AAT-1-6	22.6951	0.0265253	0.387581	0.0684381	0.945437	0.98887
tRNA-Pro-AGG-3-1	7.72797	-0.0448071	0.682709	-0.0656314	0.947671	0.98887
tRNA-Val-CAC-4-1	473.594	-0.0178954	0.2736	-0.0654072	0.94785	0.98887
tRNA-Ile-GAT-1-1	0.152867	-0.287538	4.50622	-0.0638091	0.949122	0.98887
tRNA-Gly-GCC-5-1	466.407	-0.0240239	0.385711	-0.0622846	0.950336	0.98887
tRNA-Lys-CTT-6-1	1.44333	0.0852602	1.37769	0.0618865	0.950653	0.98887
tRNA-Ala-AGC-14-1	0.0586328	0.243912	4.52696	0.0538799	0.957031	0.98887
tRNA-Arg-TCT-5-1	0.247488	0.197514	3.90977	0.0505182	0.959709	0.98887
tRNA-Leu-TAG-3-1	121.014	-0.0136005	0.280021	-0.0485695	0.961262	0.98887
tRNA-Arg-CCT-3-1	21.1318	0.0197189	0.437236	0.0450991	0.964028	0.98887
tRNA-Gly-GCC-1-1	1698.42	0.0110121	0.265601	0.0414609	0.966928	0.98887
tRNA-Gly-GCC-1-2	1698.42	0.0110121	0.265601	0.0414609	0.966928	0.98887
tRNA-Gly-GCC-1-3	1698.42	0.0110121	0.265601	0.0414609	0.966928	0.98887
tRNA-Pro-TGG-3-1	0.0863005	-0.160444	4.51094	-0.0355677	0.971627	0.98887
tRNA-Gln-TTG-4-1	0.427587	0.0969322	2.72617	0.0355562	0.971636	0.98887
tRNA-Arg-ACG-3-1	39.6139	-0.0170109	0.49356	-0.0344657	0.972506	0.98887
tRNA-Pro-TGG-5-1	0.0830033	-0.1203	4.51251	-0.0266591	0.978732	0.992814
tRNA-Ile-TAT-1-1	7.23775	-0.0171083	1.02131	-0.0167513	0.986635	0.995438
tRNA-Cys-GCA-23-1	1.97794	-0.0174805	1.19062	-0.0146818	0.988286	0.995438
tRNA-Thr-TGT-3-2	61.347	0.00315191	0.333463	0.00945204	0.992458	0.995438
tRNA-Trp-CCA-4-1	26.4859	0.00378357	0.436516	0.00866767	0.993084	0.995438
tRNA-Trp-CCA-4-2	26.4859	0.00378357	0.436516	0.00866767	0.993084	0.995438
tRNA-Cys-GCA-20-1	4.07688	-0.00458805	0.874011	-0.00524942	0.995812	0.995812

## Sheet: HS692_tRNA_pvalues_TIME_padj05
HS692_tRNA_pvalues_TIME_padj05			HS692_tRNA_pvalues_TIME_padj05
	baseMean	log2FoldChange	lfcSE	stat	pvalue	padj
tRNA-His-GTG-2-7	28999.5	2.45371	0.220095	11.1484	7.2886e-29	4.06363e-27
tRNA-His-GTG-2-4	28998.5	2.45375	0.220158	11.1454	7.53979e-29	4.06363e-27
tRNA-His-GTG-2-5	28998.5	2.45375	0.220158	11.1454	7.53979e-29	4.06363e-27
tRNA-His-GTG-2-6	28998.5	2.45375	0.220158	11.1454	7.53979e-29	4.06363e-27
tRNA-His-GTG-2-1	29001.9	2.45339	0.220158	11.1437	7.68343e-29	4.06363e-27
tRNA-His-GTG-2-3	29001.9	2.45339	0.220158	11.1437	7.68343e-29	4.06363e-27
tRNA-His-GTG-2-2	29001.9	2.45339	0.220159	11.1437	7.68519e-29	4.06363e-27
tRNA-His-GTG-2-8	29001.8	2.45339	0.220159	11.1437	7.68535e-29	4.06363e-27
tRNA-His-GTG-3-1	196.814	1.99598	0.229314	8.70414	3.19989e-18	1.50395e-16
tRNA-Val-CAC-6-1	8198.9	1.96708	0.26261	7.49048	6.86206e-14	2.90265e-12
tRNA-Val-AAC-1-1	454079	1.77213	0.252164	7.0277	2.09962e-12	6.69899e-11
tRNA-Val-AAC-1-2	454076	1.77212	0.252163	7.02768	2.09994e-12	6.69899e-11
tRNA-Val-CAC-2-2	459699	1.76632	0.252582	6.99306	2.68951e-12	6.69899e-11
tRNA-Val-CAC-2-1	459700	1.76633	0.252583	6.99305	2.68981e-12	6.69899e-11
tRNA-Val-CAC-2-5	459700	1.76632	0.252583	6.99303	2.69021e-12	6.69899e-11
tRNA-Val-CAC-2-3	459702	1.76632	0.252585	6.99298	2.69117e-12	6.69899e-11
tRNA-Val-CAC-2-4	459697	1.76631	0.252586	6.99292	2.69226e-12	6.69899e-11
tRNA-Gly-CCC-1-2	1464.64	-1.66606	0.245903	-6.77529	1.24153e-11	2.76404e-10
tRNA-Gly-CCC-1-1	1464.64	-1.66606	0.245903	-6.77529	1.24153e-11	2.76404e-10
tRNA-Leu-TAG-1-1	1006.84	-1.56795	0.232474	-6.74462	1.53431e-11	3.24507e-10
tRNA-Leu-AAG-1-1	1011.73	-1.56869	0.23695	-6.62036	3.58315e-11	7.21515e-10
tRNA-Leu-AAG-1-2	1011.54	-1.5687	0.237317	-6.61016	3.83911e-11	7.21515e-10
tRNA-Leu-AAG-1-3	1011.66	-1.56871	0.237433	-6.60695	3.92313e-11	7.21515e-10
tRNA-Val-AAC-5-1	33823.4	1.68314	0.26053	6.46045	1.0439e-10	1.83988e-09
tRNA-Pro-AGG-1-1	498.549	1.39188	0.233524	5.96035	2.51705e-09	4.25886e-08
tRNA-Pro-AGG-1-6	498.175	1.37425	0.231632	5.93291	2.97621e-09	4.84206e-08
tRNA-Pro-AGG-1-5	474.181	1.34399	0.235726	5.70149	1.18766e-08	1.82363e-07
tRNA-Pro-AGG-1-2	472.482	1.33175	0.233694	5.69872	1.20713e-08	1.82363e-07
tRNA-Pro-AGG-1-4	479.374	1.33564	0.235595	5.66923	1.43442e-08	2.09228e-07
tRNA-Pro-AGG-1-3	474.298	1.32745	0.234645	5.65729	1.53784e-08	2.16836e-07
tRNA-Pro-TGG-2-2	501.388	1.25911	0.226684	5.55445	2.78484e-08	3.76369e-07
tRNA-Pro-CGG-1-1	571.438	1.30087	0.234366	5.55058	2.84724e-08	3.76369e-07
tRNA-Pro-TGG-2-1	502.629	1.26321	0.228153	5.53666	3.08302e-08	3.95188e-07
tRNA-Pro-TGG-2-4	500.78	1.24624	0.22663	5.49904	3.81865e-08	4.75085e-07
tRNA-Pro-CGG-1-3	563.111	1.28368	0.234464	5.47495	4.37647e-08	5.24516e-07
tRNA-Pro-TGG-2-3	499.104	1.2465	0.227819	5.47144	4.46396e-08	5.24516e-07
tRNA-Glu-TTC-1-4	7540.23	1.34245	0.248412	5.40412	6.51271e-08	7.10748e-07
tRNA-Glu-TTC-1-1	7533.07	1.34276	0.248522	5.40297	6.55463e-08	7.10748e-07
tRNA-Glu-TTC-1-2	7533.07	1.34276	0.248522	5.40297	6.55463e-08	7.10748e-07
tRNA-Glu-TTC-1-3	7516.67	1.34669	0.249457	5.39847	6.72102e-08	7.10748e-07
tRNA-Val-CAC-4-1	473.594	1.31953	0.24586	5.367	8.00593e-08	8.25977e-07
tRNA-Pro-CGG-1-2	574.315	1.26105	0.235496	5.35489	8.56085e-08	8.622e-07
tRNA-Ala-CGC-3-1	259.731	-1.77205	0.334828	-5.29242	1.20706e-07	1.12731e-06
tRNA-Ala-CGC-3-2	259.731	-1.77205	0.334828	-5.29242	1.20706e-07	1.12731e-06
tRNA-Ala-CGC-3-3	259.731	-1.77205	0.334828	-5.29242	1.20706e-07	1.12731e-06
tRNA-Ala-CGC-6-1	259.621	-1.77061	0.334734	-5.28959	1.22592e-07	1.12731e-06
tRNA-Ala-CGC-7-1	260.051	-1.77155	0.336827	-5.25953	1.44427e-07	1.29984e-06
tRNA-Glu-TTC-2-2	5698.9	1.20166	0.237802	5.05322	4.34431e-07	3.82843e-06
tRNA-Glu-TTC-2-1	5697.21	1.20098	0.238511	5.03534	4.77006e-07	4.11783e-06
tRNA-Leu-CAA-1-1	79.2749	-1.39758	0.283608	-4.92785	8.31386e-07	7.03352e-06
tRNA-Leu-TAA-2-1	3119.16	-1.66901	0.340741	-4.89819	9.67247e-07	8.02246e-06
tRNA-Leu-CAA-4-1	81.1825	-1.42082	0.291442	-4.87514	1.08729e-06	8.84469e-06
tRNA-Leu-TAG-3-1	121.014	-1.26109	0.259503	-4.85962	1.1761e-06	9.38661e-06
tRNA-Ala-TGC-8-1	340.791	-1.57033	0.328289	-4.78337	1.72381e-06	1.31584e-05
tRNA-Ala-TGC-7-1	341.857	-1.57049	0.328467	-4.78126	1.74201e-06	1.31584e-05
tRNA-Ala-TGC-7-2	341.857	-1.57049	0.328467	-4.78126	1.74201e-06	1.31584e-05
tRNA-Ala-TGC-5-3	2624.47	-1.72888	0.363156	-4.76071	1.92916e-06	1.38626e-05
tRNA-Ala-TGC-5-1	2624.58	-1.72876	0.363165	-4.76025	1.93355e-06	1.38626e-05
tRNA-Ala-TGC-5-2	2624.58	-1.72876	0.363165	-4.76025	1.93355e-06	1.38626e-05
tRNA-Ser-TGA-1-1	426.512	-1.53566	0.324786	-4.72822	2.26494e-06	1.59678e-05
tRNA-Ala-TGC-4-1	365.042	-1.53708	0.325601	-4.72074	2.34987e-06	1.6295e-05
tRNA-Pro-TGG-1-1	358.92	1.03126	0.222478	4.63534	3.56351e-06	2.39868e-05
tRNA-Ser-AGA-2-1	1069.49	-1.37596	0.296875	-4.63482	3.5725e-06	2.39868e-05
tRNA-Ala-AGC-8-1	345.193	-1.51112	0.326548	-4.62756	3.70006e-06	2.44551e-05
tRNA-Ser-AGA-1-1	1069.6	-1.37189	0.297358	-4.61361	3.95727e-06	2.51616e-05
tRNA-Ser-TGA-2-1	1071.96	-1.36804	0.296598	-4.61243	3.97986e-06	2.51616e-05
tRNA-Ser-TGA-2-2	1069.8	-1.37148	0.297363	-4.61214	3.98541e-06	2.51616e-05
tRNA-Ser-AGA-2-5	1066.68	-1.37314	0.298218	-4.60448	4.13496e-06	2.56861e-05
tRNA-Ser-AGA-2-2	1066.46	-1.37315	0.29869	-4.59723	4.28153e-06	2.56861e-05
tRNA-Ser-AGA-2-3	1066.21	-1.37315	0.298975	-4.59286	4.37211e-06	2.56861e-05
tRNA-Ser-AGA-2-4	1066.21	-1.37315	0.298975	-4.59286	4.37211e-06	2.56861e-05
tRNA-Ser-AGA-2-6	1066.21	-1.37315	0.298975	-4.59286	4.37211e-06	2.56861e-05
tRNA-Ala-TGC-3-1	408.032	-1.47874	0.325093	-4.54865	5.39904e-06	3.12848e-05
tRNA-Ala-AGC-3-1	359.507	-1.48069	0.327237	-4.52483	6.04443e-06	3.45513e-05
tRNA-Arg-CCT-4-1	107.841	-1.34136	0.300798	-4.45933	8.22176e-06	4.63708e-05
tRNA-Ala-TGC-6-1	593.053	-1.53741	0.346358	-4.43881	9.0459e-06	5.03476e-05
tRNA-Leu-CAA-3-1	144.226	-1.56432	0.353006	-4.43142	9.36138e-06	5.14268e-05
tRNA-Ala-CGC-1-2	394.195	-1.40504	0.318122	-4.41667	1.00233e-05	5.43573e-05
tRNA-Ala-CGC-1-1	391.594	-1.448	0.328946	-4.40194	1.07289e-05	5.74469e-05
tRNA-Val-AAC-3-1	3954.2	1.13802	0.27208	4.18269	2.88082e-05	0.000152323
tRNA-Arg-TCG-1-1	61.4603	-1.05617	0.253206	-4.17121	3.02988e-05	0.000158227
tRNA-Val-CAC-3-1	4033.68	1.133	0.27185	4.16772	3.07656e-05	0.000158706
tRNA-Phe-GAA-1-3	14.6979	-1.88496	0.454261	-4.1495	3.33199e-05	0.000169811
tRNA-SeC-TCA-1-1	10932.2	-0.984687	0.237859	-4.1398	3.47613e-05	0.000175048
tRNA-Val-AAC-2-1	3983.64	1.11766	0.271227	4.12078	3.77596e-05	0.00018379
tRNA-Val-AAC-2-2	3983.64	1.11766	0.271227	4.12078	3.77596e-05	0.00018379
tRNA-Leu-TAG-2-1	796.037	-1.05278	0.255497	-4.12053	3.78008e-05	0.00018379
tRNA-Leu-AAG-2-1	811.616	-1.06059	0.258757	-4.09879	4.15309e-05	0.000199632
tRNA-Leu-AAG-3-1	798.842	-1.06661	0.261698	-4.07572	4.58726e-05	0.000218024
tRNA-Phe-GAA-1-2	14.5148	-1.80816	0.452801	-3.99328	6.51661e-05	0.000306281
tRNA-Ser-CGA-2-1	183.993	-1.16274	0.293708	-3.95882	7.53198e-05	0.000350113
tRNA-Cys-GCA-3-4	3170.82	0.911295	0.230746	3.94934	7.83666e-05	0.000356842
tRNA-Cys-GCA-1-1	3162.88	0.914352	0.2318	3.94456	7.99454e-05	0.000356842
tRNA-Cys-GCA-3-1	3172.78	0.910374	0.230917	3.94243	8.06617e-05	0.000356842
tRNA-Cys-GCA-3-3	3185.21	0.91067	0.230999	3.9423	8.07029e-05	0.000356842
tRNA-Cys-GCA-3-2	3185.67	0.910471	0.230998	3.94147	8.09854e-05	0.000356842
tRNA-Cys-GCA-2-1	3180.74	0.913019	0.231824	3.93842	8.20186e-05	0.000357669
tRNA-Cys-GCA-1-2	3179.63	0.914529	0.232483	3.93374	8.36338e-05	0.000360991
tRNA-Met-CAT-1-1	279.448	-1.42104	0.373759	-3.80203	0.000143515	0.000613199
tRNA-Gly-CCC-2-1	3966.67	1.37976	0.363406	3.79674	0.000146614	0.000614036
tRNA-Gly-CCC-2-2	3966.67	1.37976	0.363406	3.79674	0.000146614	0.000614036
tRNA-Lys-CTT-3-2	3876.21	0.899589	0.238167	3.77714	0.000158643	0.0006579
tRNA-Lys-CTT-3-5	3828.9	0.909065	0.241313	3.76716	0.000165112	0.000659733
tRNA-Lys-CTT-3-6	3828.9	0.909065	0.241313	3.76716	0.000165112	0.000659733
tRNA-Met-CAT-1-2	282.709	-1.38074	0.366543	-3.76694	0.000165263	0.000659733
tRNA-Lys-CTT-3-7	3829.01	0.908848	0.241276	3.76685	0.000165323	0.000659733
tRNA-Lys-TTT-5-1	24.1427	-1.54957	0.411897	-3.76204	0.000168532	0.000666253
tRNA-Ala-CGC-2-1	443.308	-0.996411	0.266009	-3.74578	0.000179834	0.000704351
tRNA-Phe-GAA-1-4	15.4292	-1.69574	0.455642	-3.72166	0.000197915	0.000768056
tRNA-Lys-CTT-3-4	3854.04	0.894492	0.241259	3.7076	0.000209232	0.000801442
tRNA-Lys-CTT-3-3	3858	0.894798	0.24156	3.70424	0.000212022	0.000801442
tRNA-Lys-CTT-3-1	3852.61	0.894151	0.241399	3.70403	0.000212202	0.000801442
tRNA-Gly-TCC-1-2	390.66	-1.36307	0.371343	-3.67064	0.000241941	0.000889921
tRNA-Gly-TCC-1-3	390.66	-1.36307	0.371343	-3.67064	0.000241941	0.000889921
tRNA-Gly-TCC-1-4	390.66	-1.36307	0.371343	-3.67064	0.000241941	0.000889921
tRNA-Phe-GAA-1-5	15.7564	-1.56562	0.427814	-3.65958	0.000252625	0.00092121
tRNA-Gly-TCC-1-7	393.954	-1.34929	0.369268	-3.65396	0.000258231	0.000932384
tRNA-Ser-CGA-3-1	53.5816	-1.40244	0.384009	-3.65211	0.000260098	0.000932384
tRNA-Gly-TCC-1-1	398.739	-1.3242	0.363661	-3.64132	0.000271248	0.000964183
tRNA-Val-CAC-1-1	2394.51	1.0377	0.290651	3.57025	0.000356638	0.00125715
tRNA-Ser-CGA-1-1	54.8551	-1.32791	0.372891	-3.56111	0.000369294	0.001291
tRNA-Gly-TCC-1-5	394.167	-1.31641	0.371042	-3.54787	0.000388366	0.00134655
tRNA-Ser-GCT-6-1	12.6153	-1.8764	0.536801	-3.49553	0.000473122	0.00162708
tRNA-Thr-CGT-2-1	49.5939	-1.44492	0.41499	-3.48182	0.000498018	0.00169888
tRNA-Arg-CCG-2-1	92.2281	-1.15846	0.341681	-3.39046	0.000697748	0.00236118
tRNA-Leu-CAA-2-1	362.291	-1.55249	0.472189	-3.28787	0.0010095	0.00338902
tRNA-Val-AAC-4-1	1646.35	1.32118	0.409732	3.22451	0.0012619	0.00420302
tRNA-Ala-TGC-2-1	532.574	-1.02644	0.321678	-3.19091	0.00141827	0.00468694
tRNA-Ser-GCT-3-1	1110.78	-1.08552	0.341676	-3.17705	0.00148779	0.00487858
tRNA-Ser-GCT-2-1	1106.57	-1.09738	0.346005	-3.17157	0.00151616	0.00493337
tRNA-Gly-CCC-5-1	81882.7	1.01462	0.324996	3.12195	0.0017966	0.00572098
tRNA-Ser-GCT-4-1	1098.55	-1.08494	0.348045	-3.11724	0.00182556	0.00572098
tRNA-Ser-GCT-4-2	1098.3	-1.08471	0.348093	-3.11615	0.00183231	0.00572098
tRNA-Gly-GCC-3-1	82830.6	0.995962	0.320576	3.10679	0.00189134	0.00572098
tRNA-Gly-GCC-4-1	82804.1	0.993838	0.320195	3.10386	0.00191015	0.00572098
tRNA-Gly-GCC-2-8	82771.5	0.994591	0.320498	3.10327	0.00191396	0.00572098
tRNA-Gly-GCC-2-7	82764.1	0.994481	0.320471	3.10319	0.00191446	0.00572098
tRNA-Gly-GCC-2-4	82742.8	0.994311	0.320524	3.10215	0.00192122	0.00572098
tRNA-Gly-GCC-2-5	82743.9	0.994298	0.320529	3.10205	0.00192185	0.00572098
tRNA-Gly-GCC-2-6	82751.1	0.994152	0.32052	3.10168	0.00192425	0.00572098
tRNA-Gly-GCC-2-1	82739.3	0.994132	0.320521	3.10161	0.00192473	0.00572098
tRNA-Gly-GCC-2-2	82743.5	0.994087	0.320542	3.10126	0.00192696	0.00572098
tRNA-Gly-GCC-2-3	82825.9	0.99248	0.320137	3.10018	0.00193404	0.00572098
tRNA-Ser-GCT-4-3	1102.79	-1.07149	0.34827	-3.07662	0.00209362	0.00615001
tRNA-Asn-GTT-2-1	9.19201	-1.72539	0.564018	-3.0591	0.00222001	0.00647631
tRNA-Ser-GCT-1-1	1032.9	-1.07101	0.361129	-2.96573	0.00301963	0.00874865
tRNA-Gly-GCC-6-1	530.398	1.02462	0.34809	2.94353	0.00324487	0.00933729
tRNA-Trp-CCA-3-2	40.7547	0.944242	0.326225	2.89445	0.00379821	0.0108557
tRNA-Cys-GCA-16-1	19.0894	1.29716	0.449441	2.88616	0.00389972	0.011071
tRNA-Met-CAT-3-1	30.2465	-1.15887	0.403617	-2.87121	0.00408899	0.0115309
tRNA-Glu-TTC-3-1	144.564	0.940333	0.329628	2.85271	0.00433481	0.0120633
tRNA-Glu-TTC-3-2	144.564	0.940333	0.329628	2.85271	0.00433481	0.0120633
tRNA-Met-CAT-4-1	9.82923	-2.04337	0.717078	-2.84958	0.00437774	0.0121032
tRNA-Leu-TAA-1-1	54.385	-1.18773	0.417263	-2.84648	0.00442058	0.0121423
tRNA-Asn-GTT-1-1	15.3438	-1.32275	0.467547	-2.82912	0.00466757	0.0127379
tRNA-Leu-CAG-3-1	10.374	-1.38257	0.496375	-2.78533	0.00534725	0.0144993
tRNA-Pro-TGG-4-1	196.596	0.995925	0.359065	2.77366	0.00554296	0.0149342
tRNA-Met-CAT-2-2	238.585	-1.19043	0.433096	-2.74866	0.00598388	0.0160201
tRNA-Met-CAT-2-1	238.964	-1.19616	0.435528	-2.74646	0.00602416	0.0160265
tRNA-Thr-CGT-1-1	20.4723	-1.50996	0.560523	-2.69383	0.00706353	0.0186742
tRNA-Ile-AAT-1-4	22.5194	-0.938238	0.35021	-2.67907	0.0073826	0.0193965
tRNA-Thr-AGT-6-1	1.50955	4.60409	1.72392	2.67071	0.00756908	0.0197637
tRNA-Gly-TCC-1-6	427.67	-1.00192	0.3773	-2.6555	0.00791899	0.0205505
tRNA-Gln-CTG-1-1	241.967	-0.629222	0.239468	-2.62758	0.00859949	0.0221804
tRNA-Gly-CCC-4-1	1065.83	0.871868	0.337681	2.58193	0.00982489	0.0251819
tRNA-Asp-GTC-2-1	1891.72	0.513471	0.199026	2.57992	0.00988224	0.0251819
tRNA-Gly-CCC-3-1	1073.04	0.86167	0.334928	2.5727	0.0100909	0.0255596
tRNA-Asn-GTT-3-6	24.7445	-0.9734	0.380934	-2.5553	0.0106097	0.0267137
tRNA-Phe-GAA-3-1	8.07769	-1.47206	0.580521	-2.53576	0.0112203	0.028084
tRNA-Gln-CTG-5-1	85.5343	1.09179	0.431295	2.53142	0.0113603	0.0282672
tRNA-iMet-CAT-1-7	1318.85	1.08798	0.438967	2.4785	0.0131934	0.0323086
tRNA-iMet-CAT-1-6	1323.3	1.08966	0.439649	2.47848	0.0131944	0.0323086
tRNA-Arg-CCT-3-1	21.1318	-0.984006	0.397625	-2.47471	0.0133344	0.0323086
tRNA-iMet-CAT-3-1	1272.12	1.139	0.460759	2.47201	0.0134355	0.0323086
tRNA-iMet-CAT-1-5	1316.69	1.08647	0.439581	2.4716	0.0134508	0.0323086
tRNA-iMet-CAT-1-2	1316.71	1.08594	0.439689	2.46979	0.0135192	0.0323086
tRNA-iMet-CAT-1-4	1316.71	1.08594	0.439689	2.46979	0.0135192	0.0323086
tRNA-iMet-CAT-1-3	1325.7	1.08394	0.439449	2.46658	0.013641	0.0323745
tRNA-iMet-CAT-1-1	1324.82	1.08054	0.438345	2.46504	0.0136998	0.0323745
tRNA-Ile-AAT-1-3	22.9496	-0.836473	0.339881	-2.46108	0.013852	0.0325522
tRNA-Ile-AAT-1-2	21.8608	-0.851595	0.348297	-2.44503	0.0144841	0.0336636
tRNA-Ile-AAT-1-5	21.8608	-0.851595	0.348297	-2.44503	0.0144841	0.0336636
tRNA-Arg-CCG-1-1	24.2194	-0.953975	0.395472	-2.41224	0.0158547	0.0366477
tRNA-Met-CAT-5-1	8.28216	-1.48914	0.618517	-2.40761	0.0160575	0.0369147
tRNA-Gln-CTG-4-1	120.629	0.831064	0.348964	2.38152	0.0172415	0.0394224
tRNA-Ile-AAT-1-6	22.6951	-0.825149	0.348032	-2.3709	0.0177448	0.0403552
tRNA-Asn-GTT-3-3	23.967	-0.983373	0.4169	-2.35877	0.0183355	0.0414756
tRNA-Asn-GTT-3-9	24.3682	-0.962228	0.41114	-2.34039	0.0192637	0.0433433
tRNA-Asn-GTT-3-4	24.0922	-0.949762	0.411483	-2.30814	0.0209912	0.0467331
tRNA-Asn-GTT-3-5	24.0922	-0.949762	0.411483	-2.30814	0.0209912	0.0467331
tRNA-Arg-TCT-4-1	12.3197	1.60397	0.704137	2.27792	0.0227315	0.0503425
tRNA-Asp-GTC-4-1	215.689	0.845699	0.378019	2.23719	0.0252741	0.0556819
tRNA-Lys-CTT-6-1	1.44333	-3.20658	1.50205	-2.1348	0.0327771	0.0718379
tRNA-Asn-GTT-3-2	59.2856	-0.926435	0.434633	-2.13154	0.033045	0.0720517
tRNA-Gly-GCC-1-1	1698.42	0.515388	0.244565	2.10737	0.0350855	0.0753358
tRNA-Gly-GCC-1-2	1698.42	0.515388	0.244565	2.10737	0.0350855	0.0753358
tRNA-Gly-GCC-1-3	1698.42	0.515388	0.244565	2.10737	0.0350855	0.0753358
tRNA-Ala-AGC-7-1	17.8602	0.924171	0.439693	2.10185	0.0355662	0.0759824
tRNA-Ile-AAT-1-1	22.4319	-0.708283	0.344511	-2.05591	0.0397912	0.0845814
tRNA-Ala-AGC-6-1	18.0796	0.90482	0.4408	2.05268	0.0401037	0.0848193
tRNA-Ala-AGC-4-1	82.8675	-0.599721	0.292512	-2.05024	0.0403407	0.084896
tRNA-Leu-CAG-2-2	682.201	-0.58063	0.284576	-2.04033	0.0413172	0.0865207
tRNA-Ala-AGC-1-1	59.7376	0.570033	0.285275	1.99818	0.0456966	0.0930662
tRNA-Glu-CTC-1-8	12519.6	0.519435	0.260275	1.99572	0.0459648	0.0930662
tRNA-Glu-CTC-1-7	12547.4	0.51872	0.260023	1.9949	0.0460538	0.0930662
tRNA-Glu-CTC-1-5	12503.1	0.517626	0.260311	1.98849	0.0467574	0.0930662
tRNA-Glu-CTC-1-6	12503.1	0.517626	0.260311	1.98849	0.0467574	0.0930662
tRNA-Glu-CTC-1-4	12540	0.51728	0.260195	1.98804	0.0468068	0.0930662
tRNA-Arg-CCT-2-2	19.5824	-0.880794	0.443307	-1.98687	0.0469367	0.0930662
tRNA-Glu-CTC-1-9	12504.4	0.516954	0.260447	1.98487	0.0471587	0.0930662
tRNA-His-GTG-1-1	169.594	0.587389	0.2961	1.98375	0.0472837	0.0930662
tRNA-Leu-CAG-1-1	670.982	-0.574284	0.290091	-1.97967	0.0477411	0.0930662
tRNA-Leu-CAG-1-2	670.982	-0.574284	0.290091	-1.97967	0.0477411	0.0930662
tRNA-Leu-CAG-1-3	670.982	-0.574284	0.290091	-1.97967	0.0477411	0.0930662
tRNA-Glu-CTC-1-1	12513.9	0.51571	0.260506	1.97965	0.0477432	0.0930662
tRNA-Glu-CTC-1-2	12513.9	0.51571	0.260506	1.97965	0.0477432	0.0930662
tRNA-Glu-CTC-1-3	12513.9	0.51571	0.260506	1.97965	0.0477432	0.0930662
tRNA-Leu-CAG-1-4	673.663	-0.576325	0.292892	-1.9677	0.0491021	0.0951451
tRNA-Trp-CCA-3-1	38.9631	0.724914	0.368821	1.96549	0.0493577	0.0951451
tRNA-Leu-CAG-1-5	671.969	-0.570602	0.290472	-1.96439	0.0494845	0.0951451
tRNA-Leu-CAG-2-1	695.833	-0.562122	0.290547	-1.9347	0.0530265	0.101494
tRNA-Lys-CTT-1-1	19.2528	-1.12814	0.590898	-1.9092	0.0562366	0.107154
tRNA-Ala-CGC-4-1	1.76644	-2.11142	1.1074	-1.90665	0.0565665	0.107299
tRNA-Gln-TTG-2-1	92.2819	0.507041	0.267566	1.89501	0.0580905	0.108206
tRNA-Cys-GCA-24-1	267.527	0.408451	0.221094	1.84741	0.0646881	0.108206
tRNA-Cys-GCA-9-1	267.202	0.407805	0.220833	1.84667	0.064795	0.108206
tRNA-Cys-GCA-4-2	267.317	0.406824	0.220649	1.84376	0.0652175	0.108206
tRNA-Cys-GCA-4-4	267.317	0.406824	0.220649	1.84376	0.0652175	0.108206
tRNA-Cys-GCA-4-10	267.317	0.406824	0.220649	1.84376	0.0652175	0.108206
tRNA-Cys-GCA-4-11	267.317	0.406824	0.220649	1.84376	0.0652175	0.108206
tRNA-Cys-GCA-4-8	267.435	0.407656	0.221101	1.84375	0.0652192	0.108206
tRNA-Cys-GCA-4-12	267.619	0.404622	0.219546	1.84299	0.06533	0.108206
tRNA-Cys-GCA-4-22	267.389	0.406856	0.221054	1.84053	0.0656909	0.108206
tRNA-Cys-GCA-4-23	267.389	0.406856	0.221054	1.84053	0.0656909	0.108206
tRNA-Cys-GCA-4-25	267.389	0.406856	0.221054	1.84053	0.0656909	0.108206
tRNA-Cys-GCA-4-28	267.389	0.406856	0.221054	1.84053	0.0656909	0.108206
tRNA-Cys-GCA-14-1	267.407	0.406121	0.220677	1.84034	0.0657181	0.108206
tRNA-Cys-GCA-4-3	267.407	0.406121	0.220677	1.84034	0.0657181	0.108206
tRNA-Cys-GCA-4-5	267.407	0.406121	0.220677	1.84034	0.0657181	0.108206
tRNA-Cys-GCA-4-6	267.407	0.406121	0.220677	1.84034	0.0657181	0.108206
tRNA-Cys-GCA-4-7	267.407	0.406121	0.220677	1.84034	0.0657181	0.108206
tRNA-Cys-GCA-4-14	267.407	0.406121	0.220677	1.84034	0.0657181	0.108206
tRNA-Cys-GCA-12-1	267.348	0.406125	0.220729	1.83993	0.0657786	0.108206
tRNA-Cys-GCA-4-16	267.348	0.406125	0.220729	1.83993	0.0657786	0.108206
tRNA-Cys-GCA-6-1	267.348	0.406125	0.220729	1.83993	0.0657786	0.108206
tRNA-Cys-GCA-4-17	267.348	0.406125	0.220729	1.83993	0.0657786	0.108206
tRNA-Cys-GCA-4-18	267.348	0.406125	0.220729	1.83993	0.0657786	0.108206
tRNA-Cys-GCA-4-19	267.348	0.406125	0.220729	1.83993	0.0657786	0.108206
tRNA-Cys-GCA-4-20	267.348	0.406125	0.220729	1.83993	0.0657786	0.108206
tRNA-Cys-GCA-4-24	267.348	0.406125	0.220729	1.83993	0.0657786	0.108206
tRNA-Cys-GCA-10-1	267.348	0.406125	0.220729	1.83993	0.0657786	0.108206
tRNA-Cys-GCA-4-26	267.348	0.406125	0.220729	1.83993	0.0657786	0.108206
tRNA-Cys-GCA-4-27	267.348	0.406125	0.220729	1.83993	0.0657786	0.108206
tRNA-Cys-GCA-4-29	267.348	0.406125	0.220729	1.83993	0.0657786	0.108206
tRNA-Cys-GCA-4-1	267.466	0.406956	0.221181	1.83993	0.0657788	0.108206
tRNA-Cys-GCA-4-21	267.466	0.406956	0.221181	1.83993	0.0657788	0.108206
tRNA-Cys-GCA-4-13	269.243	0.400102	0.217793	1.83708	0.0661984	0.108206
tRNA-Cys-GCA-7-1	272.91	0.389268	0.211913	1.83692	0.0662216	0.108206
tRNA-Cys-GCA-4-15	267.42	0.406157	0.221134	1.8367	0.0662538	0.108206
tRNA-Ile-AAT-1-7	25.4198	-0.642616	0.350259	-1.83469	0.066552	0.108275
tRNA-Cys-GCA-4-9	269.103	0.397729	0.21786	1.82562	0.0679079	0.110058
tRNA-Cys-GCA-5-1	283.907	0.384494	0.212567	1.80881	0.0704804	0.113791
tRNA-Leu-CAG-2-3	715.526	-0.53655	0.297252	-1.80504	0.0710691	0.114305
tRNA-Arg-CCT-2-1	19.3057	-0.784434	0.439907	-1.78318	0.0745567	0.11946
tRNA-Ile-AAT-4-1	3.20243	-1.477	0.829608	-1.78035	0.0750181	0.119746
tRNA-Ala-TGC-1-1	24.5143	-0.729492	0.41104	-1.77475	0.0759394	0.120618
tRNA-Trp-CCA-5-1	500.535	-0.550301	0.310279	-1.77357	0.0761347	0.120618
tRNA-Gly-ACC-1-1	42.0916	-0.533695	0.301504	-1.77011	0.0767088	0.121074
tRNA-Lys-CTT-2-2	3471.14	0.362341	0.205391	1.76415	0.0777066	0.122193
tRNA-Lys-CTT-2-1	3466.48	0.361942	0.205383	1.76228	0.0780224	0.122235
tRNA-Ala-AGC-4-2	85.6153	-0.529947	0.305227	-1.73624	0.0825213	0.128806
tRNA-Asn-GTT-3-7	27.6734	-0.619517	0.361115	-1.71557	0.0862415	0.134118
tRNA-Asn-GTT-3-8	36.4757	-0.709917	0.418872	-1.69483	0.0901073	0.139617
tRNA-Ile-AAT-3-1	23.6074	-0.619609	0.367476	-1.68612	0.0917721	0.141677
tRNA-Tyr-GTA-3-2	9.28585	-0.932631	0.576865	-1.61672	0.105938	0.162952
tRNA-Arg-TCT-1-1	8.71325	-1.0913	0.685926	-1.59099	0.111612	0.171057
tRNA-Arg-CCT-1-1	19.0254	-0.719885	0.454102	-1.58529	0.112899	0.172406
tRNA-Ala-AGC-5-2	66.955	-0.499257	0.316917	-1.57535	0.115175	0.174619
tRNA-Ala-AGC-5-3	66.955	-0.499257	0.316917	-1.57535	0.115175	0.174619
tRNA-Ala-AGC-10-1	66.8531	-0.495707	0.31619	-1.56775	0.116939	0.176662
tRNA-Ala-AGC-12-1	67.9931	-0.481641	0.310748	-1.54994	0.121156	0.182381
tRNA-Arg-TCG-3-1	23.4065	-0.716767	0.470102	-1.5247	0.127333	0.190325
tRNA-Arg-TCG-3-2	23.4065	-0.716767	0.470102	-1.5247	0.127333	0.190325
tRNA-Ala-AGC-5-1	68.6688	-0.464446	0.315557	-1.47183	0.141068	0.210111
tRNA-Tyr-GTA-2-1	35.6119	0.607425	0.424797	1.42992	0.152741	0.2267
tRNA-Glu-CTC-5-1	4.8296	1.53204	1.08903	1.40678	0.159491	0.235891
tRNA-Lys-CTT-10-1	2.16767	-1.39887	0.998851	-1.40047	0.161371	0.23784
tRNA-Phe-GAA-2-1	0.917422	-2.10776	1.51956	-1.38708	0.165417	0.242956
tRNA-Gly-GCC-5-1	466.407	0.475553	0.353608	1.34486	0.178671	0.261514
tRNA-Cys-GCA-13-1	21.9633	0.454088	0.34425	1.31907	0.187147	0.272976
tRNA-Leu-TAA-3-1	0.766104	-2.24079	1.71162	-1.30917	0.190478	0.27688
tRNA-Glu-CTC-3-1	18.9331	0.560584	0.429154	1.30625	0.191467	0.277365
tRNA-Trp-CCA-2-1	1815.97	-0.371038	0.285526	-1.29949	0.193776	0.279752
tRNA-Trp-CCA-4-1	26.4859	0.467574	0.364696	1.28209	0.199811	0.286508
tRNA-Trp-CCA-4-2	26.4859	0.467574	0.364696	1.28209	0.199811	0.286508
tRNA-Cys-GCA-19-1	6.12119	0.733012	0.585509	1.25192	0.210599	0.300957
tRNA-Lys-CTT-16-1	1.96092	-1.2336	1.02053	-1.20879	0.226744	0.322835
tRNA-Ala-AGC-2-1	83.4787	0.350582	0.290459	1.20699	0.227435	0.322835
tRNA-Lys-TTT-2-1	27.0666	-0.648753	0.55005	-1.17944	0.238221	0.337016
tRNA-Lys-TTT-2-2	26.9172	-0.648915	0.551347	-1.17696	0.23921	0.337286
tRNA-Ala-AGC-2-2	85.7093	0.329647	0.283499	1.16278	0.244919	0.344188
tRNA-Asn-GTT-3-1	29.9718	-0.391825	0.350732	-1.11716	0.263924	0.369669
tRNA-Arg-TCG-2-1	63.1462	-0.410164	0.368991	-1.11158	0.266319	0.371791
tRNA-Leu-CAG-4-1	27.9425	0.497109	0.450946	1.10237	0.270301	0.37611
tRNA-Arg-ACG-1-3	19.0353	-0.487968	0.443832	-1.09944	0.271574	0.376642
tRNA-Lys-CTT-18-1	7.24928	0.804973	0.748345	1.07567	0.282074	0.389926
tRNA-Thr-TGT-3-1	51.867	-0.325734	0.303761	-1.07234	0.283568	0.390715
tRNA-Pro-AGG-3-1	7.72797	-0.621925	0.599201	-1.03792	0.299305	0.411059
tRNA-Glu-CTC-2-1	367.677	0.807414	0.808307	0.998895	0.317846	0.435109
tRNA-Cys-GCA-18-1	1.40367	1.58974	1.60787	0.988722	0.322799	0.440465
tRNA-Tyr-GTA-3-1	9.85514	-0.539947	0.548662	-0.984114	0.325059	0.442103
tRNA-Gln-CTG-7-1	2.46529	-0.938886	0.956076	-0.98202	0.32609	0.442103
tRNA-Ala-CGC-5-1	9.5477	0.882472	0.92402	0.955036	0.339559	0.458893
tRNA-Cys-GCA-11-1	1.76443	-0.905456	0.984296	-0.919902	0.357624	0.481767
tRNA-Ile-AAT-1-8	31.1021	-0.291947	0.321255	-0.908768	0.363473	0.488092
tRNA-Arg-TCT-3-1	2.7561	0.914589	1.04604	0.874334	0.381936	0.511263
tRNA-Thr-CGT-3-1	1.32481	1.82742	2.10836	0.866753	0.386078	0.515176
tRNA-Ser-GCT-5-1	13.6209	-0.461529	0.535342	-0.86212	0.388621	0.51694
tRNA-Thr-AGT-2-1	50.0235	0.380428	0.475661	0.799788	0.423834	0.562011
tRNA-Lys-CTT-13-1	7.44524	0.587998	0.751978	0.781936	0.434252	0.574027
tRNA-Tyr-GTA-1-1	3.24004	-0.66021	0.856141	-0.771147	0.44062	0.579961
tRNA-Cys-GCA-15-1	5.35612	0.443787	0.576578	0.769691	0.441483	0.579961
tRNA-Gln-CTG-2-2	314.041	-0.225139	0.303528	-0.741742	0.458244	0.597631
tRNA-Lys-TTT-1-1	614.218	-0.296262	0.403368	-0.73447	0.462662	0.597631
tRNA-Lys-TTT-1-5	604.229	-0.295778	0.403703	-0.732661	0.463765	0.597631
tRNA-Ile-AAT-2-1	7.08639	-0.540188	0.742182	-0.727838	0.466713	0.597631
tRNA-Gln-CTG-2-4	312.494	-0.220914	0.304013	-0.726659	0.467435	0.597631
tRNA-Gln-TTG-6-1	5.84372	-0.576758	0.795132	-0.725361	0.468231	0.597631
tRNA-Asp-GTC-1-10	404.065	0.258526	0.360052	0.718024	0.472742	0.597631
tRNA-Asp-GTC-1-5	404.368	0.256895	0.361439	0.710756	0.477235	0.597631
tRNA-Asp-GTC-1-6	403.617	0.254653	0.36083	0.705743	0.480348	0.597631
tRNA-Asp-GTC-1-1	404.2	0.254479	0.361104	0.704723	0.480983	0.597631
tRNA-Asp-GTC-1-13	403.162	0.253714	0.360421	0.703939	0.481471	0.597631
tRNA-Asp-GTC-1-3	402.92	0.253716	0.360526	0.703738	0.481596	0.597631
tRNA-Asp-GTC-1-4	402.92	0.253716	0.360526	0.703738	0.481596	0.597631
tRNA-Asp-GTC-1-9	402.92	0.253716	0.360526	0.703738	0.481596	0.597631
tRNA-Asp-GTC-1-7	403.16	0.253716	0.360582	0.703631	0.481663	0.597631
tRNA-Asp-GTC-1-2	403.039	0.253717	0.360594	0.703607	0.481678	0.597631
tRNA-Asp-GTC-1-12	403.134	0.252669	0.360528	0.700831	0.483408	0.597631
tRNA-Thr-AGT-4-1	13.5344	0.39299	0.561482	0.699916	0.48398	0.597631
tRNA-Tyr-GTA-1-2	3.21237	-0.599796	0.858457	-0.698691	0.484745	0.597631
tRNA-Asp-GTC-1-8	403.237	0.251915	0.360573	0.698651	0.48477	0.597631
tRNA-Tyr-GTA-1-5	3.28709	-0.599932	0.859947	-0.697638	0.485404	0.597631
tRNA-Asp-GTC-1-11	404.496	0.250477	0.35954	0.696658	0.486017	0.597631
tRNA-Gln-CTG-2-1	313.079	-0.209455	0.303885	-0.689257	0.490661	0.601339
tRNA-Arg-ACG-1-1	13.1808	-0.295848	0.430432	-0.68733	0.491875	0.601339
tRNA-Gln-CTG-2-3	313.627	-0.208396	0.305543	-0.682053	0.495206	0.603666
tRNA-Lys-CTT-7-1	0.289658	1.87188	2.76037	0.678126	0.497692	0.604953
tRNA-Arg-ACG-1-2	12.9566	-0.299165	0.447312	-0.668806	0.503619	0.610404
tRNA-Lys-TTT-1-4	600.174	-0.272354	0.410989	-0.66268	0.507535	0.612798
tRNA-Thr-TGT-1-1	4.06582	-0.519871	0.78627	-0.661187	0.508492	0.612798
tRNA-Lys-TTT-1-3	636.402	-0.259314	0.394803	-0.656819	0.511297	0.614428
tRNA-Lys-CTT-15-1	0.793354	-1.06889	1.63315	-0.654494	0.512793	0.614481
tRNA-Thr-TGT-2-1	29.0185	-0.180253	0.291862	-0.617598	0.53684	0.641478
tRNA-Lys-TTT-1-2	574.091	-0.260515	0.431169	-0.604205	0.545707	0.650237
tRNA-Leu-TAA-4-1	0.846912	1.18901	2.00614	0.592687	0.553391	0.65754
tRNA-Phe-GAA-1-1	22.323	-0.245538	0.422966	-0.580515	0.561567	0.665386
tRNA-Trp-CCA-1-1	25.9166	0.215748	0.38115	0.566046	0.571363	0.675102
tRNA-Glu-CTC-4-1	6.42515	0.491054	0.927755	0.529293	0.596602	0.70296
tRNA-Cys-GCA-8-1	44.8067	-0.216525	0.414669	-0.522165	0.601556	0.706828
tRNA-Lys-TTT-1-6	603.189	-0.210688	0.409567	-0.514416	0.606961	0.711203
tRNA-Cys-GCA-25-1	0.771052	-0.878205	1.77171	-0.495683	0.620118	0.724613
tRNA-Tyr-GTA-1-4	3.89448	-0.385921	0.803873	-0.480077	0.631172	0.735022
tRNA-Gln-TTG-3-2	184.204	0.11536	0.2416	0.477484	0.633018	0.735022
tRNA-Ile-TAT-2-3	2.17858	-0.512764	1.07776	-0.475769	0.634239	0.735022
tRNA-Gln-TTG-3-1	184.544	0.113631	0.240995	0.47151	0.637277	0.736525
tRNA-Sup-TTA-1-1	0.105093	1.93415	4.1842	0.462251	0.643901	0.742153
tRNA-Cys-GCA-17-1	5.85841	0.242161	0.561003	0.431657	0.665991	0.762157
tRNA-Pro-GGG-1-1	0.0927791	1.80845	4.19078	0.431531	0.666083	0.762157
tRNA-Gly-TCC-2-1	243.067	-0.294465	0.683636	-0.430734	0.666662	0.762157
tRNA-Arg-TCG-4-1	24.752	0.196984	0.461825	0.426534	0.669719	0.763587
tRNA-Lys-TTT-3-1	0.267406	1.67688	4.01013	0.418162	0.675829	0.768483
tRNA-iMet-CAT-2-1	53.4683	-0.101151	0.254472	-0.397493	0.691004	0.77792
tRNA-Gln-CTG-3-1	309.696	-0.114289	0.28832	-0.396395	0.691814	0.77792
tRNA-Gln-CTG-3-2	309.662	-0.113651	0.288284	-0.394231	0.69341	0.77792
tRNA-Gln-CTG-3-3	309.635	-0.113138	0.288429	-0.392256	0.694869	0.77792
tRNA-Gln-TTG-4-1	0.427587	-0.985949	2.51833	-0.391508	0.695421	0.77792
tRNA-Tyr-GTA-1-3	3.52702	-0.330354	0.846762	-0.390138	0.696435	0.77792
tRNA-Gln-TTG-1-1	168.678	0.0887883	0.22803	0.389371	0.697002	0.77792
tRNA-Gln-TTG-5-1	41.1598	-0.15457	0.405084	-0.381577	0.702775	0.7823
tRNA-Arg-TCT-5-1	0.247488	1.26609	3.55924	0.355719	0.722051	0.800562
tRNA-Arg-ACG-3-1	39.6139	-0.154244	0.435106	-0.354497	0.722966	0.800562
tRNA-Arg-CCG-3-1	685.492	0.134651	0.397915	0.338391	0.735068	0.811838
tRNA-Ile-TAT-1-1	7.23775	0.266716	0.803232	0.332054	0.739849	0.81499
tRNA-Ile-GAT-1-1	0.152867	-1.37041	4.16628	-0.328929	0.742209	0.815466
tRNA-Arg-ACG-3-2	30.7469	-0.115307	0.357797	-0.322269	0.747249	0.818876
tRNA-Val-TAC-1-1	296.977	0.0852837	0.274726	0.310432	0.756232	0.82658
tRNA-Tyr-GTA-4-1	3.56287	-0.328874	1.09295	-0.300905	0.763487	0.832358
tRNA-Pro-TGG-3-1	0.0863005	-1.24332	4.17138	-0.298059	0.765658	0.832579
tRNA-Gln-CTG-6-1	107.843	0.0801506	0.272179	0.294477	0.768393	0.833411
tRNA-Pro-TGG-5-1	0.0830033	-1.20317	4.17308	-0.288318	0.773104	0.835743
tRNA-Val-TAC-1-2	294.871	0.0768594	0.274164	0.280341	0.779216	0.835743
tRNA-Val-TAC-1-3	294.871	0.0768594	0.274164	0.280341	0.779216	0.835743
tRNA-Lys-CTT-4-1	0.112783	1.17249	4.20596	0.27877	0.780422	0.835743
tRNA-Ile-TAT-3-1	0.111399	1.17249	4.20596	0.27877	0.780422	0.835743
tRNA-Thr-AGT-1-2	14.1258	0.121804	0.468968	0.259729	0.795073	0.844729
tRNA-Thr-AGT-1-3	14.1258	0.121804	0.468968	0.259729	0.795073	0.844729
tRNA-Thr-AGT-1-1	14.1258	0.121804	0.468968	0.259729	0.795073	0.844729
tRNA-Pro-AGG-2-1	1.99918	0.245731	0.954336	0.257489	0.796801	0.844729
tRNA-Ser-GGA-1-1	0.544602	0.638721	2.63202	0.242673	0.808259	0.851134
tRNA-Cys-GCA-23-1	1.97794	0.224881	0.928148	0.24229	0.808555	0.851134
tRNA-Arg-TCT-2-1	20.4532	-0.118367	0.489378	-0.241872	0.808879	0.851134
tRNA-Cys-GCA-26-1	2.44594	0.201322	0.855978	0.235195	0.814057	0.854457
tRNA-Tyr-GTA-6-1	4.68458	0.229802	1.0523	0.21838	0.827133	0.866033
tRNA-Ala-AGC-14-1	0.0586328	-0.838959	4.1887	-0.200291	0.841253	0.878642
tRNA-Trp-CCA-6-1	19.3789	0.0760316	0.387514	0.196203	0.844451	0.87981
tRNA-Asp-GTC-3-1	1.85076	0.186976	1.23104	0.151884	0.879278	0.913844
tRNA-Thr-AGT-3-1	14.0744	0.0682172	0.495168	0.137766	0.890426	0.923162
tRNA-Met-CAT-6-1	1.81609	-0.138875	1.05555	-0.131566	0.895327	0.925974
tRNA-Arg-ACG-2-1	9.19852	0.0615753	0.502985	0.12242	0.902567	0.928951
tRNA-Lys-CTT-14-1	0.228596	0.451194	3.72719	0.121055	0.903647	0.928951
tRNA-Asn-GTT-4-1	0.21612	0.451203	3.77235	0.119608	0.904794	0.928951
tRNA-Tyr-GTA-5-1	0.2938	0.451104	4.20596	0.107254	0.914588	0.936733
tRNA-Leu-TAA-5-1	2.15092	-0.0844288	0.914457	-0.0923266	0.926439	0.942028
tRNA-Leu-TAA-5-2	2.15092	-0.0844288	0.914457	-0.0923266	0.926439	0.942028
tRNA-Leu-TAA-5-3	2.15092	-0.0844288	0.914457	-0.0923266	0.926439	0.942028
tRNA-Cys-GCA-20-1	4.07688	0.0463532	0.703977	0.0658448	0.947501	0.957847
tRNA-Val-CAC-5-1	0.23619	-0.270178	4.12227	-0.0655411	0.947743	0.957847
tRNA-iMet-CAT-4-1	0.11554	-0.270138	4.20596	-0.0642274	0.948789	0.957847
tRNA-Thr-CGT-4-1	3.57578	0.0218356	0.876719	0.0249061	0.98013	0.987131
tRNA-Ile-TAT-2-1	1.06639	0.0178691	1.45803	0.0122557	0.990222	0.992568
tRNA-Ile-TAT-2-2	1.06639	0.0178691	1.45803	0.0122557	0.990222	0.992568
tRNA-Thr-TGT-3-2	61.347	0.00206786	0.290881	0.00710895	0.994328	0.994328

## Sheet: HS692_tRNA_pvalues_INTERACTION_
HS692_tRNA_pvalues_INTERACTION_				HS692_tRNA_pvalues_INTERACTION_
	baseMean	log2FoldChange	lfcSE	stat	pvalue	padj
tRNA-His-GTG-2-7	28999.5	1.90598	0.324655	5.87079	4.33727e-09	2.35661e-07
tRNA-His-GTG-2-4	28998.5	1.90641	0.324748	5.87045	4.34626e-09	2.35661e-07
tRNA-His-GTG-2-5	28998.5	1.90641	0.324748	5.87045	4.34626e-09	2.35661e-07
tRNA-His-GTG-2-6	28998.5	1.90641	0.324748	5.87045	4.34626e-09	2.35661e-07
tRNA-His-GTG-2-1	29001.9	1.90507	0.324748	5.8663	4.45618e-09	2.35661e-07
tRNA-His-GTG-2-3	29001.9	1.90507	0.324748	5.8663	4.45618e-09	2.35661e-07
tRNA-His-GTG-2-2	29001.9	1.90507	0.324748	5.8663	4.45636e-09	2.35661e-07
tRNA-His-GTG-2-8	29001.8	1.90506	0.324748	5.86627	4.45695e-09	2.35661e-07
tRNA-His-GTG-3-1	196.814	1.63361	0.379637	4.3031	1.68424e-05	0.000791591
tRNA-Pro-AGG-1-6	498.175	1.24107	0.353373	3.51207	0.000444635	0.0164937
tRNA-Pro-AGG-1-4	479.374	1.25695	0.359089	3.50038	0.000464592	0.0164937
tRNA-Pro-AGG-1-3	474.298	1.24721	0.357714	3.48661	0.000489187	0.0164937
tRNA-Pro-AGG-1-2	472.482	1.23715	0.356342	3.47181	0.000516971	0.0164937
tRNA-Pro-AGG-1-5	474.181	1.24229	0.359339	3.45716	0.000545891	0.0164937
tRNA-Gly-GCC-6-1	530.398	1.70431	0.518792	3.28515	0.00101928	0.0264618
tRNA-Pro-TGG-2-2	501.388	1.11738	0.344356	3.24485	0.00117511	0.0264618
tRNA-Pro-TGG-2-3	499.104	1.12136	0.345936	3.24151	0.00118898	0.0264618
tRNA-Pro-TGG-2-1	502.629	1.12298	0.346517	3.24078	0.00119205	0.0264618
tRNA-Pro-TGG-4-1	196.596	1.7652	0.545957	3.23323	0.00122401	0.0264618
tRNA-Pro-TGG-2-4	500.78	1.11038	0.344096	3.22696	0.00125115	0.0264618
tRNA-Thr-TGT-1-1	4.06582	4.96737	1.58742	3.12922	0.00175271	0.0353047
tRNA-Pro-AGG-1-1	498.549	1.08958	0.354817	3.07083	0.00213466	0.0394079
tRNA-Glu-CTC-4-1	6.42515	5.22163	1.70913	3.05515	0.0022495	0.0394079
tRNA-Pro-CGG-1-1	571.438	1.0824	0.354704	3.05155	0.00227664	0.0394079
tRNA-Pro-CGG-1-3	563.111	1.08031	0.354815	3.04471	0.00232907	0.0394079
tRNA-Pro-CGG-1-2	574.315	1.06823	0.355985	3.00079	0.00269281	0.0438099
tRNA-Pro-TGG-1-1	358.92	0.970213	0.339348	2.85905	0.00424915	0.06657
tRNA-Trp-CCA-2-1	1815.97	-1.18176	0.420755	-2.80867	0.00497463	0.0751525
tRNA-Thr-CGT-4-1	3.57578	4.32299	1.67495	2.58097	0.00985223	0.131789
tRNA-Lys-CTT-3-7	3829.01	0.918537	0.356099	2.57944	0.00989595	0.131789
tRNA-Lys-CTT-3-5	3828.9	0.917761	0.356153	2.57687	0.00996982	0.131789
tRNA-Lys-CTT-3-6	3828.9	0.917761	0.356153	2.57687	0.00996982	0.131789
tRNA-Lys-CTT-3-4	3854.04	0.898119	0.356046	2.52248	0.0116532	0.13872
tRNA-Lys-CTT-3-1	3852.61	0.898472	0.356253	2.52201	0.0116688	0.13872
tRNA-Lys-CTT-3-3	3858	0.89839	0.356488	2.52011	0.0117317	0.13872
tRNA-Lys-CTT-3-2	3876.21	0.885021	0.351493	2.51789	0.0118059	0.13872
tRNA-Arg-TCT-1-1	8.71325	2.5941	1.04305	2.48703	0.0128814	0.147266
tRNA-Leu-TAG-3-1	121.014	0.931287	0.383979	2.42536	0.0152933	0.170239
tRNA-Glu-CTC-2-1	367.677	2.85099	1.19412	2.38752	0.0169624	0.183977
tRNA-Gln-CTG-1-1	241.967	0.830056	0.357111	2.32436	0.020106	0.212621
tRNA-Glu-CTC-3-1	18.9331	1.65059	0.734298	2.24785	0.0245861	0.253656
tRNA-Leu-CAA-2-1	362.291	-1.49553	0.694367	-2.15381	0.0312551	0.314784
tRNA-Ile-AAT-3-1	23.6074	-1.19993	0.58094	-2.06549	0.0388764	0.377847
tRNA-Thr-AGT-2-1	50.0235	1.53005	0.744791	2.05433	0.0399436	0.377847
tRNA-Glu-TTC-1-3	7516.67	0.746354	0.367786	2.02932	0.0424259	0.377847
tRNA-Glu-TTC-1-4	7540.23	0.737696	0.366241	2.01424	0.0439847	0.377847
tRNA-Ile-TAT-1-1	7.23775	2.5302	1.25972	2.00854	0.0445858	0.377847
tRNA-Glu-TTC-1-1	7533.07	0.735466	0.366403	2.00726	0.0447219	0.377847
tRNA-Glu-TTC-1-2	7533.07	0.735466	0.366403	2.00726	0.0447219	0.377847
tRNA-Ile-AAT-1-7	25.4198	-1.1064	0.551291	-2.00694	0.0447565	0.377847
tRNA-Arg-ACG-3-1	39.6139	1.30795	0.654144	1.99948	0.045556	0.377847
tRNA-Arg-ACG-3-2	30.7469	1.07549	0.554456	1.93972	0.0524137	0.426365
tRNA-Thr-AGT-6-1	1.50955	-4.76802	2.47888	-1.92346	0.0544225	0.430576
tRNA-Ala-TGC-1-1	24.5143	1.20524	0.628014	1.91914	0.0549671	0.430576
tRNA-Ile-TAT-2-3	2.17858	3.40862	1.79376	1.90026	0.0573993	0.441453
tRNA-Gln-CTG-6-1	107.843	0.783954	0.415164	1.8883	0.0589859	0.445555
tRNA-Tyr-GTA-3-1	9.85514	-1.51264	0.807027	-1.87434	0.0608839	0.451822
tRNA-Gly-CCC-1-2	1464.64	0.648384	0.362439	1.78895	0.0736233	0.464079
tRNA-Gly-CCC-1-1	1464.64	0.648384	0.362439	1.78895	0.0736233	0.464079
tRNA-Arg-CCT-4-1	107.841	0.794724	0.446651	1.77929	0.0751916	0.464079
tRNA-Val-CAC-3-1	4033.68	0.70959	0.400942	1.76981	0.0767589	0.464079
tRNA-Val-AAC-3-1	3954.2	0.70408	0.40129	1.75454	0.0793374	0.464079
tRNA-Gly-CCC-4-1	1065.83	0.871964	0.49936	1.74616	0.0807824	0.464079
tRNA-Val-AAC-2-1	3983.64	0.692913	0.400015	1.73222	0.0832347	0.464079
tRNA-Val-AAC-2-2	3983.64	0.692913	0.400015	1.73222	0.0832347	0.464079
tRNA-Gly-CCC-3-1	1073.04	0.850722	0.495253	1.71775	0.0858416	0.464079
tRNA-Asn-GTT-3-4	24.0922	-1.05617	0.626789	-1.68504	0.0919802	0.464079
tRNA-Asn-GTT-3-5	24.0922	-1.05617	0.626789	-1.68504	0.0919802	0.464079
tRNA-Gly-TCC-1-2	390.66	0.891916	0.545771	1.63423	0.10221	0.464079
tRNA-Gly-TCC-1-3	390.66	0.891916	0.545771	1.63423	0.10221	0.464079
tRNA-Gly-TCC-1-4	390.66	0.891916	0.545771	1.63423	0.10221	0.464079
tRNA-Gly-TCC-1-7	393.954	0.883792	0.54272	1.62845	0.103429	0.464079
tRNA-Gly-TCC-1-1	398.739	0.867044	0.53455	1.62201	0.104802	0.464079
tRNA-Asn-GTT-3-9	24.3682	-1.00931	0.626	-1.61231	0.106895	0.464079
tRNA-Asn-GTT-3-3	23.967	-1.0216	0.633824	-1.6118	0.107005	0.464079
tRNA-Cys-GCA-18-1	1.40367	-3.71632	2.32259	-1.60007	0.109582	0.464079
tRNA-Gly-TCC-1-5	394.167	0.865621	0.545426	1.58706	0.1125	0.464079
tRNA-Asn-GTT-1-1	15.3438	-1.1386	0.717519	-1.58685	0.112546	0.464079
tRNA-Cys-GCA-7-1	272.91	-0.50185	0.317639	-1.57994	0.114121	0.464079
tRNA-Arg-TCG-1-1	61.4603	-0.605452	0.38972	-1.55356	0.120291	0.464079
tRNA-Tyr-GTA-2-1	35.6119	-0.973613	0.632812	-1.53855	0.123914	0.464079
tRNA-Trp-CCA-5-1	500.535	-0.703941	0.458543	-1.53517	0.124742	0.464079
tRNA-Ala-CGC-4-1	1.76644	2.9603	1.92913	1.53452	0.124901	0.464079
tRNA-Glu-CTC-1-4	12540	0.58433	0.383139	1.52511	0.127231	0.464079
tRNA-Glu-CTC-1-7	12547.4	0.582647	0.382885	1.52173	0.128077	0.464079
tRNA-Glu-CTC-1-8	12519.6	0.582821	0.383256	1.52071	0.128333	0.464079
tRNA-Glu-CTC-1-5	12503.1	0.582404	0.383309	1.51941	0.128659	0.464079
tRNA-Glu-CTC-1-6	12503.1	0.582404	0.383309	1.51941	0.128659	0.464079
tRNA-Glu-CTC-1-9	12504.4	0.582271	0.383509	1.51827	0.128946	0.464079
tRNA-Glu-CTC-1-1	12513.9	0.582335	0.383596	1.51809	0.12899	0.464079
tRNA-Glu-CTC-1-2	12513.9	0.582335	0.383596	1.51809	0.12899	0.464079
tRNA-Glu-CTC-1-3	12513.9	0.582335	0.383596	1.51809	0.12899	0.464079
tRNA-His-GTG-1-1	169.594	0.668854	0.446284	1.49872	0.133947	0.464079
tRNA-Thr-TGT-2-1	29.0185	0.7108	0.480018	1.48078	0.138666	0.464079
tRNA-Ile-AAT-1-1	22.4319	-0.819887	0.554101	-1.47967	0.138961	0.464079
tRNA-Leu-TAA-2-1	3119.16	-0.7408	0.501619	-1.47682	0.139725	0.464079
tRNA-Asn-GTT-3-2	59.2856	-0.954817	0.646803	-1.47621	0.139887	0.464079
tRNA-Trp-CCA-3-1	38.9631	-0.816209	0.554826	-1.47111	0.141261	0.464079
tRNA-Cys-GCA-5-1	283.907	-0.462711	0.318455	-1.45299	0.146227	0.464079
tRNA-Cys-GCA-4-13	269.243	-0.474236	0.326461	-1.45266	0.146319	0.464079
tRNA-Lys-TTT-1-2	574.091	-0.920102	0.635604	-1.4476	0.147728	0.464079
tRNA-Cys-GCA-4-9	269.103	-0.47185	0.326554	-1.44494	0.148475	0.464079
tRNA-Asp-GTC-4-1	215.689	0.80749	0.562853	1.43464	0.151391	0.464079
tRNA-Cys-GCA-4-12	267.619	-0.471818	0.329028	-1.43398	0.151579	0.464079
tRNA-SeC-TCA-1-1	10932.2	-0.501188	0.350173	-1.43126	0.152356	0.464079
tRNA-Arg-ACG-2-1	9.19852	1.17874	0.826201	1.42669	0.153668	0.464079
tRNA-Cys-GCA-9-1	267.202	-0.471007	0.330918	-1.42334	0.154639	0.464079
tRNA-Cys-GCA-4-8	267.435	-0.471352	0.331294	-1.42276	0.154806	0.464079
tRNA-Cys-GCA-24-1	267.527	-0.471126	0.331283	-1.42213	0.15499	0.464079
tRNA-Cys-GCA-4-22	267.389	-0.470563	0.331224	-1.42068	0.155411	0.464079
tRNA-Cys-GCA-4-23	267.389	-0.470563	0.331224	-1.42068	0.155411	0.464079
tRNA-Cys-GCA-4-25	267.389	-0.470563	0.331224	-1.42068	0.155411	0.464079
tRNA-Cys-GCA-4-28	267.389	-0.470563	0.331224	-1.42068	0.155411	0.464079
tRNA-Cys-GCA-4-1	267.466	-0.470635	0.331411	-1.4201	0.15558	0.464079
tRNA-Cys-GCA-4-21	267.466	-0.470635	0.331411	-1.4201	0.15558	0.464079
tRNA-Cys-GCA-4-15	267.42	-0.469846	0.331341	-1.41801	0.156187	0.464079
tRNA-Cys-GCA-4-2	267.317	-0.468499	0.33065	-1.4169	0.156511	0.464079
tRNA-Cys-GCA-4-4	267.317	-0.468499	0.33065	-1.4169	0.156511	0.464079
tRNA-Cys-GCA-4-10	267.317	-0.468499	0.33065	-1.4169	0.156511	0.464079
tRNA-Cys-GCA-4-11	267.317	-0.468499	0.33065	-1.4169	0.156511	0.464079
tRNA-Cys-GCA-12-1	267.348	-0.467782	0.330767	-1.41424	0.157293	0.464079
tRNA-Cys-GCA-4-16	267.348	-0.467782	0.330767	-1.41424	0.157293	0.464079
tRNA-Cys-GCA-6-1	267.348	-0.467782	0.330767	-1.41424	0.157293	0.464079
tRNA-Cys-GCA-4-17	267.348	-0.467782	0.330767	-1.41424	0.157293	0.464079
tRNA-Cys-GCA-4-18	267.348	-0.467782	0.330767	-1.41424	0.157293	0.464079
tRNA-Cys-GCA-4-19	267.348	-0.467782	0.330767	-1.41424	0.157293	0.464079
tRNA-Cys-GCA-4-20	267.348	-0.467782	0.330767	-1.41424	0.157293	0.464079
tRNA-Cys-GCA-4-24	267.348	-0.467782	0.330767	-1.41424	0.157293	0.464079
tRNA-Cys-GCA-10-1	267.348	-0.467782	0.330767	-1.41424	0.157293	0.464079
tRNA-Cys-GCA-4-26	267.348	-0.467782	0.330767	-1.41424	0.157293	0.464079
tRNA-Cys-GCA-4-27	267.348	-0.467782	0.330767	-1.41424	0.157293	0.464079
tRNA-Cys-GCA-4-29	267.348	-0.467782	0.330767	-1.41424	0.157293	0.464079
tRNA-Ala-CGC-5-1	9.5477	2.36833	1.67543	1.41356	0.157491	0.464079
tRNA-Cys-GCA-14-1	267.407	-0.466496	0.330689	-1.41068	0.15834	0.464079
tRNA-Cys-GCA-4-3	267.407	-0.466496	0.330689	-1.41068	0.15834	0.464079
tRNA-Cys-GCA-4-5	267.407	-0.466496	0.330689	-1.41068	0.15834	0.464079
tRNA-Cys-GCA-4-6	267.407	-0.466496	0.330689	-1.41068	0.15834	0.464079
tRNA-Cys-GCA-4-7	267.407	-0.466496	0.330689	-1.41068	0.15834	0.464079
tRNA-Cys-GCA-4-14	267.407	-0.466496	0.330689	-1.41068	0.15834	0.464079
tRNA-Lys-TTT-1-4	600.174	-0.852576	0.605912	-1.4071	0.159399	0.464079
tRNA-Arg-CCT-2-1	19.3057	-0.894729	0.638996	-1.40021	0.161451	0.464079
tRNA-Thr-AGT-4-1	13.5344	1.30658	0.933178	1.40014	0.161471	0.464079
tRNA-Gln-CTG-2-4	312.494	0.624282	0.450241	1.38655	0.165579	0.464079
tRNA-Gln-CTG-3-1	309.696	0.592004	0.427644	1.38434	0.166255	0.464079
tRNA-Gln-CTG-2-3	313.627	0.626112	0.452513	1.38363	0.16647	0.464079
tRNA-Gln-CTG-3-2	309.662	0.591365	0.427591	1.38301	0.16666	0.464079
tRNA-Gln-CTG-3-3	309.635	0.590856	0.427802	1.38114	0.167235	0.464079
tRNA-Gln-CTG-2-2	314.041	0.619226	0.449514	1.37755	0.168344	0.464079
tRNA-Gly-CCC-2-1	3966.67	0.736792	0.535629	1.37556	0.168957	0.464079
tRNA-Gly-CCC-2-2	3966.67	0.736792	0.535629	1.37556	0.168957	0.464079
tRNA-Gln-CTG-2-1	313.079	0.617778	0.450099	1.37254	0.169896	0.464079
tRNA-Gly-TCC-1-6	427.67	0.756373	0.55508	1.36264	0.172997	0.464079
tRNA-Lys-CTT-2-2	3471.14	0.412692	0.303005	1.362	0.173198	0.464079
tRNA-Lys-CTT-2-1	3466.48	0.40915	0.302993	1.35036	0.1769	0.464079
tRNA-Ala-AGC-6-1	18.0796	0.978656	0.724809	1.35023	0.176944	0.464079
tRNA-Leu-CAG-2-3	715.526	0.58839	0.438238	1.34263	0.179393	0.464079
tRNA-Lys-TTT-1-5	604.229	-0.798321	0.595158	-1.34136	0.179804	0.464079
tRNA-Ile-AAT-1-3	22.9496	-0.723546	0.540035	-1.33981	0.180307	0.464079
tRNA-Lys-TTT-1-3	636.402	-0.778848	0.582006	-1.33821	0.180827	0.464079
tRNA-Phe-GAA-3-1	8.07769	1.1699	0.874514	1.33777	0.18097	0.464079
tRNA-Asp-GTC-1-8	403.237	0.70155	0.532347	1.31784	0.187556	0.464079
tRNA-Lys-TTT-1-6	603.189	-0.795384	0.603751	-1.3174	0.187703	0.464079
tRNA-Leu-AAG-2-1	811.616	-0.502136	0.381626	-1.31578	0.188248	0.464079
tRNA-Asp-GTC-1-13	403.162	0.699907	0.532121	1.31531	0.188404	0.464079
tRNA-Asp-GTC-1-6	403.617	0.700558	0.532726	1.31504	0.188495	0.464079
tRNA-Asp-GTC-1-1	404.2	0.700889	0.533109	1.31472	0.188604	0.464079
tRNA-Asp-GTC-1-7	403.16	0.699883	0.532358	1.31469	0.188615	0.464079
tRNA-Asp-GTC-1-12	403.134	0.699544	0.532282	1.31424	0.188767	0.464079
tRNA-Asp-GTC-1-2	403.039	0.698872	0.532376	1.31274	0.189271	0.464079
tRNA-Asp-GTC-1-11	404.496	0.696067	0.530818	1.31131	0.189753	0.464079
tRNA-Asp-GTC-1-3	402.92	0.697871	0.532276	1.31111	0.189822	0.464079
tRNA-Asp-GTC-1-4	402.92	0.697871	0.532276	1.31111	0.189822	0.464079
tRNA-Asp-GTC-1-9	402.92	0.697871	0.532276	1.31111	0.189822	0.464079
tRNA-Lys-TTT-1-1	614.218	-0.777282	0.594589	-1.30726	0.191125	0.464079
tRNA-Ala-AGC-7-1	17.8602	0.938741	0.722733	1.29888	0.193987	0.464079
tRNA-Asp-GTC-1-5	404.368	0.690837	0.533614	1.29464	0.195445	0.464079
tRNA-Asp-GTC-1-10	404.065	0.68789	0.53156	1.2941	0.195632	0.464079
tRNA-Leu-AAG-3-1	798.842	-0.498528	0.385961	-1.29165	0.196477	0.464079
tRNA-Gln-CTG-4-1	120.629	0.677522	0.526905	1.28585	0.198495	0.464079
tRNA-Tyr-GTA-3-2	9.28585	-1.05063	0.822252	-1.27774	0.20134	0.464079
tRNA-Ile-AAT-1-2	21.8608	-0.712453	0.557695	-1.2775	0.201428	0.464079
tRNA-Ile-AAT-1-5	21.8608	-0.712453	0.557695	-1.2775	0.201428	0.464079
tRNA-Trp-CCA-4-1	26.4859	-0.734353	0.57732	-1.272	0.203372	0.464079
tRNA-Trp-CCA-4-2	26.4859	-0.734353	0.57732	-1.272	0.203372	0.464079
tRNA-Glu-TTC-3-1	144.564	0.625948	0.492849	1.27006	0.204063	0.464079
tRNA-Glu-TTC-3-2	144.564	0.625948	0.492849	1.27006	0.204063	0.464079
tRNA-Arg-CCT-2-2	19.5824	-0.798801	0.645198	-1.23807	0.21569	0.487898
tRNA-Ser-GCT-1-1	1032.9	-0.651648	0.531344	-1.22642	0.220042	0.492719
tRNA-Ile-AAT-1-6	22.6951	-0.676557	0.551842	-1.226	0.2202	0.492719
tRNA-Ala-AGC-2-2	85.7093	0.532868	0.435693	1.22304	0.221316	0.492719
tRNA-Ser-GCT-3-1	1110.78	-0.603434	0.502776	-1.2002	0.23006	0.507926
tRNA-Asn-GTT-3-6	24.7445	-0.688774	0.574482	-1.19895	0.230548	0.507926
tRNA-Ser-GCT-4-2	1098.3	-0.59957	0.512215	-1.17054	0.241783	0.52036
tRNA-Ser-GCT-2-1	1106.57	-0.595619	0.509155	-1.16982	0.242074	0.52036
tRNA-Leu-CAG-2-1	695.833	0.500704	0.42841	1.16875	0.242505	0.52036
tRNA-Ser-GCT-4-1	1098.55	-0.59695	0.512147	-1.16558	0.243782	0.52036
tRNA-Arg-CCG-2-1	92.2281	-0.595353	0.511775	-1.16331	0.244704	0.52036
tRNA-Ser-GCT-4-3	1102.79	-0.596043	0.512484	-1.16305	0.244811	0.52036
tRNA-Met-CAT-5-1	8.28216	1.10476	0.95267	1.15964	0.246194	0.52036
tRNA-Lys-CTT-13-1	7.44524	1.41862	1.22614	1.15698	0.247281	0.52036
tRNA-Met-CAT-1-2	282.709	-0.623445	0.541358	-1.15163	0.249472	0.52036
tRNA-Leu-TAG-2-1	796.037	-0.433779	0.376886	-1.15096	0.24975	0.52036
tRNA-Asn-GTT-3-7	27.6734	-0.624599	0.545806	-1.14436	0.252474	0.52036
tRNA-Lys-TTT-2-2	26.9172	-0.933832	0.818453	-1.14097	0.253881	0.52036
tRNA-iMet-CAT-3-1	1272.12	0.773253	0.680104	1.13696	0.255554	0.52036
tRNA-Leu-CAG-1-4	673.663	0.490778	0.431894	1.13634	0.255815	0.52036
tRNA-Arg-TCG-3-1	23.4065	-0.816903	0.71898	-1.1362	0.255874	0.52036
tRNA-Arg-TCG-3-2	23.4065	-0.816903	0.71898	-1.1362	0.255874	0.52036
tRNA-Ala-AGC-2-1	83.4787	0.503645	0.446163	1.12884	0.258966	0.524128
tRNA-Ile-AAT-1-4	22.5194	-0.625379	0.560953	-1.11485	0.264914	0.52699
tRNA-Arg-ACG-1-3	19.0353	0.757678	0.685235	1.10572	0.268848	0.52699
tRNA-Leu-CAG-1-1	670.982	0.470894	0.427786	1.10077	0.270997	0.52699
tRNA-Leu-CAG-1-2	670.982	0.470894	0.427786	1.10077	0.270997	0.52699
tRNA-Leu-CAG-1-3	670.982	0.470894	0.427786	1.10077	0.270997	0.52699
tRNA-Leu-CAG-2-2	682.201	0.461653	0.419654	1.10008	0.271297	0.52699
tRNA-Leu-CAG-1-5	671.969	0.470505	0.428345	1.09843	0.272018	0.52699
tRNA-Met-CAT-1-1	279.448	-0.60614	0.551915	-1.09825	0.272096	0.52699
tRNA-Glu-TTC-2-1	5697.21	0.386052	0.351714	1.09763	0.272366	0.52699
tRNA-Glu-TTC-2-2	5698.9	0.384527	0.35067	1.09655	0.272839	0.52699
tRNA-Ala-AGC-1-1	59.7376	0.485661	0.444298	1.0931	0.274351	0.527502
tRNA-Tyr-GTA-1-4	3.89448	-1.27271	1.16948	-1.08827	0.276476	0.52766
tRNA-Lys-TTT-2-1	27.0666	-0.887151	0.815961	-1.08725	0.276928	0.52766
tRNA-Trp-CCA-6-1	19.3789	-0.650407	0.601544	-1.08123	0.279595	0.530354
tRNA-Lys-CTT-1-1	19.2528	-0.969645	0.903224	-1.07354	0.28303	0.534472
tRNA-iMet-CAT-1-1	1324.82	0.68583	0.646937	1.06012	0.28909	0.543489
tRNA-Gly-GCC-5-1	466.407	0.551465	0.522848	1.05473	0.291547	0.545683
tRNA-Val-AAC-4-1	1646.35	0.62821	0.604674	1.03892	0.29884	0.553596
tRNA-Ile-AAT-1-8	31.1021	-0.511957	0.499054	-1.02586	0.30496	0.553596
tRNA-iMet-CAT-1-2	1316.71	0.665645	0.648909	1.02579	0.30499	0.553596
tRNA-iMet-CAT-1-4	1316.71	0.665645	0.648909	1.02579	0.30499	0.553596
tRNA-iMet-CAT-1-5	1316.69	0.6653	0.648749	1.02551	0.305122	0.553596
tRNA-iMet-CAT-1-6	1323.3	0.665167	0.648842	1.02516	0.305288	0.553596
tRNA-iMet-CAT-1-3	1325.7	0.663644	0.648537	1.02329	0.306169	0.553596
tRNA-iMet-CAT-1-7	1318.85	0.662829	0.647842	1.02313	0.306245	0.553596
tRNA-Asn-GTT-3-1	29.9718	-0.538428	0.530124	-1.01566	0.309789	0.557621
tRNA-Asn-GTT-3-8	36.4757	-0.629438	0.623897	-1.00888	0.313031	0.55902
tRNA-Gly-GCC-1-1	1698.42	0.361994	0.360906	1.00302	0.315853	0.55902
tRNA-Gly-GCC-1-2	1698.42	0.361994	0.360906	1.00302	0.315853	0.55902
tRNA-Gly-GCC-1-3	1698.42	0.361994	0.360906	1.00302	0.315853	0.55902
tRNA-Lys-CTT-18-1	7.24928	1.20575	1.21604	0.991543	0.32142	0.566503
tRNA-Cys-GCA-15-1	5.35612	-0.923222	0.946351	-0.975561	0.329282	0.577952
tRNA-Asn-GTT-2-1	9.19201	-0.822016	0.865004	-0.950304	0.341958	0.59772
tRNA-Gly-TCC-2-1	243.067	0.952729	1.00605	0.946997	0.34364	0.598188
tRNA-Met-CAT-4-1	9.82923	1.02412	1.08909	0.940337	0.347045	0.601639
tRNA-Arg-TCG-4-1	24.752	-0.644769	0.705799	-0.913531	0.360963	0.623214
tRNA-Glu-CTC-5-1	4.8296	1.53128	1.72956	0.885355	0.375965	0.646477
tRNA-Leu-TAA-5-1	2.15092	1.36791	1.58055	0.865462	0.386785	0.657069
tRNA-Leu-TAA-5-2	2.15092	1.36791	1.58055	0.865462	0.386785	0.657069
tRNA-Leu-TAA-5-3	2.15092	1.36791	1.58055	0.865462	0.386785	0.657069
tRNA-Gln-TTG-6-1	5.84372	-0.954452	1.1353	-0.840704	0.400514	0.67767
tRNA-Gln-TTG-3-2	184.204	-0.290083	0.360534	-0.804592	0.421055	0.706987
tRNA-Val-AAC-5-1	33823.4	0.307938	0.383603	0.802752	0.422118	0.706987
tRNA-Asp-GTC-2-1	1891.72	0.235426	0.29374	0.801478	0.422855	0.706987
tRNA-Gln-TTG-3-1	184.544	-0.286596	0.359675	-0.79682	0.425556	0.708114
tRNA-Arg-CCT-3-1	21.1318	0.476676	0.601832	0.792041	0.428337	0.708114
tRNA-Leu-CAA-3-1	144.226	-0.409121	0.518095	-0.789665	0.429723	0.708114
tRNA-Cys-GCA-25-1	0.771052	2.05816	2.6183	0.786067	0.431828	0.708114
tRNA-Gln-TTG-4-1	0.427587	2.86881	3.65013	0.785945	0.4319	0.708114
tRNA-Leu-CAA-1-1	79.2749	-0.321811	0.424064	-0.758874	0.447928	0.729346
tRNA-Cys-GCA-11-1	1.76443	1.41722	1.86905	0.758255	0.448298	0.729346
tRNA-Leu-TAA-3-1	0.766104	1.98876	2.74514	0.724466	0.46878	0.759746
tRNA-Ser-CGA-3-1	53.5816	-0.401365	0.582005	-0.689624	0.490431	0.783144
tRNA-Cys-GCA-19-1	6.12119	-0.65288	0.953726	-0.684557	0.493624	0.783144
tRNA-Val-TAC-1-2	294.871	0.278321	0.406852	0.684083	0.493923	0.783144
tRNA-Val-TAC-1-3	294.871	0.278321	0.406852	0.684083	0.493923	0.783144
tRNA-Val-CAC-2-5	459700	0.249731	0.371801	0.671678	0.501788	0.783144
tRNA-Val-CAC-2-4	459697	0.24973	0.371805	0.671671	0.501793	0.783144
tRNA-Val-CAC-2-2	459699	0.249715	0.371799	0.671639	0.501813	0.783144
tRNA-Val-CAC-2-1	459700	0.249716	0.371801	0.671639	0.501814	0.783144
tRNA-Val-CAC-2-3	459702	0.249579	0.371804	0.671265	0.502052	0.783144
tRNA-Ile-TAT-2-1	1.06639	1.51939	2.27361	0.668274	0.503959	0.783144
tRNA-Ile-TAT-2-2	1.06639	1.51939	2.27361	0.668274	0.503959	0.783144
tRNA-Val-TAC-1-1	296.977	0.271471	0.407635	0.665965	0.505433	0.783144
tRNA-Val-AAC-1-2	454076	0.242526	0.371182	0.653389	0.513506	0.790064
tRNA-Val-AAC-1-1	454079	0.242453	0.371184	0.653188	0.513635	0.790064
tRNA-Arg-TCT-3-1	2.7561	-1.0693	1.66567	-0.641969	0.520894	0.798326
tRNA-Gln-CTG-7-1	2.46529	1.01652	1.59177	0.638609	0.523077	0.798779
tRNA-Ser-CGA-1-1	54.8551	-0.357948	0.5655	-0.632976	0.526749	0.801492
tRNA-Lys-CTT-15-1	0.793354	-1.54806	2.4675	-0.62738	0.53041	0.80417
tRNA-Trp-CCA-3-2	40.7547	-0.31211	0.504967	-0.618081	0.536522	0.808134
tRNA-Gln-TTG-5-1	41.1598	0.370543	0.600681	0.616872	0.537319	0.808134
tRNA-Tyr-GTA-4-1	3.56287	-0.996156	1.6361	-0.60886	0.542617	0.808134
tRNA-Arg-TCG-2-1	63.1462	0.337022	0.553777	0.608588	0.542798	0.808134
tRNA-Ala-AGC-4-1	82.8675	0.264914	0.437158	0.605992	0.54452	0.808134
tRNA-Leu-CAA-4-1	81.1825	-0.260765	0.433079	-0.602118	0.547096	0.808134
tRNA-Ala-AGC-4-2	85.6153	0.273147	0.455809	0.599258	0.549001	0.808134
tRNA-Leu-TAA-4-1	0.846912	1.68884	2.84296	0.594043	0.552483	0.808134
tRNA-Cys-GCA-17-1	5.85841	0.563854	0.951433	0.592636	0.553425	0.808134
tRNA-Phe-GAA-1-5	15.7564	0.382207	0.655065	0.583465	0.559581	0.808134
tRNA-Lys-TTT-5-1	24.1427	0.357775	0.619876	0.577171	0.563824	0.808134
tRNA-Lys-CTT-7-1	0.289658	-2.33705	4.06938	-0.574301	0.565764	0.808134
tRNA-Pro-AGG-2-1	1.99918	0.91688	1.62065	0.565749	0.571564	0.808134
tRNA-Met-CAT-3-1	30.2465	0.337937	0.598405	0.564731	0.572257	0.808134
tRNA-Tyr-GTA-5-1	0.2938	-3.47462	6.15639	-0.564392	0.572487	0.808134
tRNA-Val-CAC-1-1	2394.51	0.238537	0.428737	0.556371	0.577957	0.808134
tRNA-Ser-AGA-2-1	1069.49	0.239523	0.437443	0.547551	0.584	0.808134
tRNA-Ser-CGA-2-1	183.993	-0.23819	0.437264	-0.544729	0.58594	0.808134
tRNA-Ser-AGA-2-5	1066.68	0.237583	0.439418	0.540676	0.588731	0.808134
tRNA-Ala-CGC-3-1	259.731	0.266691	0.494248	0.539589	0.58948	0.808134
tRNA-Ala-CGC-3-2	259.731	0.266691	0.494248	0.539589	0.58948	0.808134
tRNA-Ala-CGC-3-3	259.731	0.266691	0.494248	0.539589	0.58948	0.808134
tRNA-Arg-CCT-1-1	19.0254	-0.363095	0.673468	-0.539142	0.589789	0.808134
tRNA-Ser-TGA-2-1	1071.96	0.235535	0.437039	0.538933	0.589933	0.808134
tRNA-Ala-TGC-4-1	365.042	0.258476	0.480003	0.538489	0.590239	0.808134
tRNA-Ser-AGA-1-1	1069.6	0.235538	0.438155	0.537568	0.590875	0.808134
tRNA-Ala-CGC-6-1	259.621	0.265244	0.494109	0.536814	0.591396	0.808134
tRNA-Ser-AGA-2-2	1066.46	0.235927	0.440114	0.536059	0.591918	0.808134
tRNA-Ser-TGA-2-2	1069.8	0.23363	0.438162	0.533204	0.593893	0.808134
tRNA-Ser-AGA-2-3	1066.21	0.233968	0.440535	0.531101	0.595349	0.808134
tRNA-Ser-AGA-2-4	1066.21	0.233968	0.440535	0.531101	0.595349	0.808134
tRNA-Ser-AGA-2-6	1066.21	0.233968	0.440535	0.531101	0.595349	0.808134
tRNA-Ala-CGC-7-1	260.051	0.263362	0.497162	0.529731	0.596298	0.808134
tRNA-Ala-AGC-5-1	68.6688	0.247728	0.469798	0.527307	0.597981	0.808134
tRNA-Asp-GTC-3-1	1.85076	1.00113	1.91328	0.523253	0.600798	0.809355
tRNA-Cys-GCA-16-1	19.0894	0.382136	0.755208	0.506002	0.612856	0.822977
tRNA-Phe-GAA-1-4	15.4292	-0.336778	0.703582	-0.478662	0.632179	0.829633
tRNA-Sup-TTA-1-1	0.105093	-2.90743	6.17614	-0.470752	0.637818	0.829633
tRNA-Gly-GCC-2-3	82825.9	-0.221277	0.471249	-0.469555	0.638673	0.829633
tRNA-Gly-GCC-4-1	82804.1	-0.22111	0.471334	-0.469115	0.638988	0.829633
tRNA-Gly-GCC-2-1	82739.3	-0.221074	0.471815	-0.46856	0.639384	0.829633
tRNA-Gly-GCC-2-2	82743.5	-0.221041	0.471846	-0.46846	0.639455	0.829633
tRNA-Gly-GCC-2-4	82742.8	-0.220897	0.471819	-0.468182	0.639654	0.829633
tRNA-Gly-GCC-2-5	82743.9	-0.220882	0.471827	-0.468142	0.639683	0.829633
tRNA-Gly-GCC-2-8	82771.5	-0.220765	0.471781	-0.46794	0.639828	0.829633
tRNA-Gly-GCC-2-6	82751.1	-0.220755	0.471814	-0.467885	0.639867	0.829633
tRNA-Gly-GCC-2-7	82764.1	-0.220702	0.471741	-0.467845	0.639895	0.829633
tRNA-Gly-GCC-3-1	82830.6	-0.219817	0.471896	-0.465816	0.641347	0.829633
tRNA-Pro-GGG-1-1	0.0927791	-2.78174	6.18061	-0.450075	0.652656	0.833733
tRNA-Ala-TGC-3-1	408.032	0.214486	0.479339	0.447463	0.654541	0.833733
tRNA-Lys-TTT-3-1	0.267406	-2.65019	5.93726	-0.446365	0.655333	0.833733
tRNA-Pro-AGG-3-1	7.72797	-0.420786	0.947065	-0.444306	0.656821	0.833733
tRNA-Gly-CCC-5-1	81882.7	-0.211859	0.478403	-0.442847	0.657877	0.833733
tRNA-Trp-CCA-1-1	25.9166	-0.25901	0.587167	-0.441118	0.659127	0.833733
tRNA-Ala-TGC-7-1	341.857	0.209995	0.484202	0.433693	0.664512	0.833733
tRNA-Ala-TGC-7-2	341.857	0.209995	0.484202	0.433693	0.664512	0.833733
tRNA-Ala-TGC-2-1	532.574	0.204862	0.474302	0.431923	0.665797	0.833733
tRNA-Ala-TGC-8-1	340.791	0.208604	0.483941	0.431053	0.66643	0.833733
tRNA-Ala-AGC-3-1	359.507	0.207482	0.482586	0.429938	0.66724	0.833733
tRNA-Tyr-GTA-1-2	3.21237	-0.543966	1.26898	-0.428662	0.668169	0.833733
tRNA-Ala-TGC-6-1	593.053	-0.216848	0.510371	-0.424882	0.670923	0.834537
tRNA-Arg-TCT-5-1	0.247488	-2.23941	5.30209	-0.422364	0.672759	0.834537
tRNA-Ala-AGC-12-1	67.9931	0.191386	0.463354	0.413046	0.679573	0.835956
tRNA-Ala-AGC-8-1	345.193	0.197204	0.481462	0.409594	0.682104	0.835956
tRNA-Leu-AAG-1-2	1011.54	-0.142646	0.349605	-0.408021	0.683258	0.835956
tRNA-Leu-AAG-1-3	1011.66	-0.141437	0.349774	-0.404368	0.685942	0.835956
tRNA-Ile-AAT-2-1	7.08639	-0.432993	1.07328	-0.403429	0.686633	0.835956
tRNA-Leu-AAG-1-1	1011.73	-0.140735	0.349063	-0.40318	0.686816	0.835956
tRNA-Arg-TCT-4-1	12.3197	0.428623	1.06642	0.401928	0.687737	0.835956
tRNA-Ala-TGC-5-3	2624.47	0.203981	0.534634	0.381533	0.702808	0.842921
tRNA-Tyr-GTA-1-1	3.24004	-0.483593	1.26774	-0.381463	0.70286	0.842921
tRNA-Ala-TGC-5-1	2624.58	0.203857	0.534648	0.381293	0.702986	0.842921
tRNA-Ala-TGC-5-2	2624.58	0.203857	0.534648	0.381293	0.702986	0.842921
tRNA-Ala-CGC-2-1	443.308	0.148567	0.392942	0.378089	0.705364	0.842921
tRNA-Ala-CGC-1-2	394.195	0.175533	0.46907	0.374214	0.708245	0.842921
tRNA-Ala-AGC-5-2	66.955	0.175908	0.472046	0.37265	0.709409	0.842921
tRNA-Ala-AGC-5-3	66.955	0.175908	0.472046	0.37265	0.709409	0.842921
tRNA-Gln-TTG-2-1	92.2819	0.149414	0.406976	0.367133	0.71352	0.844212
tRNA-Arg-ACG-1-1	13.1808	0.248219	0.681468	0.364241	0.715678	0.844212
tRNA-Thr-CGT-3-1	1.32481	-1.04793	2.88556	-0.363164	0.716482	0.844212
tRNA-Ala-AGC-10-1	66.8531	0.16777	0.470998	0.356201	0.72169	0.847986
tRNA-Arg-TCT-2-1	20.4532	0.264952	0.756032	0.350451	0.726	0.850687
tRNA-Arg-CCG-1-1	24.2194	0.208932	0.616439	0.338934	0.73466	0.856595
tRNA-Tyr-GTA-1-3	3.52702	-0.420218	1.25107	-0.335887	0.736956	0.856595
tRNA-Ser-TGA-1-1	426.512	0.160838	0.47915	0.335674	0.737117	0.856595
tRNA-Leu-CAG-4-1	27.9425	0.223486	0.688464	0.324616	0.745472	0.862956
tRNA-Lys-CTT-6-1	1.44333	0.722425	2.23639	0.323032	0.746671	0.862956
tRNA-Tyr-GTA-1-5	3.28709	-0.40009	1.26356	-0.316636	0.75152	0.866193
tRNA-Ala-CGC-1-1	391.594	0.151056	0.484962	0.31148	0.755436	0.868341
tRNA-Val-CAC-5-1	0.23619	-1.82544	6.05553	-0.301449	0.763072	0.874741
tRNA-Tyr-GTA-6-1	4.68458	0.449499	1.52188	0.295358	0.767721	0.877691
tRNA-Thr-AGT-3-1	14.0744	-0.226415	0.7809	-0.289941	0.771861	0.880047
tRNA-Thr-AGT-1-2	14.1258	-0.204345	0.742441	-0.275234	0.783137	0.88574
tRNA-Thr-AGT-1-3	14.1258	-0.204345	0.742441	-0.275234	0.783137	0.88574
tRNA-Thr-AGT-1-1	14.1258	-0.204345	0.742441	-0.275234	0.783137	0.88574
tRNA-Leu-TAG-1-1	1006.84	-0.0888032	0.342495	-0.259283	0.795417	0.89723
tRNA-Thr-CGT-1-1	20.4723	0.202313	0.827372	0.244525	0.806824	0.907677
tRNA-Lys-CTT-10-1	2.16767	0.352276	1.47093	0.239491	0.810725	0.908198
tRNA-Gln-TTG-1-1	168.678	-0.0802852	0.341683	-0.23497	0.814232	0.908198
tRNA-Leu-TAA-1-1	54.385	-0.145377	0.620057	-0.234458	0.814629	0.908198
tRNA-Lys-CTT-4-1	0.112783	-1.42446	6.19091	-0.230089	0.818023	0.908198
tRNA-Ile-TAT-3-1	0.111399	-1.42446	6.19091	-0.230089	0.818023	0.908198
tRNA-Arg-ACG-1-2	12.9566	0.160518	0.70651	0.227198	0.82027	0.908309
tRNA-Phe-GAA-1-3	14.6979	0.15197	0.700745	0.21687	0.82831	0.913742
tRNA-Ser-GCT-5-1	13.6209	0.179962	0.835679	0.215348	0.829496	0.913742
tRNA-Cys-GCA-3-1	3172.78	-0.0702096	0.34067	-0.206093	0.836719	0.914749
tRNA-Cys-GCA-2-1	3180.74	-0.0694484	0.342001	-0.203065	0.839084	0.914749
tRNA-Leu-CAG-3-1	10.374	0.148927	0.73856	0.201645	0.840194	0.914749
tRNA-Gly-ACC-1-1	42.0916	-0.0945076	0.468688	-0.201643	0.840196	0.914749
tRNA-Cys-GCA-3-4	3170.82	-0.0672936	0.340422	-0.197677	0.843298	0.914749
tRNA-Lys-CTT-16-1	1.96092	-0.301081	1.5361	-0.196004	0.844607	0.914749
tRNA-Thr-CGT-2-1	49.5939	0.11699	0.613151	0.190802	0.848681	0.914749
tRNA-Cys-GCA-3-3	3185.21	-0.0640572	0.34079	-0.187967	0.850903	0.914749
tRNA-Thr-TGT-3-2	61.347	0.0831619	0.444385	0.187139	0.851551	0.914749
tRNA-Cys-GCA-3-2	3185.67	-0.063307	0.340788	-0.185766	0.852628	0.914749
tRNA-Arg-CCG-3-1	685.492	-0.106672	0.587436	-0.18159	0.855905	0.914749
tRNA-Cys-GCA-1-1	3162.88	-0.0619012	0.341978	-0.181009	0.85636	0.914749
tRNA-Cys-GCA-1-2	3179.63	-0.0597894	0.342975	-0.174326	0.861609	0.918037
tRNA-Thr-TGT-3-1	51.867	0.0680558	0.464526	0.146506	0.883522	0.93902
tRNA-Cys-GCA-8-1	44.8067	-0.083611	0.627254	-0.133297	0.893958	0.945427
tRNA-Cys-GCA-26-1	2.44594	0.190183	1.45774	0.130465	0.896199	0.945427
tRNA-Lys-CTT-14-1	0.228596	-0.70319	5.4862	-0.128174	0.898011	0.945427
tRNA-Cys-GCA-20-1	4.07688	0.144574	1.13331	0.127568	0.898491	0.945427
tRNA-Ser-GGA-1-1	0.544602	0.452757	3.95946	0.114348	0.908962	0.953004
tRNA-Met-CAT-2-2	238.585	-0.0701744	0.638966	-0.109825	0.912548	0.953004
tRNA-iMet-CAT-2-1	53.4683	0.0428577	0.392865	0.10909	0.913131	0.953004
tRNA-Cys-GCA-23-1	1.97794	-0.164456	1.53542	-0.107108	0.914703	0.953004
tRNA-Phe-GAA-1-1	22.323	0.0652361	0.657355	0.0992404	0.920947	0.957152
tRNA-Val-CAC-4-1	473.594	-0.0323747	0.366873	-0.0882449	0.929682	0.963861
tRNA-Met-CAT-2-1	238.964	-0.0510177	0.642506	-0.0794043	0.936711	0.968774
tRNA-Ile-AAT-4-1	3.20243	-0.0846177	1.28505	-0.065848	0.947499	0.974244
tRNA-Ile-GAT-1-1	0.152867	0.397039	6.16402	0.0644123	0.948642	0.974244
tRNA-Cys-GCA-13-1	21.9633	-0.0355974	0.555539	-0.0640772	0.948909	0.974244
tRNA-Phe-GAA-2-1	0.917422	0.11809	2.40795	0.0490416	0.960886	0.981927
tRNA-Gln-CTG-5-1	85.5343	0.0314572	0.643893	0.0488547	0.961035	0.981927
tRNA-Pro-TGG-3-1	0.0863005	0.269948	6.16747	0.0437697	0.965088	0.983692
tRNA-Pro-TGG-5-1	0.0830033	0.229805	6.16862	0.0372539	0.970283	0.986236
tRNA-Met-CAT-6-1	1.81609	-0.0578995	1.66421	-0.0347909	0.972246	0.986236
tRNA-Ser-GCT-6-1	12.6153	0.0219617	0.778411	0.0282135	0.977492	0.987116
tRNA-Val-CAC-6-1	8198.9	-0.0107778	0.386994	-0.0278501	0.977782	0.987116
tRNA-Phe-GAA-1-2	14.5148	0.0157812	0.702286	0.0224713	0.982072	0.987316
tRNA-Ala-AGC-14-1	0.0586328	-0.134397	6.1792	-0.0217499	0.982647	0.987316
tRNA-iMet-CAT-4-1	0.11554	0.0181329	6.19091	0.00292896	0.997663	0.997729
tRNA-Asn-GTT-4-1	0.21612	-0.0157914	5.54895	-0.00284583	0.997729	0.997729

## Sheet: HS692_miRNA_pvalues_TREATMENT_p
HS692_miRNA_pvalues_TREATMENT_p				HS692_miRNA_pvalues_TREATMENT_p
	baseMean	log2FoldChange	lfcSE	stat	pvalue	padj
miR-150-5p	67.1665	1.89159	0.549587	3.44184	0.000577771	0.270645
miR-1247-3p	10.5798	-4.51831	1.35125	-3.3438	0.000826398	0.270645
miR-410-3p	4.64297	-4.4149	1.55121	-2.8461	0.00442589	0.96632
miR-148b-3p	110.98	1.44745	0.532227	2.7196	0.00653602	0.993101
miR-147-5p	13.8428	-1.82412	0.719436	-2.53549	0.0112289	0.993101
miR-880-3p	8.06722	-3.24462	1.28581	-2.5234	0.0116227	0.993101
miR-7230-3p	46.0678	1.08879	0.442102	2.46275	0.0137876	0.993101
miR-878-3p	5.15579	2.24136	0.991116	2.26145	0.0237316	0.993101
miR-6538	16.2051	1.48456	0.682068	2.17655	0.029514	0.993101
miR-130b-5p	38.0106	-1.48302	0.685796	-2.16248	0.0305811	0.993101
miR-195a-5p	150.335	0.69154	0.322694	2.14302	0.0321111	0.993101
miR-148a-5p	40.617	-1.05791	0.500328	-2.11443	0.034479	0.993101
miR-345-3p	5.44313	2.88252	1.468	1.96357	0.04958	0.993101
miR-434-3p	23.7297	-1.37189	0.714957	-1.91884	0.0550043	0.993101
miR-541-5p	85.6242	-0.735716	0.389701	-1.8879	0.0590396	0.993101
miR-125a-3p	3.50064	3.29844	1.76773	1.86592	0.0620533	0.993101
miR-34c-3p	262.034	0.695492	0.375206	1.85363	0.0637927	0.993101
miR-205-5p	15.6252	-1.64014	0.901354	-1.81964	0.0688132	0.993101
miR-409-3p	31.2518	-0.847412	0.468456	-1.80895	0.0704594	0.993101
miR-10b-5p	392081	0.605526	0.339002	1.7862	0.0740667	0.993101
miR-16-2-3p	12.7825	-1.37601	0.777458	-1.76988	0.0767468	0.993101
miR-574-3p	9.99369	1.76864	1.00663	1.75699	0.07892	0.993101
miR-30b-5p	328.954	-0.602079	0.343784	-1.75133	0.0798894	0.993101
miR-141-3p	43.6745	1.11602	0.646892	1.7252	0.0844918	0.993101
miR-468-5p	8.93206	1.34476	0.828037	1.62403	0.104369	0.993101
miR-296-5p	15.7564	-1.27149	0.786738	-1.61615	0.106062	0.993101
miR-212-5p	1.00093	4.61961	2.86104	1.61466	0.106383	0.993101
miR-10a-5p	171033	0.575934	0.357957	1.60895	0.107627	0.993101
miR-31-5p	5.93726	-1.73936	1.08459	-1.6037	0.10878	0.993101
miR-196b-5p	26.3362	1.0904	0.682801	1.59695	0.110276	0.993101
miR-496a-3p	1.1488	-3.86447	2.42252	-1.59523	0.110662	0.993101
miR-15b-5p	189.085	0.528294	0.331907	1.59169	0.111454	0.993101
miR-7217-3p	97.3356	-0.770996	0.489191	-1.57606	0.115011	0.993101
miR-295-3p	3.42955	-2.52304	1.62637	-1.55133	0.120823	0.993101
miR-465a-5p	68.8683	-0.773282	0.504764	-1.53197	0.12553	0.993101
miR-425-5p	443.124	-0.514661	0.338414	-1.5208	0.128309	0.993101
miR-672-5p	40.9598	0.760532	0.506544	1.50141	0.133249	0.993101
miR-30c-2-3p	53.1795	-0.617628	0.413472	-1.49376	0.135238	0.993101
miR-125b-2-3p	14.8457	-1.12723	0.758915	-1.48532	0.137459	0.993101
miR-669c-5p	27.7189	0.935275	0.631726	1.48051	0.138738	0.993101
miR-212-3p	2.43252	2.68182	1.81937	1.47403	0.140472	0.993101
miR-23b-3p	63.434	0.569486	0.387133	1.47103	0.141282	0.993101
miR-148a-3p	4078.96	-0.489793	0.3346	-1.46382	0.143244	0.993101
miR-471-3p	5.65147	1.53164	1.07078	1.43039	0.152604	0.993101
let-7g-5p	1132.43	-0.472385	0.330618	-1.4288	0.153063	0.993101
miR-22-3p	1217.9	-0.555625	0.392747	-1.41472	0.157152	0.993101
miR-878-5p	70.3483	-0.621355	0.439715	-1.41308	0.157631	0.993101
miR-429-3p	97.3046	-0.830895	0.589569	-1.40932	0.158739	0.993101
miR-25-3p	1357.92	-0.447769	0.318689	-1.40504	0.160011	0.993101
miR-133a-3p	13.2517	1.14571	0.828657	1.38262	0.166783	0.993101
miR-30d-5p	1760.53	-0.474497	0.345395	-1.37378	0.16951	0.993101
miR-335-3p	3.14117	-2.15001	1.56686	-1.37218	0.170007	0.993101
miR-741-3p	127.972	-0.65882	0.483996	-1.36121	0.173447	0.993101
miR-676-3p	309.355	-0.491961	0.361609	-1.36048	0.173679	0.993101
miR-18a-3p	2.41761	-2.3092	1.7105	-1.35001	0.177011	0.993101
miR-3066-5p	1.62475	-2.82641	2.09558	-1.34875	0.177418	0.993101
miR-139-5p	10.599	-1.29353	0.960712	-1.34643	0.178165	0.993101
miR-199a-3p	14.4442	0.91287	0.686271	1.33019	0.183456	0.993101
miR-3086-5p	1.32851	-3.36459	2.57202	-1.30815	0.190822	0.993101
miR-1198-5p	3.5546	1.50513	1.15242	1.30605	0.191534	0.993101
miR-132-5p	0.970635	4.41525	3.41204	1.29402	0.195658	0.993101
miR-1981-3p	3.38153	2.07954	1.60834	1.29297	0.196021	0.993101
miR-92b-3p	72.4786	0.633568	0.511577	1.23846	0.215545	0.993101
miR-28a-5p	6.70795	1.09128	0.88116	1.23845	0.215548	0.993101
miR-191-3p	12.6768	-0.947296	0.779727	-1.21491	0.224401	0.993101
miR-98-5p	115.641	-0.602435	0.498353	-1.20885	0.22672	0.993101
miR-3081-3p	2.78968	-2.59823	2.15378	-1.20636	0.22768	0.993101
miR-204-5p	276.047	0.448843	0.373657	1.20122	0.229667	0.993101
miR-203-3p	21.1211	-0.859558	0.725761	-1.18435	0.236273	0.993101
miR-1843a-3p	3.48033	1.57605	1.33376	1.18166	0.237341	0.993101
miR-298-5p	7.23728	0.925251	0.78464	1.1792	0.238317	0.993101
miR-467c-5p	3.46959	1.67855	1.4397	1.1659	0.243654	0.993101
miR-742-5p	0.867797	-3.11803	2.67437	-1.1659	0.243657	0.993101
miR-485-5p	4.73327	1.50244	1.28872	1.16584	0.24368	0.993101
miR-7240-5p	0.673679	4.85051	4.22907	1.14694	0.251404	0.993101
let-7d-3p	83.7902	0.471837	0.414249	1.13902	0.254696	0.993101
miR-883b-5p	3.33547	1.51998	1.3356	1.13805	0.255098	0.993101
miR-7068-5p	2.11119	-2.48833	2.19131	-1.13554	0.256148	0.993101
miR-211-5p	2.84206	2.11144	1.87258	1.12756	0.259508	0.993101
miR-187-3p	1.50236	-2.73292	2.42678	-1.12615	0.260102	0.993101
miR-26a-1-3p	0.461714	4.96221	4.4298	1.12019	0.262634	0.993101
miR-139-3p	0.764115	-3.15094	2.82299	-1.11617	0.264348	0.993101
miR-669a-5p	18.0836	-0.683429	0.614246	-1.11263	0.265867	0.993101
miR-93-5p	224.454	-0.397243	0.359112	-1.10618	0.268648	0.993101
miR-470-5p	5636.06	0.424542	0.38417	1.10509	0.269121	0.993101
miR-145a-5p	61.9461	0.837719	0.758427	1.10455	0.269356	0.993101
miR-1843b-3p	32.664	0.571822	0.5223	1.09482	0.273597	0.993101
miR-206-3p	1.83282	-2.33723	2.14782	-1.08819	0.276511	0.993101
miR-214-3p	3.82059	1.3078	1.20396	1.08625	0.277369	0.993101
miR-7225-5p	0.937543	3.59318	3.32663	1.08013	0.280086	0.993101
miR-145a-3p	15.9145	1.00404	0.934863	1.074	0.282824	0.993101
miR-200a-3p	6.95528	-1.05397	0.981608	-1.07371	0.282951	0.993101
miR-300-3p	2.8141	1.95303	1.82913	1.06774	0.285639	0.993101
miR-324-5p	0.833131	-3.2306	3.03867	-1.06316	0.287707	0.993101
miR-182-5p	3490.89	-0.321047	0.303589	-1.0575	0.290282	0.993101
miR-144-5p	1.61774	-2.3382	2.22237	-1.05212	0.292745	0.993101
miR-421-3p	1.79965	-2.37576	2.26369	-1.04951	0.293945	0.993101
miR-883a-5p	2.23125	-2.39272	2.30279	-1.03906	0.298779	0.993101
miR-669o-5p	4.38164	1.4375	1.39199	1.03269	0.301747	0.993101
miR-23a-3p	88.1362	0.471294	0.45699	1.0313	0.3024	0.993101
miR-184-3p	2339.79	0.356606	0.346636	1.02876	0.303591	0.993101
miR-3070-5p	0.645188	4.43045	4.31468	1.02683	0.3045	0.993101
miR-27b-3p	459.866	-0.32596	0.319267	-1.02096	0.307272	0.993101
miR-146b-5p	843.962	0.315426	0.310792	1.01491	0.310148	0.993101
miR-181b-5p	32.2043	-0.770858	0.761406	-1.01241	0.31134	0.993101
miR-467a-3p	5.38818	1.17926	1.16651	1.01093	0.31205	0.993101
miR-881-3p	131.779	-0.372124	0.372988	-0.997684	0.318433	0.993101
miR-3064-5p	1.90726	4.43261	4.44835	0.996462	0.319026	0.993101
miR-7036b-5p	0.325351	4.43186	4.44838	0.996286	0.319111	0.993101
miR-7214-5p	17.3857	0.836569	0.843942	0.991263	0.321557	0.993101
miR-7688-5p	0.774814	-2.81021	2.84493	-0.987796	0.323253	0.993101
miR-6905-3p	0.30781	4.37887	4.45063	0.983876	0.325177	0.993101
miR-7234-3p	30.743	0.585309	0.602335	0.971735	0.331183	0.993101
miR-130b-3p	37.3609	0.466633	0.480769	0.970596	0.331749	0.993101
miR-328-3p	14.3505	0.60198	0.620489	0.970171	0.331961	0.993101
miR-741-5p	6.63699	-1.1619	1.19768	-0.970132	0.331981	0.993101
miR-202-5p	4.12621	1.25919	1.29858	0.96967	0.332211	0.993101
miR-30c-1-3p	4.35338	1.17208	1.20934	0.969193	0.332449	0.993101
miR-449a-5p	84.0485	-0.721129	0.747482	-0.964744	0.334673	0.993101
miR-221-5p	15.7135	0.697692	0.725527	0.961635	0.336233	0.993101
miR-465c-5p	181.957	-0.321608	0.337644	-0.952506	0.340841	0.993101
miR-15a-3p	0.820854	2.53523	2.68035	0.945859	0.344221	0.993101
miR-222-5p	1.11669	-2.32766	2.46584	-0.943965	0.345187	0.993101
miR-200b-5p	1.63448	-1.69533	1.80643	-0.938496	0.34799	0.993101
miR-365-3p	9.67638	-1.01687	1.09295	-0.930385	0.352172	0.993101
miR-3084-3p	3.6942	1.50634	1.62095	0.929296	0.352736	0.993101
miR-410-5p	0.253545	4.11443	4.46317	0.921863	0.3566	0.993101
miR-6942-5p	0.253545	4.11443	4.46317	0.921863	0.3566	0.993101
let-7b-5p	480.91	0.412174	0.450194	0.915549	0.359903	0.993101
miR-15a-5p	15.6105	0.788582	0.865584	0.911041	0.362274	0.993101
miR-192-5p	525.687	-0.366293	0.403095	-0.908702	0.363508	0.993101
miR-7214-3p	14.3741	-0.748001	0.825797	-0.905793	0.365046	0.993101
miR-210-3p	1.31819	2.23353	2.50202	0.892689	0.372024	0.993101
miR-3062-5p	1.11575	-2.2129	2.49588	-0.886622	0.375283	0.993101
miR-96-5p	7.48396	1.16655	1.31686	0.885854	0.375696	0.993101
miR-451a	17.1114	0.883172	1.01499	0.87013	0.38423	0.993101
miR-7221-5p	0.756526	-3.01652	3.46789	-0.869843	0.384386	0.993101
miR-32-3p	0.561665	3.2627	3.75404	0.869117	0.384783	0.993101
miR-465b-3p	162.106	-0.393973	0.454188	-0.867424	0.38571	0.993101
miR-191-5p	8236.56	-0.274271	0.317619	-0.863522	0.387851	0.993101
miR-6915-3p	0.2169	3.83655	4.47901	0.856562	0.391687	0.993101
miR-323-3p	0.2169	3.83655	4.47901	0.856562	0.391687	0.993101
miR-7117-3p	0.2169	3.83655	4.47901	0.856562	0.391687	0.993101
miR-3085-5p	0.2169	3.83655	4.47901	0.856562	0.391687	0.993101
miR-199b-3p	7.49645	0.701637	0.819151	0.856541	0.391698	0.993101
miR-342-3p	86.1738	0.314475	0.36715	0.856531	0.391704	0.993101
miR-3535	2527.67	0.458286	0.536163	0.854752	0.392689	0.993101
miR-465c-3p	161.52	-0.387413	0.45425	-0.852864	0.393735	0.993101
miR-224-5p	4.18875	-0.917816	1.08548	-0.84554	0.397809	0.993101
miR-375-3p	1526.53	-0.302758	0.358603	-0.844271	0.398518	0.993101
miR-143-3p	18525	0.431301	0.511404	0.843366	0.399024	0.993101
miR-671-5p	1.29065	-2.32422	2.76655	-0.840112	0.400846	0.993101
miR-1249-3p	7.14171	0.801499	0.960658	0.834322	0.404099	0.993101
miR-7234-5p	0.843961	-2.73598	3.28415	-0.833084	0.404797	0.993101
miR-330-5p	1.08454	-2.62062	3.15125	-0.831613	0.405627	0.993101
miR-193b-3p	5.2827	0.978882	1.18105	0.828824	0.407204	0.993101
miR-106b-3p	71.5435	-0.333362	0.403274	-0.82664	0.408441	0.993101
miR-7a-2-3p	0.431553	3.70556	4.48757	0.825738	0.408953	0.993101
miR-8103	0.190159	3.70555	4.48757	0.825737	0.408953	0.993101
miR-539-5p	0.190159	3.70555	4.48757	0.825737	0.408953	0.993101
miR-200c-5p	0.190159	3.70555	4.48757	0.825737	0.408953	0.993101
miR-144-3p	0.330779	3.70555	4.48757	0.825736	0.408954	0.993101
miR-935	0.271634	3.70553	4.48757	0.825732	0.408956	0.993101
miR-7242-3p	19.1694	0.704759	0.85455	0.824713	0.409535	0.993101
miR-99a-3p	0.841957	-2.54124	3.087	-0.823206	0.410391	0.993101
miR-6516-3p	1.25306	2.30116	2.80644	0.819957	0.41224	0.993101
miR-7215-3p	0.891678	2.4305	2.98019	0.81555	0.414757	0.993101
miR-7233-3p	86.248	0.315298	0.388697	0.811167	0.41727	0.993101
miR-183-5p	637.349	0.331941	0.409419	0.81076	0.417503	0.993101
miR-21a-3p	18.0654	-0.679734	0.840684	-0.808549	0.418775	0.993101
miR-1930-5p	0.381851	3.62434	4.49327	0.806615	0.419888	0.993101
miR-30d-3p	4.34013	-1.06194	1.32805	-0.799619	0.423931	0.993101
miR-151-3p	493.325	0.222135	0.279883	0.79367	0.427387	0.993101
miR-466b-3p	3.8057	-0.96313	1.22	-0.789451	0.429848	0.993101
miR-465a-3p	81.2637	-0.375961	0.47669	-0.788691	0.430293	0.993101
miR-339-5p	2.66678	-1.40986	1.79349	-0.786098	0.43181	0.993101
miR-20a-3p	0.819969	2.87668	3.65946	0.786093	0.431813	0.993101
miR-423-3p	47.2313	-0.389588	0.495898	-0.785622	0.432089	0.993101
miR-128-3p	148.186	-0.292329	0.373282	-0.783132	0.43355	0.993101
miR-1306-5p	11.0576	0.727153	0.93183	0.780349	0.435185	0.993101
miR-582-3p	0.670636	3.10624	3.98971	0.778561	0.436238	0.993101
miR-883b-3p	3.94987	-0.875272	1.12802	-0.775934	0.437788	0.993101
miR-7242-5p	6.32206	0.956628	1.23685	0.773441	0.439261	0.993101
let-7i-3p	1.70454	1.89701	2.45519	0.772652	0.439728	0.993101
miR-99b-5p	638.306	0.350743	0.454672	0.771421	0.440457	0.993101
miR-5099	84.7086	0.578331	0.751486	0.769584	0.441547	0.993101
miR-465b-5p	134.218	-0.43959	0.57185	-0.768716	0.442062	0.993101
miR-664-5p	2.60168	1.08141	1.41421	0.764676	0.444464	0.993101
miR-466d-3p	0.639126	2.36842	3.10275	0.763331	0.445266	0.993101
miR-7060-5p	1.17257	-1.90407	2.506	-0.759804	0.447372	0.993101
miR-142a-5p	317.26	0.238058	0.316003	0.75334	0.451246	0.993101
miR-134-5p	1.98854	1.4935	1.98257	0.753313	0.451262	0.993101
miR-471-5p	12.65	0.762009	1.01521	0.750592	0.452898	0.993101
miR-195a-3p	1.16652	-2.16511	2.8959	-0.747646	0.454674	0.993101
miR-381-3p	1.46918	-1.39316	1.86783	-0.745873	0.455744	0.993101
miR-344-3p	2.01376	-3.30953	4.43913	-0.745534	0.455949	0.993101
miR-17-5p	2.20818	-1.16665	1.57157	-0.742348	0.457877	0.993101
miR-20a-5p	9.68228	0.664869	0.897624	0.740698	0.458876	0.993101
miR-124-5p	0.551173	2.50256	3.45981	0.723325	0.46948	0.993101
miR-1188-3p	1.17284	-2.09246	2.899	-0.721789	0.470424	0.993101
miR-7a-5p	95.524	-0.362057	0.506716	-0.714516	0.474908	0.993101
miR-3068-3p	13.5648	-0.545226	0.763243	-0.714355	0.475008	0.993101
miR-677-3p	3.475	-1.09883	1.54599	-0.710763	0.477231	0.993101
miR-7226-3p	0.126772	3.20416	4.5191	0.709027	0.478308	0.993101
miR-140-5p	1.35374	1.7356	2.45314	0.707501	0.479255	0.993101
miR-132-3p	1.31694	-1.60812	2.2843	-0.703989	0.48144	0.993101
miR-34a-5p	3.37585	1.164	1.6582	0.701968	0.482699	0.993101
miR-31-3p	1.39114	1.76383	2.51517	0.701275	0.483131	0.993101
miR-499-5p	0.950821	-2.0789	2.96659	-0.700772	0.483445	0.993101
miR-100-5p	91.5999	0.331169	0.472782	0.700468	0.483635	0.993101
miR-1191b-5p	0.359215	3.11511	4.479	0.695492	0.486747	0.993101
miR-411-5p	2.3745	-1.19407	1.7274	-0.691253	0.489406	0.993101
miR-29c-3p	0.929299	-2.33501	3.38131	-0.690565	0.489839	0.993101
miR-29a-3p	39.0011	-0.490547	0.710656	-0.690274	0.490022	0.993101
miR-122-5p	0.858116	-2.57053	3.73407	-0.688399	0.491202	0.993101
miR-874-3p	1.12678	1.46634	2.15289	0.681105	0.495805	0.993101
miR-497a-5p	2.74226	-1.36428	2.00383	-0.680836	0.495975	0.993101
miR-455-3p	0.567605	-2.79086	4.1043	-0.679985	0.496514	0.993101
miR-128-1-5p	0.819165	-2.31963	3.41736	-0.678777	0.497279	0.993101
miR-369-3p	0.546606	-2.53797	3.78521	-0.670497	0.502541	0.993101
miR-468-3p	6.10233	0.702086	1.05289	0.666817	0.504889	0.993101
miR-7222-5p	3.57169	0.846023	1.27366	0.664245	0.506534	0.993101
miR-7230-5p	12.6123	0.393167	0.59414	0.661741	0.508137	0.993101
let-7a-5p	12110.1	-0.205073	0.311056	-0.65928	0.509716	0.993101
miR-125a-5p	566.451	-0.329662	0.50066	-0.658454	0.510246	0.993101
miR-101a-3p	23.1599	0.425491	0.657924	0.646718	0.517815	0.993101
miR-8114	4.63926	-0.958813	1.48719	-0.644714	0.519112	0.993101
miR-127-3p	133.601	-0.31578	0.498723	-0.633177	0.526618	0.993101
miR-19a-3p	11.4926	-0.641769	1.01621	-0.631535	0.527691	0.993101
miR-34b-3p	1915.43	0.240975	0.38191	0.630974	0.528058	0.993101
miR-93-3p	0.728097	2.19143	3.48133	0.629482	0.529034	0.993101
miR-871-5p	716.006	-0.235253	0.375058	-0.627243	0.5305	0.993101
miR-200a-5p	1.20699	1.8283	2.95696	0.618304	0.536375	0.993101
miR-187-5p	2.16058	1.58796	2.58444	0.614432	0.53893	0.993101
miR-294-3p	0.92403	-1.87453	3.05624	-0.613346	0.539648	0.993101
miR-672-3p	0.696536	-2.40328	3.92257	-0.61268	0.540088	0.993101
miR-598-3p	0.513109	-2.58404	4.23344	-0.610388	0.541605	0.993101
miR-7229-5p	78.3796	0.263412	0.434316	0.606498	0.544184	0.993101
miR-181c-5p	168.594	-0.27752	0.460877	-0.602157	0.54707	0.993101
miR-500-3p	0.526748	2.54959	4.25387	0.599359	0.548934	0.993101
miR-99a-5p	82.9188	0.321631	0.537419	0.598474	0.549524	0.993101
miR-674-5p	0.796623	-2.01751	3.39418	-0.594404	0.552242	0.993101
miR-668-3p	0.988649	1.72142	2.9041	0.592754	0.553346	0.993101
miR-615-3p	2.63499	-0.777511	1.31598	-0.590825	0.554638	0.993101
miR-677-5p	22.6023	-0.481021	0.81443	-0.590622	0.554774	0.993101
miR-483-3p	3.44937	-0.901721	1.53319	-0.588134	0.556442	0.993101
miR-181d-5p	11.1097	-0.460101	0.782877	-0.587705	0.55673	0.993101
miR-1932	0.358916	-2.60731	4.44671	-0.586346	0.557643	0.993101
miR-3572-5p	0.358916	-2.60731	4.44671	-0.586346	0.557643	0.993101
miR-135a-1-3p	0.358916	-2.60731	4.44671	-0.586346	0.557643	0.993101
miR-666-3p	1.05681	-1.75667	3.01764	-0.582135	0.560476	0.993101
miR-34c-5p	1365.02	-0.329772	0.571232	-0.5773	0.563737	0.993101
miR-532-5p	35.9742	-0.269912	0.473881	-0.569578	0.568964	0.993101
miR-301b-3p	0.783264	-1.94243	3.41551	-0.568709	0.569553	0.993101
miR-342-5p	6.79951	-0.673761	1.18667	-0.567775	0.570188	0.993101
miR-8111	0.535982	2.54967	4.54293	0.561239	0.574635	0.993101
miR-6541	0.290206	2.54965	4.54293	0.561234	0.574638	0.993101
miR-6971-3p	0.214445	2.54963	4.54293	0.561231	0.57464	0.993101
miR-293-3p	0.254618	2.54961	4.54293	0.561226	0.574643	0.993101
miR-182-3p	0.242069	2.54958	4.54293	0.561219	0.574649	0.993101
miR-320-3p	35.3779	0.337878	0.602372	0.560913	0.574857	0.993101
miR-7229-3p	9.20504	0.457861	0.822058	0.556969	0.577548	0.993101
miR-7685-5p	0.326287	-2.47124	4.44865	-0.555504	0.57855	0.993101
miR-379-5p	4.01391	-0.747582	1.34986	-0.553821	0.579701	0.993101
miR-200c-3p	43.9663	-0.264153	0.480036	-0.550278	0.582129	0.993101
miR-669p-5p	2.9474	-0.631017	1.17756	-0.53587	0.592048	0.993101
let-7f-5p	17411.4	-0.22196	0.417552	-0.531575	0.595021	0.993101
miR-666-5p	1.02168	-1.49778	2.82164	-0.530818	0.595545	0.993101
miR-449c-5p	1.29789	-1.14216	2.16241	-0.528187	0.59737	0.993101
miR-378d	0.712884	-1.62577	3.08367	-0.527218	0.598042	0.993101
miR-7658-3p	0.655405	-2.30229	4.41213	-0.521808	0.601804	0.993101
miR-700-5p	0.743668	-1.69398	3.24725	-0.521666	0.601903	0.993101
miR-532-3p	4.0713	0.706179	1.35938	0.519488	0.603421	0.993101
miR-3082-3p	0.484795	-2.03767	3.92573	-0.519055	0.603722	0.993101
miR-1981-5p	0.813631	1.78179	3.44468	0.517258	0.604976	0.993101
miR-181a-1-3p	1.32505	-1.39086	2.70134	-0.514878	0.606638	0.993101
miR-190b-5p	22.2117	0.329714	0.640586	0.514707	0.606758	0.993101
miR-215-5p	0.693392	-1.69328	3.29487	-0.513914	0.607312	0.993101
miR-301a-3p	10.7435	-0.501712	0.980684	-0.511594	0.608935	0.993101
miR-322-3p	0.64859	-1.65054	3.22861	-0.511222	0.609195	0.993101
miR-682	0.879081	1.58792	3.12766	0.507701	0.611663	0.993101
miR-184-5p	0.736585	1.82824	3.6068	0.506887	0.612234	0.993101
miR-345-5p	2.83472	-0.740918	1.4659	-0.505435	0.613253	0.993101
miR-3064-3p	0.277344	-2.23951	4.45238	-0.502991	0.614971	0.993101
miR-7648-3p	1.14359	1.58791	3.15754	0.502894	0.615039	0.993101
miR-27a-5p	0.67508	1.82832	3.64057	0.502208	0.615521	0.993101
miR-1291	0.31863	2.20216	4.42373	0.497807	0.61862	0.993101
miR-98-3p	0.653802	1.77735	3.59985	0.493728	0.621498	0.993101
miR-150-3p	0.648698	-1.97319	4.03451	-0.489079	0.624786	0.993101
miR-196b-3p	1.24694	1.58793	3.27082	0.485484	0.627333	0.993101
miR-199b-5p	0.269296	-2.15369	4.45392	-0.483549	0.628706	0.993101
miR-7009-5p	0.26103	-2.15317	4.45393	-0.48343	0.62879	0.993101
miR-466c-3p	1.50123	-0.819069	1.69429	-0.483429	0.628791	0.993101
miR-5121	6.97171	-0.577913	1.20458	-0.479762	0.631397	0.993101
miR-6960-5p	0.67675	1.6902	3.5243	0.479585	0.631522	0.993101
miR-125b-1-3p	6.8504	-0.558639	1.16844	-0.478106	0.632575	0.993101
miR-200b-3p	43.7631	-0.257083	0.541664	-0.474617	0.63506	0.993101
miR-21a-5p	686.905	0.205712	0.433822	0.474185	0.635368	0.993101
miR-872-5p	34.3885	0.314294	0.663888	0.473414	0.635918	0.993101
miR-1906	1.02708	1.58795	3.35819	0.472861	0.636313	0.993101
miR-141-5p	1.32836	-1.47587	3.12183	-0.472759	0.636385	0.993101
miR-7a-1-3p	1.40769	0.925852	1.96162	0.471984	0.636938	0.993101
miR-32-5p	2.22824	-0.867818	1.86263	-0.465909	0.641281	0.993101
miR-362-5p	0.244716	-2.06133	4.45569	-0.46263	0.64363	0.993101
miR-127-5p	0.543385	-1.92145	4.16692	-0.461121	0.644712	0.993101
miR-615-5p	4.90884	-0.740831	1.60805	-0.460702	0.645012	0.993101
miR-362-3p	0.239163	-2.0272	4.45636	-0.454899	0.649182	0.993101
miR-703	0.594969	-1.65062	3.66351	-0.450558	0.652308	0.993101
miR-152-3p	3.69076	0.697487	1.55222	0.449348	0.653181	0.993101
miR-149-5p	2.78691	-0.851633	1.90205	-0.447744	0.654338	0.993101
miR-30b-3p	2.45497	0.611842	1.40894	0.434258	0.664101	0.993101
miR-540-5p	0.463969	1.92406	4.43097	0.43423	0.664122	0.993101
miR-329-5p	0.231459	-1.92617	4.45847	-0.432025	0.665723	0.993101
miR-671-3p	18.2439	-0.274565	0.639582	-0.429288	0.667713	0.993101
miR-143-5p	1.38733	-0.98903	2.31495	-0.427235	0.669208	0.993101
miR-467e-5p	4.54619	0.594483	1.39615	0.425802	0.670252	0.993101
miR-3077-3p	0.218921	-1.88957	4.45927	-0.42374	0.671755	0.993101
miR-7241-5p	0.582432	-1.88953	4.45927	-0.42373	0.671763	0.993101
miR-5114	11.0691	-0.465324	1.09961	-0.42317	0.672171	0.993101
miR-190a-5p	0.225906	-1.88696	4.45933	-0.423149	0.672187	0.993101
miR-744-3p	0.376965	-1.88694	4.45933	-0.423146	0.672189	0.993101
miR-483-5p	1.26551	-1.09536	2.59699	-0.42178	0.673185	0.993101
miR-3057-5p	3.32793	0.608434	1.44684	0.420525	0.674102	0.993101
miR-30e-5p	167.016	-0.450643	1.07241	-0.420217	0.674327	0.993101
miR-5100	0.54821	-1.60031	3.81822	-0.419124	0.675125	0.993101
miR-1306-3p	0.354224	-1.85801	4.45997	-0.416596	0.676974	0.993101
miR-409-5p	0.292046	-1.85795	4.45997	-0.416584	0.676983	0.993101
miR-19b-3p	42.3812	-0.234127	0.56478	-0.414545	0.678475	0.993101
miR-340-5p	230.688	-0.219344	0.530562	-0.413418	0.6793	0.993101
miR-3072-3p	0.893183	-1.52046	3.67812	-0.41338	0.679328	0.993101
miR-505-5p	0.830566	-1.37755	3.35782	-0.410253	0.68162	0.993101
miR-669d-5p	1.09657	-0.94496	2.30773	-0.409476	0.68219	0.993101
miR-199a-5p	7.36945	0.494129	1.20802	0.409039	0.682511	0.993101
miR-8112	2.01044	-0.773504	1.90802	-0.405396	0.685187	0.993101
miR-669m-3p	0.207496	-1.80159	4.46127	-0.403829	0.686339	0.993101
miR-511-5p	0.754057	-1.39462	3.46169	-0.402873	0.687042	0.993101
miR-28c	0.124765	1.82837	4.54293	0.402465	0.687342	0.993101
miR-466c-5p	0.169289	1.82823	4.54292	0.402434	0.687365	0.993101
miR-3100-5p	0.169289	1.82823	4.54292	0.402434	0.687365	0.993101
miR-450b-5p	0.130145	1.82823	4.54292	0.402434	0.687365	0.993101
miR-743b-3p	512.187	-0.160906	0.400004	-0.40226	0.687493	0.993101
miR-1894-3p	0.203144	-1.78543	4.46165	-0.400174	0.689029	0.993101
miR-434-5p	3.20698	0.628436	1.59129	0.394923	0.6929	0.993101
miR-5107-3p	0.170162	1.75013	4.49857	0.389042	0.697245	0.993101
miR-1839-3p	0.333113	1.75009	4.49856	0.389033	0.697252	0.993101
miR-669m-5p	0.391633	-1.73272	4.46292	-0.388249	0.697832	0.993101
miR-6988-5p	0.195255	-1.73059	4.46297	-0.387766	0.698189	0.993101
miR-124-3p	2.25959	-0.610083	1.58332	-0.38532	0.7	0.993101
miR-673-5p	0.41086	-1.58434	4.14975	-0.381792	0.702616	0.993101
miR-341-3p	0.455866	1.6727	4.38372	0.38157	0.702781	0.993101
miR-101b-3p	13.5058	0.285763	0.7502	0.380917	0.703265	0.993101
miR-872-3p	3.04192	0.573543	1.51247	0.379209	0.704533	0.993101
miR-743b-5p	13.3934	-0.305032	0.804534	-0.379142	0.704583	0.993101
miR-1964-3p	0.682351	-1.49468	3.94272	-0.379099	0.704614	0.993101
miR-5113	0.693055	1.58793	4.22205	0.376105	0.706839	0.993101
miR-1948-5p	0.194651	-1.67841	4.46428	-0.375965	0.706943	0.993101
miR-26b-5p	124.394	-0.157069	0.420287	-0.373718	0.708614	0.993101
miR-1956	0.707545	1.58783	4.27822	0.371143	0.710531	0.993101
miR-8118	0.685536	1.58781	4.29024	0.370097	0.71131	0.993101
miR-664-3p	13.0925	0.27335	0.745422	0.366705	0.713839	0.993101
miR-204-3p	0.665353	1.58791	4.3424	0.365675	0.714607	0.993101
miR-7675-3p	0.179458	-1.62107	4.46577	-0.363	0.716605	0.993101
miR-7224-3p	0.186762	-1.61745	4.46586	-0.362182	0.717216	0.993101
miR-223-3p	2.14768	-0.637785	1.76151	-0.362067	0.717302	0.993101
miR-760-3p	0.236922	1.60702	4.46201	0.360156	0.71873	0.993101
miR-1969	0.565525	-1.24484	3.45706	-0.360087	0.718782	0.993101
miR-501-3p	4.84182	-0.436476	1.22604	-0.356004	0.721838	0.993101
miR-5617-3p	0.609263	1.58785	4.49592	0.353175	0.723957	0.993101
miR-1843b-5p	13.0562	0.276106	0.784298	0.352042	0.724807	0.993101
miR-1936	0.755295	1.58793	4.54293	0.349539	0.726685	0.993101
miR-7006-3p	0.604236	1.58792	4.54293	0.349537	0.726686	0.993101
miR-7017-3p	0.545267	1.58792	4.54293	0.349537	0.726686	0.993101
miR-5620-5p	0.545267	1.58792	4.54293	0.349537	0.726686	0.993101
miR-7652-3p	0.483873	1.58792	4.54293	0.349536	0.726687	0.993101
miR-433-3p	0.454389	1.58792	4.54293	0.349535	0.726687	0.993101
miR-210-5p	0.438274	1.58791	4.54293	0.349535	0.726688	0.993101
miR-7238-5p	0.453177	1.58791	4.54293	0.349535	0.726688	0.993101
miR-328-5p	0.453177	1.58791	4.54293	0.349535	0.726688	0.993101
miR-6990-5p	0.427531	1.58791	4.54293	0.349535	0.726688	0.993101
miR-183-3p	0.427531	1.58791	4.54293	0.349535	0.726688	0.993101
miR-3475-3p	0.427531	1.58791	4.54293	0.349535	0.726688	0.993101
miR-5125	0.399796	1.58791	4.54293	0.349535	0.726688	0.993101
miR-7070-5p	0.399796	1.58791	4.54293	0.349535	0.726688	0.993101
miR-7073-3p	0.399796	1.58791	4.54293	0.349535	0.726688	0.993101
miR-6922-3p	0.363511	1.58791	4.54293	0.349534	0.726688	0.993101
miR-6340	0.363511	1.58791	4.54293	0.349534	0.726688	0.993101
miR-3092-3p	0.363511	1.58791	4.54293	0.349534	0.726688	0.993101
miR-455-5p	0.35814	1.58791	4.54293	0.349534	0.726689	0.993101
miR-218-1-3p	0.319837	1.58791	4.54293	0.349533	0.726689	0.993101
miR-3103-5p	0.272633	1.5879	4.54293	0.349532	0.72669	0.993101
miR-504-5p	0.272633	1.5879	4.54293	0.349532	0.72669	0.993101
miR-7090-5p	0.256519	1.5879	4.54293	0.349532	0.72669	0.993101
miR-196a-1-3p	0.302118	1.5879	4.54293	0.349532	0.72669	0.993101
miR-673-3p	0.302118	1.5879	4.54293	0.349532	0.72669	0.993101
miR-719	0.302118	1.5879	4.54293	0.349532	0.72669	0.993101
miR-546	0.239878	1.5879	4.54293	0.349532	0.72669	0.993101
miR-134-3p	0.239878	1.5879	4.54293	0.349532	0.72669	0.993101
miR-412-5p	0.239878	1.5879	4.54293	0.349532	0.72669	0.993101
miR-6992-5p	0.239878	1.5879	4.54293	0.349532	0.72669	0.993101
miR-1960	0.239878	1.5879	4.54293	0.349532	0.72669	0.993101
miR-7028-5p	0.239878	1.5879	4.54293	0.349532	0.72669	0.993101
miR-330-3p	0.239878	1.5879	4.54293	0.349532	0.72669	0.993101
miR-138-5p	0.239878	1.5879	4.54293	0.349532	0.72669	0.993101
miR-3109-3p	0.239878	1.5879	4.54293	0.349532	0.72669	0.993101
miR-7075-5p	0.181756	1.58789	4.54293	0.34953	0.726691	0.993101
miR-201-5p	0.181756	1.58789	4.54293	0.34953	0.726691	0.993101
miR-5119	0.171013	1.58789	4.54293	0.34953	0.726692	0.993101
miR-7648-5p	0.171013	1.58789	4.54293	0.34953	0.726692	0.993101
miR-877-3p	0.171013	1.58789	4.54293	0.34953	0.726692	0.993101
miR-193a-5p	0.159919	1.58789	4.54293	0.349529	0.726692	0.993101
miR-665-3p	0.159919	1.58789	4.54293	0.349529	0.726692	0.993101
miR-874-5p	0.159919	1.58789	4.54293	0.349529	0.726692	0.993101
miR-3090-3p	0.159919	1.58789	4.54293	0.349529	0.726692	0.993101
miR-7007-3p	0.159919	1.58789	4.54293	0.349529	0.726692	0.993101
miR-25-5p	0.559959	1.58789	4.54293	0.349529	0.726692	0.993101
miR-692	0.241394	1.58787	4.54293	0.349525	0.726695	0.993101
miR-378c	0.152316	1.58785	4.54293	0.349522	0.726698	0.993101
miR-130a-5p	0.232534	1.58785	4.54293	0.349522	0.726698	0.993101
miR-7010-5p	0.232534	1.58785	4.54293	0.349522	0.726698	0.993101
miR-1933-3p	0.383531	1.58783	4.54293	0.349517	0.726701	0.993101
miR-324-3p	0.121322	1.58782	4.54293	0.349515	0.726703	0.993101
miR-3473e	0.121322	1.58782	4.54293	0.349515	0.726703	0.993101
miR-7026-3p	0.121322	1.58782	4.54293	0.349515	0.726703	0.993101
miR-1668	0.493966	1.58782	4.54293	0.349514	0.726704	0.993101
miR-7662-3p	0.162951	1.58781	4.54293	0.349513	0.726704	0.993101
miR-129-5p	0.162951	1.58781	4.54293	0.349513	0.726704	0.993101
miR-7012-5p	0.162951	1.58781	4.54293	0.349513	0.726704	0.993101
miR-7042-5p	0.57187	1.58781	4.54293	0.349513	0.726704	0.993101
miR-7663-5p	0.181984	1.58781	4.54293	0.349512	0.726705	0.993101
miR-3960	0.181984	1.58781	4.54293	0.349512	0.726705	0.993101
miR-7036b-3p	0.181984	1.58781	4.54293	0.349512	0.726705	0.993101
miR-376b-3p	0.200429	1.58781	4.54293	0.349512	0.726705	0.993101
miR-7663-3p	0.244426	1.5878	4.54293	0.34951	0.726706	0.993101
miR-7657-5p	0.244426	1.5878	4.54293	0.34951	0.726706	0.993101
miR-363-3p	0.244426	1.5878	4.54293	0.34951	0.726706	0.993101
miR-542-5p	0.26109	1.5878	4.54293	0.34951	0.726707	0.993101
miR-7653-3p	0.267238	1.5878	4.54293	0.349509	0.726707	0.993101
miR-7670-3p	0.267238	1.5878	4.54293	0.349509	0.726707	0.993101
miR-7060-3p	0.267238	1.5878	4.54293	0.349509	0.726707	0.993101
miR-6947-3p	0.392896	1.58779	4.54293	0.349509	0.726707	0.993101
miR-365-1-5p	0.392896	1.58779	4.54293	0.349509	0.726707	0.993101
miR-3081-5p	0.392896	1.58779	4.54293	0.349509	0.726707	0.993101
miR-5132-3p	0.392896	1.58779	4.54293	0.349509	0.726707	0.993101
miR-6944-5p	0.325902	1.58779	4.54293	0.349508	0.726708	0.993101
miR-7661-3p	0.325902	1.58779	4.54293	0.349508	0.726708	0.993101
miR-331-5p	0.400858	1.58778	4.54293	0.349506	0.726709	0.993101
miR-1188-5p	0.400858	1.58778	4.54293	0.349506	0.726709	0.993101
miR-3086-3p	0.589345	1.58777	4.54293	0.349503	0.726712	0.993101
miR-344b-3p	0.182516	-1.55413	4.46758	-0.347869	0.727938	0.993101
miR-3088-3p	0.353528	-1.55409	4.46758	-0.347859	0.727946	0.993101
miR-449a-3p	0.171154	-1.55162	4.46765	-0.347302	0.728365	0.993101
miR-322-5p	0.792842	1.05503	3.04761	0.346183	0.729205	0.993101
miR-186-5p	151.57	-0.139518	0.406655	-0.343087	0.731533	0.993101
miR-30a-5p	3490.54	-0.18372	0.535511	-0.343074	0.731543	0.993101
miR-7118-3p	0.563168	-1.52969	4.46826	-0.342347	0.73209	0.993101
miR-331-3p	0.170272	-1.52962	4.46826	-0.342331	0.732102	0.993101
miR-1948-3p	0.170272	-1.52962	4.46826	-0.342331	0.732102	0.993101
miR-1298-5p	0.170272	-1.52962	4.46826	-0.342331	0.732102	0.993101
miR-1843a-5p	6.54927	-0.331456	0.982924	-0.337214	0.735955	0.993101
let-7f-1-3p	0.169314	-1.49789	4.46916	-0.335162	0.737503	0.993101
miR-1247-5p	11.0117	-0.34287	1.02587	-0.334225	0.73821	0.993101
miR-743a-5p	7.53009	0.299757	0.907895	0.330167	0.741274	0.993101
miR-205-3p	3.40748	0.525156	1.60307	0.327594	0.743219	0.993101
miR-652-3p	4.68064	-0.424999	1.29766	-0.327511	0.743281	0.993101
miR-92a-3p	1248.67	-0.112148	0.346511	-0.323649	0.746204	0.993101
let-7d-5p	257.583	0.105197	0.325928	0.322762	0.746876	0.993101
miR-125b-5p	139.942	0.125948	0.393988	0.319675	0.749215	0.993101
miR-669f-3p	0.165067	-1.42738	4.47124	-0.319237	0.749547	0.993101
miR-871-3p	944.913	0.0982246	0.310378	0.316467	0.751648	0.993101
miR-15b-3p	1.24312	0.821	2.63081	0.312072	0.754986	0.993101
miR-881-5p	6.08016	0.362244	1.16254	0.311597	0.755347	0.993101
miR-222-3p	46.8754	-0.136661	0.439122	-0.311213	0.755638	0.993101
miR-194-5p	4.27779	0.333623	1.07487	0.310384	0.756269	0.993101
miR-7025-5p	0.151865	-1.37222	4.47293	-0.306783	0.759008	0.993101
miR-3095-3p	1.07401	-0.765262	2.51935	-0.303754	0.761315	0.993101
miR-5107-5p	1.60471	-0.701989	2.31824	-0.302811	0.762034	0.993101
miR-6981-5p	0.145947	-1.30912	4.47494	-0.292544	0.76987	0.993101
miR-221-3p	75.1681	-0.18	0.615434	-0.292477	0.769922	0.993101
let-7b-3p	1.4784	-0.76466	2.62248	-0.291579	0.770608	0.993101
miR-674-3p	2.69872	-0.443359	1.52838	-0.290084	0.771752	0.993101
miR-351-5p	70.8202	-0.163577	0.564388	-0.28983	0.771946	0.993101
miR-6946-3p	0.318631	-1.29351	4.47545	-0.289023	0.772563	0.993101
miR-669a-3p	3.87814	0.329373	1.14346	0.28805	0.773309	0.993101
miR-877-5p	0.733764	-0.981152	3.44144	-0.285099	0.775568	0.993101
miR-8094	4.54244	0.474573	1.67769	0.282872	0.777275	0.993101
miR-202-3p	0.340516	-1.25571	4.45277	-0.282007	0.777938	0.993101
miR-6390	0.140688	-1.25874	4.47661	-0.281181	0.778571	0.993101
miR-135a-5p	0.439289	-1.15678	4.13872	-0.279503	0.779859	0.993101
miR-5122	1.07049	0.708817	2.55418	0.277513	0.781386	0.993101
miR-7237-3p	1.07297	0.823008	2.97919	0.276252	0.782354	0.993101
miR-365-2-5p	0.366557	-1.17487	4.32065	-0.27192	0.785683	0.993101
miR-30a-3p	101.13	0.0929253	0.342498	0.271316	0.786148	0.993101
miR-744-5p	17.7412	0.217118	0.801557	0.27087	0.786491	0.993101
miR-7210-5p	320.934	-0.10697	0.401216	-0.266615	0.789765	0.993101
miR-326-3p	0.922814	0.879848	3.31468	0.26544	0.790671	0.993101
miR-130a-3p	344.124	-0.0907114	0.346185	-0.262032	0.793297	0.993101
miR-5128	0.130515	-1.17129	4.47964	-0.261469	0.793731	0.993101
miR-467a-5p	10.9429	0.181467	0.695876	0.260774	0.794267	0.993101
miR-26a-2-3p	0.311926	-1.15282	4.48031	-0.257308	0.796941	0.993101
miR-431-3p	0.402804	-1.15281	4.48031	-0.257306	0.796943	0.993101
miR-495-3p	0.133812	-1.14149	4.48072	-0.254757	0.798911	0.993101
miR-181a-2-3p	7.44225	-0.302734	1.18924	-0.254561	0.799062	0.993101
miR-155-5p	2.95757	-0.359914	1.42835	-0.251979	0.801058	0.993101
miR-7043-3p	0.70263	-0.909051	3.63155	-0.25032	0.80234	0.993101
miR-16-1-3p	0.767602	0.866533	3.47747	0.249185	0.803218	0.993101
miR-466e-3p	0.392678	-0.792925	3.19707	-0.248016	0.804122	0.993101
miR-466p-3p	0.392678	-0.792925	3.19707	-0.248016	0.804122	0.993101
miR-466a-3p	0.392678	-0.792925	3.19707	-0.248016	0.804122	0.993101
miR-540-3p	0.800584	0.622212	2.521	0.246811	0.805054	0.993101
miR-30c-5p	1036.86	-0.0655291	0.268811	-0.243774	0.807406	0.993101
miR-1927	0.67773	0.866518	3.63276	0.238529	0.811471	0.993101
miR-16-5p	3180.12	-0.0795013	0.337823	-0.235334	0.81395	0.993101
miR-653-5p	0.48559	-1.04867	4.48421	-0.233858	0.815095	0.993101
miR-106b-5p	0.121623	-1.0486	4.48421	-0.233842	0.815107	0.993101
miR-1955-5p	0.394256	-1.04856	4.48421	-0.233833	0.815114	0.993101
miR-329-3p	0.118993	-1.02107	4.48509	-0.227658	0.819912	0.993101
miR-26a-5p	3518.99	-0.0686103	0.304341	-0.225439	0.821638	0.993101
miR-879-5p	0.177025	-0.995923	4.48564	-0.222025	0.824294	0.993101
miR-218-5p	1.27495	-0.481649	2.18258	-0.220679	0.825343	0.993101
miR-1947-5p	8.86575	-0.194314	0.884678	-0.219644	0.826149	0.993101
miR-18a-5p	6.18124	-0.247916	1.13679	-0.218084	0.827364	0.993101
miR-7233-5p	3.96187	-0.252378	1.16474	-0.216682	0.828456	0.993101
miR-151-5p	403.539	0.0755516	0.351804	0.214754	0.829959	0.993101
miR-29b-3p	0.792107	-0.654571	3.08268	-0.212338	0.831843	0.993101
miR-425-3p	0.614012	0.866426	4.10933	0.210844	0.833009	0.993101
miR-146a-5p	771.593	0.077071	0.3678	0.209546	0.834022	0.993101
miR-223-5p	5.1038	-0.271388	1.29624	-0.209366	0.834163	0.993101
miR-1983	1.00428	-0.667399	3.23363	-0.206393	0.836484	0.993101
miR-5101	0.108475	-0.917456	4.4874	-0.204452	0.838001	0.993101
miR-7118-5p	0.108475	-0.917456	4.4874	-0.204452	0.838001	0.993101
miR-6986-5p	0.108475	-0.917456	4.4874	-0.204452	0.838001	0.993101
miR-7013-5p	0.108475	-0.917456	4.4874	-0.204452	0.838001	0.993101
miR-361-5p	7.51965	-0.211889	1.03677	-0.204375	0.838061	0.993101
miR-361-3p	6.22325	0.281485	1.39494	0.20179	0.840081	0.993101
miR-7241-3p	57.5907	-0.0962064	0.481788	-0.199686	0.841726	0.993101
miR-467d-3p	0.4201	0.618962	3.17742	0.1948	0.845549	0.993101
miR-9769-3p	0.620553	0.866544	4.47988	0.19343	0.846622	0.993101
miR-350-3p	6.88109	-0.221485	1.15593	-0.191607	0.84805	0.993101
miR-92a-1-5p	0.449651	0.866412	4.53959	0.190857	0.848638	0.993101
miR-700-3p	0.0769756	0.866588	4.54293	0.190755	0.848717	0.993101
miR-702-3p	0.42435	0.866529	4.54292	0.190742	0.848727	0.993101
miR-382-5p	0.278214	0.866518	4.54292	0.19074	0.848729	0.993101
miR-377-5p	0.101654	0.866491	4.54292	0.190734	0.848734	0.993101
miR-3084-5p	0.103171	0.866449	4.54292	0.190725	0.848741	0.993101
miR-7236-3p	0.343446	0.866393	4.54292	0.190713	0.848751	0.993101
miR-3066-3p	0.468497	0.833871	4.45523	0.187167	0.85153	0.993101
miR-6948-3p	0.902654	0.57163	3.06271	0.186642	0.851942	0.993101
miR-669o-3p	0.211235	0.829261	4.5112	0.183823	0.854153	0.993101
miR-297c-3p	0.5	0.502889	2.7564	0.182444	0.855234	0.993101
miR-297b-3p	0.5	0.502889	2.7564	0.182444	0.855234	0.993101
miR-669b-5p	0.0975922	-0.797603	4.49028	-0.177629	0.859015	0.993101
miR-7221-3p	12.4474	0.168136	0.961402	0.174886	0.861169	0.993101
miR-380-3p	0.341725	-0.782487	4.49066	-0.174248	0.861671	0.993101
miR-7222-3p	2.34585	0.284524	1.643	0.173174	0.862515	0.993101
miR-196a-5p	21.7349	-0.111614	0.650462	-0.171592	0.863758	0.993101
miR-7223-5p	1.38908	0.45184	2.71307	0.166542	0.86773	0.993101
miR-669l-5p	0.755568	-0.526737	3.25797	-0.161677	0.871561	0.993101
miR-8097	0.648139	-0.66012	4.08723	-0.161508	0.871693	0.993101
miR-217-3p	0.121677	-0.717413	4.49234	-0.159697	0.87312	0.993101
miR-7021-5p	0.121677	-0.717413	4.49234	-0.159697	0.87312	0.993101
miR-7054-5p	0.121677	-0.717413	4.49234	-0.159697	0.87312	0.993101
miR-3473d	0.121677	-0.717413	4.49234	-0.159697	0.87312	0.993101
miR-5626-3p	0.121677	-0.717413	4.49234	-0.159697	0.87312	0.993101
miR-7646-5p	0.121677	-0.717413	4.49234	-0.159697	0.87312	0.993101
miR-370-3p	0.212555	-0.717382	4.49234	-0.15969	0.873125	0.993101
miR-7082-5p	0.29269	-0.717353	4.49234	-0.159683	0.87313	0.993101
miR-7653-5p	0.721754	-0.563184	3.56531	-0.157962	0.874487	0.993101
miR-181c-3p	0.705082	0.517763	3.3077	0.156533	0.875613	0.993101
miR-17-3p	0.597414	-0.52685	3.47164	-0.151758	0.879377	0.993101
miR-152-5p	3.40237	-0.234503	1.55647	-0.150663	0.880241	0.993101
miR-7015-3p	0.208103	-0.656597	4.49398	-0.146106	0.883838	0.993101
miR-8104	0.0867802	-0.656564	4.49398	-0.146099	0.883844	0.993101
miR-203-5p	0.0867802	-0.656564	4.49398	-0.146099	0.883844	0.993101
miR-6940-3p	0.0867802	-0.656564	4.49398	-0.146099	0.883844	0.993101
miR-3547-5p	0.0867802	-0.656564	4.49398	-0.146099	0.883844	0.993101
miR-7216-3p	0.0867802	-0.656564	4.49398	-0.146099	0.883844	0.993101
miR-7668-5p	0.0867802	-0.656564	4.49398	-0.146099	0.883844	0.993101
miR-6236	0.0867802	-0.656564	4.49398	-0.146099	0.883844	0.993101
let-7c-1-3p	0.237839	-0.65655	4.49398	-0.146096	0.883846	0.993101
miR-1938	0.486576	-0.656517	4.49398	-0.146088	0.883852	0.993101
miR-7232-5p	0.659278	-0.471189	3.32396	-0.141755	0.887273	0.993101
miR-344d-3p	0.128471	0.63734	4.50419	0.141499	0.887476	0.993101
miR-676-5p	2.23226	-0.253136	1.80415	-0.140308	0.888417	0.993101
miR-7210-3p	14.8382	0.0950315	0.678481	0.140065	0.888609	0.993101
let-7c-5p	5728.76	0.0559347	0.409211	0.136689	0.891276	0.993101
miR-34b-5p	24.8293	-0.199005	1.49756	-0.132886	0.894283	0.993101
miR-467e-3p	0.131101	0.595404	4.50278	0.132231	0.894802	0.993101
miR-297a-3p	1.07184	0.254385	1.95263	0.130278	0.896346	0.993101
let-7i-5p	646.879	-0.0516076	0.419214	-0.123106	0.902023	0.993101
miR-293-5p	6.37104	-0.14716	1.20787	-0.121834	0.90303	0.993101
miR-743a-3p	10.68	0.0816864	0.692061	0.118034	0.906041	0.993101
miR-7215-5p	0.273463	-0.524502	4.4695	-0.117351	0.906582	0.993101
miR-431-5p	1.10369	0.281988	2.40843	0.117084	0.906794	0.993101
miR-27a-3p	18.3808	0.0841077	0.74451	0.112971	0.910054	0.993101
miR-28a-3p	11.53	0.0961829	0.853825	0.112649	0.910309	0.993101
miR-27b-5p	1.90329	0.251979	2.29513	0.109789	0.912577	0.993101
miR-7032-3p	0.0729736	-0.446621	4.50017	-0.0992452	0.920944	0.993101
miR-7059-5p	0.0729736	-0.446621	4.50017	-0.0992452	0.920944	0.993101
miR-3102-5p.2-5p	0.163851	-0.446607	4.50017	-0.0992422	0.920946	0.993101
miR-485-3p	1.01911	0.274041	2.79419	0.0980751	0.921873	0.993101
miR-22-5p	0.534599	-0.315898	3.27125	-0.0965677	0.92307	0.993101
miR-708-3p	0.624837	0.361594	3.74503	0.096553	0.923081	0.993101
miR-467b-5p	0.940587	0.18033	1.90966	0.0944301	0.924768	0.993101
miR-6240	22.4601	-0.0621407	0.68706	-0.0904443	0.927934	0.993101
miR-10b-3p	5.87406	0.101531	1.13345	0.0895767	0.928624	0.993101
miR-185-5p	2.94843	-0.154925	1.76479	-0.0877868	0.930046	0.993101
miR-467d-5p	6.87335	-0.0922435	1.05418	-0.0875024	0.930272	0.993101
miR-133b-3p	0.118135	0.393606	4.53352	0.0868212	0.930814	0.993101
miR-6970-5p	0.209333	-0.347361	4.47494	-0.0776236	0.938128	0.993101
miR-181a-5p	616.065	0.0344873	0.467447	0.0737781	0.941187	0.993101
miR-450a-5p	0.247069	-0.324466	4.50419	-0.0720364	0.942573	0.993101
miR-1931	0.0650851	-0.324419	4.50419	-0.072026	0.942581	0.993101
miR-6972-3p	0.0650851	-0.324419	4.50419	-0.072026	0.942581	0.993101
miR-9-3p	0.276706	0.305177	4.49398	0.067908	0.945859	0.993101
miR-7217-5p	23.152	0.0624523	0.959966	0.0650568	0.948129	0.993101
miR-26b-3p	0.954441	-0.158051	2.80795	-0.0562871	0.955113	0.993101
miR-1943-5p	0.230128	0.244304	4.49234	0.0543823	0.956631	0.993101
miR-7218-3p	9.65587	-0.0560062	1.05648	-0.053012	0.957722	0.993101
miR-1982-5p	1.15281	0.131903	2.57424	0.0512396	0.959135	0.993101
miR-340-3p	3.66942	-0.0716651	1.47548	-0.0485707	0.961261	0.993101
miR-6911-3p	1.14585	0.139416	2.89396	0.0481748	0.961577	0.993101
miR-7232-3p	49.1727	0.0204375	0.444843	0.0459433	0.963355	0.993101
miR-5126	2.20662	-0.0702777	1.56009	-0.0450471	0.96407	0.993101
miR-484	5.68165	-0.0485038	1.22608	-0.0395601	0.968444	0.993101
miR-1a-3p	8.02351	0.0374747	1.02443	0.036581	0.970819	0.993101
miR-423-5p	599.714	0.0145099	0.400198	0.0362569	0.971078	0.993101
miR-3963	0.399105	0.135061	3.86849	0.0349131	0.972149	0.993101
miR-883a-3p	19.3267	0.0201185	0.611466	0.0329021	0.973753	0.993101
miR-140-3p	43.1776	-0.0170678	0.520283	-0.0328049	0.97383	0.993101
let-7e-3p	0.134268	0.13385	4.52251	0.0295963	0.976389	0.993101
miR-6916-5p	0.0433901	0.133835	4.52251	0.0295931	0.976392	0.993101
miR-217-5p	0.0433901	0.133835	4.52251	0.0295931	0.976392	0.993101
miR-301a-5p	0.0433901	0.133835	4.52251	0.0295931	0.976392	0.993101
miR-6931-3p	0.0433901	0.133835	4.52251	0.0295931	0.976392	0.993101
miR-377-3p	0.0433901	0.133835	4.52251	0.0295931	0.976392	0.993101
miR-369-5p	0.0433901	0.133835	4.52251	0.0295931	0.976392	0.993101
miR-7218-5p	0.0433901	0.133835	4.52251	0.0295931	0.976392	0.993101
miR-6985-3p	0.0433901	0.133835	4.52251	0.0295931	0.976392	0.993101
miR-208b-3p	0.164713	0.133799	4.52251	0.0295851	0.976398	0.993101
miR-3079-5p	0.287817	0.133777	4.52251	0.0295803	0.976402	0.993101
miR-7b-5p	1.36612	0.0661737	2.24369	0.0294933	0.976471	0.993101
miR-10a-3p	2.98391	0.0532576	1.90196	0.0280015	0.977661	0.993101
miR-1839-5p	125.169	-0.0141869	0.51052	-0.027789	0.97783	0.993101
miR-335-5p	5.31226	-0.0295236	1.08188	-0.0272891	0.978229	0.993101
miR-7068-3p	12.7804	-0.0256004	0.958871	-0.0266984	0.9787	0.993101
miR-296-3p	0.322028	-0.114304	4.4387	-0.0257517	0.979455	0.993101
let-7e-5p	645.749	-0.00612938	0.402385	-0.0152326	0.987847	0.996819
miR-9-5p	6.40917	0.0145229	1.09079	0.0133141	0.989377	0.996819
miR-6516-5p	0.216925	0.0443048	4.4874	0.00987315	0.992122	0.996819
miR-148b-5p	1.41663	0.0144531	1.94792	0.00741976	0.99408	0.996819
miR-7073-5p	0.78357	0.0233118	3.85782	0.00604273	0.995179	0.996819
let-7a-1-3p	1.18945	-0.0105996	2.24757	-0.00471603	0.996237	0.996819
let-7c-2-3p	1.18945	-0.0105996	2.24757	-0.00471603	0.996237	0.996819
miR-350-5p	0.291066	0.0180175	4.51735	0.0039885	0.996818	0.996819
miR-300-5p	0.048649	0.0180083	4.51735	0.00398648	0.996819	0.996819
miR-103-3p	203.395	-0.0804817	0.604735	-0.133086	NA	NA
miR-378a-3p	17.4797	0.953469	0.936721	1.01788	NA	NA
miR-107-3p	66.4487	0.0594331	0.75436	0.0787861	NA	NA
miR-463-5p	236.689	-0.0744636	0.612457	-0.121582	NA	NA

## Sheet: HS692_miRNA_pvalues_TIME_padj05
HS692_miRNA_pvalues_TIME_padj05				HS692_miRNA_pvalues_TIME_padj05
	baseMean	log2FoldChange	lfcSE	stat	pvalue	padj
miR-7232-3p	49.1727	-1.42254	0.434266	-3.27573	0.0010539	0.478998
miR-7217-3p	97.3356	-1.46166	0.459352	-3.18201	0.00146259	0.478998
miR-142a-5p	317.26	0.872408	0.291361	2.99425	0.00275117	0.487459
miR-196a-5p	21.7349	-1.93053	0.649986	-2.97012	0.00297685	0.487459
miR-5114	11.0691	2.50805	0.875664	2.86417	0.00418104	0.547716
miR-6538	16.2051	1.74947	0.630416	2.77511	0.00551838	0.602423
miR-128-3p	148.186	0.921268	0.340049	2.70922	0.00674408	0.631054
miR-150-5p	67.1665	1.34446	0.514263	2.61434	0.00894003	0.731965
let-7b-5p	480.91	-0.98843	0.419065	-2.35866	0.0183411	0.987153
miR-5099	84.7086	1.62705	0.691668	2.35236	0.0186548	0.987153
miR-145a-5p	61.9461	-1.70993	0.729658	-2.34347	0.0191053	0.987153
miR-26b-5p	124.394	-0.900183	0.393944	-2.28505	0.0223097	0.987153
miR-335-3p	3.14117	-3.6693	1.61156	-2.27687	0.0227942	0.987153
miR-379-5p	4.01391	-3.32862	1.49398	-2.22801	0.0258796	0.987153
miR-127-3p	133.601	-1.02059	0.466304	-2.18869	0.0286194	0.987153
miR-21a-3p	18.0654	1.44046	0.662093	2.17561	0.0295845	0.987153
miR-7233-3p	86.248	-0.798503	0.369909	-2.15865	0.0308775	0.987153
miR-7241-3p	57.5907	-0.982932	0.456042	-2.15535	0.0311342	0.987153
miR-871-5p	716.006	0.730485	0.346419	2.10868	0.0349725	0.987153
miR-100-5p	91.5999	-0.931126	0.447741	-2.07961	0.0375614	0.987153
miR-99b-5p	638.306	-0.869702	0.422684	-2.05757	0.0396315	0.987153
miR-677-3p	3.475	-3.38107	1.65229	-2.04629	0.0407278	0.987153
miR-7229-5p	78.3796	-0.842789	0.412636	-2.04245	0.041107	0.987153
miR-3068-3p	13.5648	1.28296	0.646023	1.98593	0.0470411	0.987153
miR-192-5p	525.687	0.735423	0.371942	1.97725	0.0480134	0.987153
miR-139-5p	10.599	1.47074	0.75392	1.95079	0.0510822	0.987153
miR-18a-3p	2.41761	-3.14132	1.61326	-1.94719	0.051512	0.987153
miR-182-5p	3490.89	0.533428	0.280859	1.89928	0.0575283	0.987153
miR-434-3p	23.7297	-1.24232	0.660011	-1.88228	0.0597981	0.987153
miR-26a-5p	3518.99	-0.529774	0.281932	-1.87908	0.0602329	0.987153
miR-151-3p	493.325	-0.480011	0.260989	-1.8392	0.0658857	0.987153
miR-429-3p	97.3046	0.954751	0.532315	1.79358	0.0728798	0.987153
miR-6240	22.4601	1.09394	0.612392	1.78634	0.0740446	0.987153
miR-471-5p	12.65	1.63365	0.92956	1.75745	0.0788418	0.987153
miR-541-5p	85.6242	-0.633533	0.360654	-1.75662	0.0789821	0.987153
miR-532-5p	35.9742	0.737549	0.423455	1.74174	0.0815538	0.987153
miR-328-3p	14.3505	-1.07656	0.625247	-1.72182	0.0851019	0.987153
miR-7648-3p	1.14359	4.72444	2.80993	1.68134	0.0926977	0.987153
miR-218-5p	1.27495	-3.64204	2.19157	-1.66184	0.0965445	0.987153
miR-881-3p	131.779	0.565877	0.341121	1.65888	0.0971406	0.987153
miR-1198-5p	3.5546	-2.27239	1.40055	-1.6225	0.104695	0.987153
miR-212-5p	1.00093	4.34742	2.69501	1.61314	0.106715	0.987153
miR-99a-5p	82.9188	-0.815487	0.506606	-1.60971	0.107462	0.987153
miR-677-5p	22.6023	1.16887	0.729025	1.60333	0.108862	0.987153
miR-132-5p	0.970635	5.05358	3.15865	1.59992	0.109617	0.987153
miR-1247-3p	10.5798	1.06963	0.670826	1.5945	0.110824	0.987153
miR-200a-5p	1.20699	4.15694	2.6085	1.59361	0.111023	0.987153
miR-205-3p	3.40748	2.20511	1.40767	1.5665	0.117232	0.987153
miR-6911-3p	1.14585	3.91155	2.52272	1.55053	0.121014	0.987153
miR-465c-3p	161.52	0.64375	0.41692	1.54406	0.122573	0.987153
miR-485-5p	4.73327	-2.27708	1.47524	-1.54353	0.122703	0.987153
miR-465b-3p	162.106	0.641191	0.416849	1.53819	0.124003	0.987153
miR-30b-5p	328.954	0.482723	0.315736	1.52888	0.126294	0.987153
miR-147-5p	13.8428	0.829057	0.543246	1.52612	0.12698	0.987153
miR-615-5p	4.90884	2.04026	1.34492	1.51701	0.129265	0.987153
miR-7230-3p	46.0678	-0.653026	0.43322	-1.50738	0.131714	0.987153
miR-222-3p	46.8754	0.59437	0.395246	1.5038	0.132634	0.987153
miR-7234-3p	30.743	-0.87133	0.581633	-1.49808	0.134113	0.987153
miR-468-3p	6.10233	-1.62574	1.08664	-1.49611	0.134625	0.987153
miR-465a-3p	81.2637	0.64866	0.434451	1.49306	0.135422	0.987153
miR-7214-5p	17.3857	-1.21958	0.824854	-1.47854	0.139263	0.987153
miR-7217-5p	23.152	-1.3173	0.910534	-1.44673	0.147972	0.987153
miR-7210-5p	320.934	-0.538993	0.37274	-1.44603	0.148169	0.987153
miR-672-5p	40.9598	0.666831	0.472051	1.41263	0.157766	0.987153
miR-423-3p	47.2313	-0.65243	0.464489	-1.40462	0.160135	0.987153
miR-682	0.879081	3.95039	2.81851	1.40159	0.161038	0.987153
miR-1249-3p	7.14171	-1.36327	0.981406	-1.3891	0.164801	0.987153
miR-125a-5p	566.451	-0.636247	0.464094	-1.37094	0.170392	0.987153
miR-1843a-3p	3.48033	1.6905	1.2397	1.36364	0.172681	0.987153
miR-155-5p	2.95757	-1.97291	1.45766	-1.35348	0.175902	0.987153
miR-125b-2-3p	14.8457	0.844446	0.627802	1.34508	0.178599	0.987153
miR-5121	6.97171	1.3462	1.01472	1.32666	0.18462	0.987153
let-7g-5p	1132.43	0.405132	0.30552	1.32604	0.184827	0.987153
miR-194-5p	4.27779	-1.43622	1.11241	-1.29109	0.196673	0.987153
miR-741-3p	127.972	-0.578555	0.44828	-1.29061	0.196838	0.987153
miR-434-5p	3.20698	-2.14674	1.66511	-1.28925	0.197313	0.987153
let-7d-3p	83.7902	-0.504731	0.39206	-1.28738	0.197961	0.987153
miR-342-5p	6.79951	1.28975	1.00844	1.27896	0.200912	0.987153
miR-125b-1-3p	6.8504	-1.4242	1.12807	-1.26252	0.206763	0.987153
miR-7215-3p	0.891678	3.41844	2.72651	1.25378	0.209922	0.987153
miR-296-5p	15.7564	-0.89431	0.716816	-1.24761	0.212172	0.987153
miR-467d-5p	6.87335	1.16874	0.938753	1.24499	0.213134	0.987153
miR-212-3p	2.43252	-2.42918	1.95359	-1.24344	0.213704	0.987153
miR-671-5p	1.29065	-3.1359	2.53522	-1.23693	0.216112	0.987153
miR-125a-3p	3.50064	-2.36618	1.91994	-1.23242	0.217791	0.987153
miR-8118	0.685536	4.78024	3.88819	1.22943	0.218912	0.987153
miR-1839-5p	125.169	0.572757	0.470663	1.21692	0.223636	0.987153
miR-381-3p	1.46918	-2.18802	1.79865	-1.21647	0.223805	0.987153
miR-181d-5p	11.1097	-0.89926	0.74466	-1.20761	0.227197	0.987153
miR-31-5p	5.93726	-1.15984	0.962632	-1.20486	0.228256	0.987153
miR-27a-3p	18.3808	-0.858146	0.713417	-1.20287	0.229027	0.987153
miR-214-3p	3.82059	-1.54066	1.29316	-1.1914	0.233498	0.987153
miR-7242-3p	19.1694	-0.982922	0.826139	-1.18978	0.234133	0.987153
miR-878-5p	70.3483	0.473257	0.398344	1.18806	0.23481	0.987153
miR-1956	0.707545	4.591	3.8836	1.18215	0.237147	0.987153
miR-501-3p	4.84182	-1.41638	1.19949	-1.18082	0.237674	0.987153
miR-340-5p	230.688	0.574546	0.489922	1.17273	0.240905	0.987153
miR-3086-3p	0.589345	4.8344	4.12529	1.17189	0.24124	0.987153
miR-221-5p	15.7135	-0.842317	0.722294	-1.16617	0.243546	0.987153
miR-669a-5p	18.0836	0.621959	0.536684	1.15889	0.246499	0.987153
miR-7230-5p	12.6123	-0.668179	0.583669	-1.14479	0.252296	0.987153
miR-152-5p	3.40237	1.53747	1.35603	1.1338	0.25688	0.987153
miR-184-5p	0.736585	3.66642	3.25647	1.12589	0.260212	0.987153
miR-1947-5p	8.86575	0.883064	0.784457	1.1257	0.260292	0.987153
let-7a-5p	12110.1	0.323298	0.287956	1.12274	0.26155	0.987153
miR-196b-3p	1.24694	3.28811	2.9911	1.0993	0.271639	0.987153
miR-223-3p	2.14768	-1.87391	1.72543	-1.08606	0.277454	0.987153
miR-1983	1.00428	3.08623	2.8487	1.08338	0.278639	0.987153
miR-574-3p	9.99369	-1.10568	1.02613	-1.07752	0.281246	0.987153
miR-181c-5p	168.594	0.457146	0.424579	1.0767	0.281613	0.987153
let-7e-5p	645.749	-0.397387	0.373147	-1.06496	0.286894	0.987153
miR-184-3p	2339.79	-0.341046	0.32121	-1.06175	0.288348	0.987153
miR-3086-5p	1.32851	-2.49314	2.35294	-1.05958	0.289334	0.987153
miR-7042-5p	0.57187	4.36902	4.14197	1.05482	0.29151	0.987153
miR-331-5p	0.400858	4.36899	4.14197	1.05481	0.291512	0.987153
miR-1188-5p	0.400858	4.36899	4.14197	1.05481	0.291512	0.987153
miR-881-5p	6.08016	-1.20117	1.15386	-1.041	0.297874	0.987153
miR-425-3p	0.614012	3.87206	3.72379	1.03981	0.298426	0.987153
miR-365-3p	9.67638	-1.05058	1.01557	-1.03446	0.300919	0.987153
miR-187-5p	2.16058	2.45942	2.39273	1.02788	0.304008	0.987153
miR-532-3p	4.0713	1.2701	1.2452	1.02	0.307729	0.987153
miR-743b-3p	512.187	0.375174	0.36986	1.01437	0.310407	0.987153
miR-32-5p	2.22824	1.52351	1.51391	1.00634	0.31425	0.987153
miR-500-3p	0.526748	3.88809	3.885	1.0008	0.316925	0.987153
miR-1668	0.493966	4.14522	4.14865	0.999174	0.31771	0.987153
miR-148b-3p	110.98	-0.498326	0.501266	-0.994135	0.320157	0.987153
miR-6944-5p	0.325902	4.10368	4.14978	0.988891	0.322717	0.987153
miR-7661-3p	0.325902	4.10368	4.14978	0.988891	0.322717	0.987153
miR-15a-3p	0.820854	2.47184	2.50203	0.987933	0.323185	0.987153
miR-140-5p	1.35374	2.19544	2.2606	0.971175	0.331461	0.987153
miR-496a-3p	1.1488	-2.09108	2.15325	-0.971124	0.331486	0.987153
miR-125b-5p	139.942	-0.355691	0.368134	-0.966198	0.333945	0.987153
miR-6947-3p	0.392896	4.0043	4.15261	0.964285	0.334903	0.987153
miR-365-1-5p	0.392896	4.0043	4.15261	0.964285	0.334903	0.987153
miR-3081-5p	0.392896	4.0043	4.15261	0.964285	0.334903	0.987153
miR-5132-3p	0.392896	4.0043	4.15261	0.964285	0.334903	0.987153
let-7c-5p	5728.76	-0.362911	0.378927	-0.957732	0.338198	0.987153
miR-351-5p	70.8202	-0.502564	0.526718	-0.954143	0.340011	0.987153
miR-5617-3p	0.609263	3.88612	4.11217	0.94503	0.344644	0.987153
miR-669l-5p	0.755568	-2.9184	3.09688	-0.942367	0.346005	0.987153
miR-669d-5p	1.09657	-2.06519	2.19172	-0.942266	0.346056	0.987153
miR-7653-3p	0.267238	3.88574	4.15625	0.934913	0.349833	0.987153
miR-7670-3p	0.267238	3.88574	4.15625	0.934913	0.349833	0.987153
miR-7060-3p	0.267238	3.88574	4.15625	0.934913	0.349833	0.987153
miR-883b-3p	3.94987	-0.978494	1.05312	-0.929134	0.35282	0.987153
miR-542-5p	0.26109	3.86029	4.15707	0.928607	0.353093	0.987153
let-7d-5p	257.583	-0.281665	0.30353	-0.927963	0.353427	0.987153
miR-7a-5p	95.524	0.431551	0.465531	0.927008	0.353922	0.987153
miR-149-5p	2.78691	1.4432	1.55941	0.92548	0.354716	0.987153
miR-106b-3p	71.5435	0.336829	0.367747	0.915925	0.359706	0.987153
miR-10b-3p	5.87406	-1.03549	1.13487	-0.912431	0.361542	0.987153
miR-199a-3p	14.4442	-0.619408	0.682495	-0.907564	0.364109	0.987153
miR-7663-3p	0.244426	3.76726	4.16018	0.905552	0.365173	0.987153
miR-7657-5p	0.244426	3.76726	4.16018	0.905552	0.365173	0.987153
miR-363-3p	0.244426	3.76726	4.16018	0.905552	0.365173	0.987153
miR-34c-5p	1365.02	0.477151	0.528645	0.902592	0.366743	0.987153
miR-361-5p	7.51965	-0.891361	0.990784	-0.899652	0.368305	0.987153
miR-743b-5p	13.3934	0.646892	0.725194	0.892026	0.372379	0.987153
miR-130a-3p	344.124	0.285032	0.31998	0.890782	0.373046	0.987153
miR-133a-3p	13.2517	0.691465	0.779195	0.88741	0.374858	0.987153
miR-449c-5p	1.29789	-1.81301	2.05057	-0.884149	0.376616	0.987153
miR-1933-3p	0.383531	3.67062	4.16363	0.881591	0.377998	0.987153
miR-139-3p	0.764115	-2.27949	2.58829	-0.880692	0.378484	0.987153
miR-471-3p	5.65147	0.892882	1.01444	0.880176	0.378764	0.987153
miR-582-3p	0.670636	3.21478	3.7019	0.868415	0.385167	0.987153
miR-7233-5p	3.96187	-0.974381	1.12564	-0.865626	0.386695	0.987153
miR-204-5p	276.047	-0.300792	0.348437	-0.86326	0.387995	0.987153
miR-30c-2-3p	53.1795	0.317153	0.370204	0.856698	0.391612	0.987153
miR-7234-5p	0.843961	-2.58587	3.01977	-0.856312	0.391825	0.987153
miR-7068-5p	2.11119	1.52137	1.77896	0.855206	0.392437	0.987153
miR-376b-3p	0.200429	3.55577	4.16802	0.853109	0.393599	0.987153
miR-324-5p	0.833131	-2.35915	2.78963	-0.845687	0.397728	0.987153
miR-7068-3p	12.7804	0.72377	0.857756	0.843795	0.398784	0.987153
miR-878-3p	5.15579	0.822918	0.975329	0.843733	0.398818	0.987153
miR-1a-3p	8.02351	-0.823422	0.97625	-0.843454	0.398975	0.987153
miR-132-3p	1.31694	-1.77531	2.11126	-0.840877	0.400417	0.987153
miR-484	5.68165	-0.994247	1.18421	-0.839587	0.40114	0.987153
miR-181b-5p	32.2043	-0.590533	0.703703	-0.839179	0.401369	0.987153
miR-29b-3p	0.792107	-2.42304	2.88835	-0.838902	0.401525	0.987153
miR-10a-3p	2.98391	1.40279	1.69235	0.828904	0.407159	0.987153
miR-7663-5p	0.181984	3.45427	4.17218	0.827928	0.407711	0.987153
miR-3960	0.181984	3.45427	4.17218	0.827928	0.407711	0.987153
miR-7036b-3p	0.181984	3.45427	4.17218	0.827928	0.407711	0.987153
miR-18a-5p	6.18124	-0.893606	1.08192	-0.825945	0.408835	0.987153
miR-30d-5p	1760.53	0.263046	0.319469	0.823384	0.41029	0.987153
miR-7236-3p	0.343446	3.38201	4.14978	0.814987	0.41508	0.987153
miR-186-5p	151.57	0.303576	0.375078	0.809368	0.418303	0.987153
miR-223-5p	5.1038	0.917932	1.13492	0.80881	0.418624	0.987153
miR-19a-3p	11.4926	0.733074	0.912065	0.803751	0.421541	0.987153
miR-92a-1-5p	0.449651	3.31682	4.14848	0.799526	0.423985	0.987153
miR-361-3p	6.22325	1.0169	1.27316	0.798717	0.424454	0.987153
miR-3084-3p	3.6942	1.20589	1.52234	0.792127	0.428287	0.987153
miR-7662-3p	0.162951	3.30166	4.17899	0.790062	0.429491	0.987153
miR-129-5p	0.162951	3.30166	4.17899	0.790062	0.429491	0.987153
miR-7012-5p	0.162951	3.30166	4.17899	0.790062	0.429491	0.987153
miR-669a-3p	3.87814	-0.896387	1.1442	-0.783421	0.43338	0.987153
miR-145a-3p	15.9145	-0.69759	0.897905	-0.776908	0.437213	0.987153
miR-200b-5p	1.63448	-1.23204	1.58601	-0.776821	0.437264	0.987153
miR-130b-3p	37.3609	0.347873	0.448509	0.775621	0.437973	0.987153
miR-1927	0.67773	2.57226	3.32975	0.77251	0.439813	0.987153
miR-344-3p	2.01376	-3.15944	4.09362	-0.771796	0.440235	0.987153
miR-221-3p	75.1681	0.434907	0.564054	0.771037	0.440685	0.987153
miR-34a-5p	3.37585	1.18822	1.54405	0.769546	0.441569	0.987153
miR-880-3p	8.06722	-0.759422	0.998181	-0.760806	0.446773	0.987153
miR-141-3p	43.6745	0.461866	0.607904	0.759768	0.447393	0.987153
miR-431-5p	1.10369	-1.74049	2.30785	-0.75416	0.450753	0.987153
miR-134-5p	1.98854	1.38836	1.85071	0.750174	0.45315	0.987153
miR-25-3p	1357.92	0.220963	0.294691	0.749813	0.453367	0.987153
miR-465c-5p	181.957	0.2325	0.310755	0.748179	0.454352	0.987153
miR-182-3p	0.242069	3.10135	4.18901	0.740353	0.459086	0.987153
miR-181a-2-3p	7.44225	0.765383	1.06496	0.718695	0.472329	0.987153
miR-324-3p	0.121322	3.0118	4.19331	0.718241	0.472609	0.987153
miR-3473e	0.121322	3.0118	4.19331	0.718241	0.472609	0.987153
miR-7026-3p	0.121322	3.0118	4.19331	0.718241	0.472609	0.987153
miR-16-1-3p	0.767602	2.29903	3.20242	0.717904	0.472816	0.987153
miR-127-5p	0.543385	-2.73314	3.84121	-0.711529	0.476756	0.987153
miR-34c-3p	262.034	-0.248093	0.350192	-0.70845	0.478666	0.987153
miR-199b-3p	7.49645	-0.57916	0.819492	-0.70673	0.479734	0.987153
miR-96-5p	7.48396	0.868635	1.23078	0.705757	0.480339	0.987153
miR-122-5p	0.858116	-2.42043	3.43925	-0.703767	0.481578	0.987153
miR-7210-3p	14.8382	-0.453516	0.645091	-0.703026	0.48204	0.987153
miR-3963	0.399105	2.47168	3.51745	0.70269	0.482249	0.987153
miR-7242-5p	6.32206	-0.862019	1.22749	-0.702261	0.482516	0.987153
miR-191-3p	12.6768	0.469533	0.669895	0.700906	0.483362	0.987153
miR-425-5p	443.124	-0.219116	0.312987	-0.70008	0.483877	0.987153
miR-455-3p	0.567605	-2.64076	3.78317	-0.69803	0.485158	0.987153
miR-6516-3p	1.25306	-1.92391	2.7691	-0.694778	0.487195	0.987153
miR-741-5p	6.63699	0.716751	1.04139	0.688262	0.491288	0.987153
miR-7222-5p	3.57169	-0.865479	1.26688	-0.683156	0.494508	0.987153
miR-7223-5p	1.38908	-1.8025	2.64496	-0.681485	0.495565	0.987153
miR-92a-3p	1248.67	-0.217724	0.320984	-0.678302	0.49758	0.987153
miR-7073-5p	0.78357	2.34229	3.50713	0.667866	0.504219	0.987153
miR-666-3p	1.05681	-1.84701	2.77122	-0.666497	0.505093	0.987153
miR-339-5p	2.66678	-1.0577	1.60251	-0.660027	0.509237	0.987153
miR-3095-3p	1.07401	-1.54576	2.35047	-0.657637	0.510772	0.987153
miR-31-3p	1.39114	1.54045	2.35063	0.655336	0.512252	0.987153
miR-148a-3p	4078.96	0.201829	0.309652	0.651794	0.514534	0.987153
miR-5126	2.20662	0.893973	1.37692	0.649254	0.516174	0.987153
miR-21a-5p	686.905	0.260269	0.401737	0.647859	0.517076	0.987153
miR-30c-5p	1036.86	0.160704	0.248799	0.645922	0.51833	0.987153
miR-30a-5p	3490.54	0.320176	0.495734	0.645862	0.518369	0.987153
miR-101b-3p	13.5058	0.447882	0.693639	0.645699	0.518475	0.987153
miR-222-5p	1.11669	-1.45621	2.25672	-0.645276	0.518748	0.987153
miR-708-3p	0.624837	2.17301	3.38003	0.642898	0.520291	0.987153
miR-511-5p	0.754057	1.9485	3.07913	0.63281	0.526858	0.987153
miR-301a-3p	10.7435	0.554196	0.884359	0.626664	0.530879	0.987153
miR-673-5p	0.41086	-2.39602	3.82596	-0.626254	0.531148	0.987153
miR-598-3p	0.513109	-2.43394	3.90367	-0.6235	0.532956	0.987153
miR-124-5p	0.551173	2.00813	3.24042	0.619714	0.535446	0.987153
miR-30d-3p	4.34013	0.699425	1.13338	0.617115	0.537159	0.987153
miR-20a-5p	9.68228	0.514088	0.838006	0.613466	0.539568	0.987153
miR-204-3p	0.665353	2.45937	4.0203	0.611739	0.540711	0.987153
miR-674-3p	2.69872	-0.893627	1.4609	-0.611695	0.540739	0.987153
miR-3072-3p	0.893183	1.99951	3.28071	0.609476	0.542209	0.987153
miR-16-2-3p	12.7825	0.397107	0.653876	0.607312	0.543644	0.987153
miR-181a-5p	616.065	-0.260054	0.433232	-0.600264	0.54833	0.987153
miR-1932	0.358916	-2.45721	4.10184	-0.599051	0.549139	0.987153
miR-3572-5p	0.358916	-2.45721	4.10184	-0.599051	0.549139	0.987153
miR-135a-1-3p	0.358916	-2.45721	4.10184	-0.599051	0.549139	0.987153
miR-181a-1-3p	1.32505	-1.48119	2.47699	-0.597981	0.549853	0.987153
miR-674-5p	0.796623	-1.86741	3.12464	-0.59764	0.55008	0.987153
miR-7060-5p	1.17257	-1.34227	2.25934	-0.594099	0.552446	0.987153
miR-152-3p	3.69076	-0.893865	1.51396	-0.590416	0.554912	0.987153
miR-99a-3p	0.841957	-1.66978	2.83647	-0.588683	0.556074	0.987153
miR-190b-5p	22.2117	0.350055	0.594679	0.588645	0.556099	0.987153
miR-872-3p	3.04192	0.821412	1.39601	0.588401	0.556263	0.987153
miR-499-5p	0.950821	1.51776	2.58369	0.587437	0.55691	0.987153
miR-8094	4.54244	0.896155	1.52741	0.586714	0.557396	0.987153
miR-25-5p	0.559959	2.45935	4.20596	0.58473	0.558729	0.987153
miR-692	0.241394	2.45933	4.20596	0.584726	0.558732	0.987153
miR-378c	0.152316	2.45932	4.20596	0.584724	0.558734	0.987153
miR-130a-5p	0.232534	2.45932	4.20596	0.584724	0.558734	0.987153
miR-7010-5p	0.232534	2.45932	4.20596	0.584724	0.558734	0.987153
miR-293-3p	0.254618	2.4593	4.20596	0.584718	0.558738	0.987153
miR-7a-2-3p	0.431553	2.45928	4.20596	0.584713	0.558741	0.987153
miR-144-3p	0.330779	2.45927	4.20596	0.58471	0.558743	0.987153
miR-1930-5p	0.381851	2.45926	4.20596	0.584708	0.558744	0.987153
miR-935	0.271634	2.45925	4.20596	0.584707	0.558745	0.987153
miR-1981-5p	0.813631	1.86339	3.19026	0.584088	0.559161	0.987153
miR-7a-1-3p	1.40769	1.05635	1.81783	0.581103	0.561171	0.987153
miR-465b-5p	134.218	0.303767	0.527211	0.576178	0.564495	0.987153
miR-34b-3p	1915.43	-0.203208	0.353801	-0.574356	0.565727	0.987153
miR-3535	2527.67	0.284587	0.496473	0.573218	0.566497	0.987153
miR-470-5p	5636.06	0.202497	0.355719	0.569262	0.569178	0.987153
miR-485-3p	1.01911	-1.52922	2.70022	-0.566332	0.571168	0.987153
miR-7685-5p	0.326287	-2.32114	4.10393	-0.565588	0.571674	0.987153
miR-1306-5p	11.0576	-0.505565	0.894003	-0.565506	0.571729	0.987153
miR-3079-5p	0.287817	2.31323	4.13787	0.559037	0.576136	0.987153
miR-1906	1.02708	1.73807	3.10909	0.55903	0.576141	0.987153
miR-449a-5p	84.0485	0.378024	0.687422	0.549916	0.582377	0.987153
miR-30a-3p	101.13	-0.175196	0.320038	-0.547424	0.584088	0.987153
miR-7221-3p	12.4474	-0.494191	0.906731	-0.545025	0.585736	0.987153
miR-669p-5p	2.9474	0.542772	0.997577	0.544091	0.586379	0.987153
miR-143-5p	1.38733	-1.16491	2.14183	-0.543885	0.586521	0.987153
miR-206-3p	1.83282	-1.00316	1.84495	-0.543733	0.586625	0.987153
miR-143-3p	18525	-0.256194	0.473493	-0.541073	0.588457	0.987153
miR-7688-5p	0.774814	-1.37021	2.58793	-0.529461	0.596485	0.987153
miR-7658-3p	0.655405	-2.15219	4.07042	-0.528739	0.596987	0.987153
miR-467e-5p	4.54619	-0.706594	1.34558	-0.525121	0.599499	0.987153
miR-8112	2.01044	-0.923311	1.7641	-0.523388	0.600704	0.987153
miR-1982-5p	1.15281	-1.29914	2.48598	-0.522589	0.60126	0.987153
miR-3082-3p	0.484795	-1.88757	3.61913	-0.521552	0.601983	0.987153
miR-23a-3p	88.1362	-0.223397	0.428829	-0.520945	0.602405	0.987153
miR-483-3p	3.44937	-0.732089	1.41083	-0.518905	0.603827	0.987153
miR-22-3p	1217.9	0.188391	0.363218	0.518671	0.60399	0.987153
miR-410-3p	4.64297	0.513571	0.994891	0.516208	0.605709	0.987153
miR-743a-5p	7.53009	0.429877	0.840054	0.511726	0.608843	0.987153
miR-497a-5p	2.74226	-0.933793	1.82582	-0.511437	0.609045	0.987153
miR-676-5p	2.23226	-0.879759	1.72501	-0.510002	0.61005	0.987153
miR-3064-3p	0.277344	-2.08941	4.10799	-0.50862	0.611018	0.987153
miR-335-5p	5.31226	-0.520942	1.02492	-0.508274	0.611261	0.987153
miR-93-5p	224.454	0.168068	0.331014	0.507736	0.611638	0.987153
miR-202-3p	0.340516	-2.06739	4.10841	-0.50321	0.614817	0.987153
miR-365-2-5p	0.366557	-1.98655	3.98589	-0.498396	0.618205	0.987153
miR-28a-5p	6.70795	-0.441355	0.890621	-0.495559	0.620206	0.987153
miR-668-3p	0.988649	-1.39304	2.82442	-0.493213	0.621862	0.987153
miR-150-3p	0.648698	-1.82309	3.7205	-0.490013	0.624124	0.987153
miR-7b-5p	1.36612	0.988966	2.02367	0.488699	0.625055	0.987153
miR-199b-5p	0.269296	-2.00358	4.10966	-0.487531	0.625882	0.987153
miR-7009-5p	0.26103	-2.00306	4.10967	-0.487402	0.625973	0.987153
miR-16-5p	3180.12	0.150508	0.312747	0.481245	0.630343	0.987153
miR-181c-3p	0.705082	1.43729	3.0051	0.478284	0.632448	0.987153
miR-369-3p	0.546606	-1.66652	3.48692	-0.477935	0.632697	0.987153
miR-195a-3p	1.16652	-1.23804	2.60024	-0.476125	0.633985	0.987153
miR-200b-3p	43.7631	0.234631	0.495301	0.473715	0.635703	0.987153
miR-28a-3p	11.53	0.367263	0.78699	0.466668	0.640737	0.987153
miR-362-5p	0.244716	-1.91123	4.11156	-0.464842	0.642045	0.987153
miR-93-3p	0.728097	1.51499	3.26669	0.463771	0.642812	0.987153
miR-151-5p	403.539	0.150975	0.325857	0.463316	0.643138	0.987153
miR-23b-3p	63.434	-0.169559	0.367548	-0.461326	0.644564	0.987153
miR-362-3p	0.239163	-1.87709	4.1123	-0.456458	0.648061	0.987153
miR-15b-3p	1.24312	1.10377	2.42728	0.454736	0.649299	0.987153
let-7i-5p	646.879	0.175847	0.388049	0.453157	0.650436	0.987153
miR-5113	0.693055	1.73805	3.90887	0.444643	0.656578	0.987153
miR-1839-3p	0.333113	1.84759	4.15678	0.444476	0.656699	0.987153
miR-703	0.594969	-1.50052	3.3769	-0.444348	0.656791	0.987153
miR-664-3p	13.0925	0.305395	0.692072	0.441277	0.659012	0.987153
let-7a-1-3p	1.18945	-0.946345	2.15023	-0.440113	0.659855	0.987153
let-7c-2-3p	1.18945	-0.946345	2.15023	-0.440113	0.659855	0.987153
miR-98-5p	115.641	0.201032	0.457663	0.439259	0.660474	0.987153
miR-141-5p	1.32836	1.21669	2.78226	0.437304	0.661891	0.987153
miR-5122	1.07049	-1.08177	2.4888	-0.434656	0.663812	0.987153
miR-7240-5p	0.673679	1.73795	4.02178	0.432133	0.665645	0.987153
miR-329-5p	0.231459	-1.77606	4.11458	-0.431651	0.665995	0.987153
miR-29a-3p	39.0011	0.280117	0.650531	0.430598	0.666761	0.987153
miR-3070-5p	0.645188	1.73796	4.08478	0.425471	0.670493	0.987153
miR-301b-3p	0.783264	1.28603	3.03623	0.42356	0.671887	0.987153
miR-3077-3p	0.218921	-1.73947	4.11545	-0.422668	0.672538	0.987153
miR-7241-5p	0.582432	-1.73943	4.11545	-0.422658	0.672545	0.987153
miR-190a-5p	0.225906	-1.73685	4.11551	-0.422026	0.673006	0.987153
miR-744-3p	0.376965	-1.73684	4.11551	-0.422023	0.673008	0.987153
miR-19b-3p	42.3812	0.217751	0.519303	0.419313	0.674987	0.987153
miR-345-5p	2.83472	-0.563828	1.34525	-0.419126	0.675124	0.987153
miR-409-5p	0.292046	-1.70785	4.11621	-0.414908	0.678209	0.987153
miR-27b-5p	1.90329	0.867873	2.0944	0.414377	0.678598	0.987153
miR-340-3p	3.66942	0.555561	1.34134	0.414183	0.67874	0.987153
miR-7218-3p	9.65587	-0.409936	0.990966	-0.413673	0.679113	0.987153
miR-700-3p	0.0769756	1.73805	4.20595	0.413237	0.679433	0.987153
miR-1936	0.755295	1.73805	4.20596	0.413235	0.679435	0.987153
miR-7006-3p	0.604236	1.73804	4.20596	0.413233	0.679436	0.987153
miR-7017-3p	0.545267	1.73804	4.20596	0.413233	0.679436	0.987153
miR-5620-5p	0.545267	1.73804	4.20596	0.413233	0.679436	0.987153
miR-7652-3p	0.483873	1.73804	4.20596	0.413232	0.679437	0.987153
miR-433-3p	0.454389	1.73803	4.20596	0.413232	0.679437	0.987153
miR-210-5p	0.438274	1.73803	4.20596	0.413231	0.679437	0.987153
miR-7238-5p	0.453177	1.73803	4.20596	0.413231	0.679437	0.987153
miR-328-5p	0.453177	1.73803	4.20596	0.413231	0.679437	0.987153
miR-6990-5p	0.427531	1.73803	4.20596	0.413231	0.679437	0.987153
miR-183-3p	0.427531	1.73803	4.20596	0.413231	0.679437	0.987153
miR-3475-3p	0.427531	1.73803	4.20596	0.413231	0.679437	0.987153
miR-5125	0.399796	1.73803	4.20596	0.413231	0.679437	0.987153
miR-7070-5p	0.399796	1.73803	4.20596	0.413231	0.679437	0.987153
miR-7073-3p	0.399796	1.73803	4.20596	0.413231	0.679437	0.987153
miR-6922-3p	0.363511	1.73803	4.20596	0.41323	0.679438	0.987153
miR-6340	0.363511	1.73803	4.20596	0.41323	0.679438	0.987153
miR-3092-3p	0.363511	1.73803	4.20596	0.41323	0.679438	0.987153
miR-455-5p	0.35814	1.73803	4.20596	0.41323	0.679438	0.987153
miR-218-1-3p	0.319837	1.73803	4.20596	0.41323	0.679438	0.987153
miR-3103-5p	0.272633	1.73802	4.20596	0.413229	0.679439	0.987153
miR-504-5p	0.272633	1.73802	4.20596	0.413229	0.679439	0.987153
miR-7090-5p	0.256519	1.73802	4.20596	0.413228	0.679439	0.987153
miR-196a-1-3p	0.302118	1.73802	4.20596	0.413228	0.679439	0.987153
miR-673-3p	0.302118	1.73802	4.20596	0.413228	0.679439	0.987153
miR-719	0.302118	1.73802	4.20596	0.413228	0.679439	0.987153
miR-546	0.239878	1.73802	4.20596	0.413228	0.679439	0.987153
miR-134-3p	0.239878	1.73802	4.20596	0.413228	0.679439	0.987153
miR-412-5p	0.239878	1.73802	4.20596	0.413228	0.679439	0.987153
miR-6992-5p	0.239878	1.73802	4.20596	0.413228	0.679439	0.987153
miR-1960	0.239878	1.73802	4.20596	0.413228	0.679439	0.987153
miR-7028-5p	0.239878	1.73802	4.20596	0.413228	0.679439	0.987153
miR-330-3p	0.239878	1.73802	4.20596	0.413228	0.679439	0.987153
miR-138-5p	0.239878	1.73802	4.20596	0.413228	0.679439	0.987153
miR-3109-3p	0.239878	1.73802	4.20596	0.413228	0.679439	0.987153
miR-7075-5p	0.181756	1.73801	4.20596	0.413227	0.679441	0.987153
miR-201-5p	0.181756	1.73801	4.20596	0.413227	0.679441	0.987153
miR-5119	0.171013	1.73801	4.20596	0.413226	0.679441	0.987153
miR-7648-5p	0.171013	1.73801	4.20596	0.413226	0.679441	0.987153
miR-877-3p	0.171013	1.73801	4.20596	0.413226	0.679441	0.987153
miR-193a-5p	0.159919	1.73801	4.20596	0.413226	0.679441	0.987153
miR-665-3p	0.159919	1.73801	4.20596	0.413226	0.679441	0.987153
miR-874-5p	0.159919	1.73801	4.20596	0.413226	0.679441	0.987153
miR-3090-3p	0.159919	1.73801	4.20596	0.413226	0.679441	0.987153
miR-7007-3p	0.159919	1.73801	4.20596	0.413226	0.679441	0.987153
miR-8111	0.535982	1.73801	4.20596	0.413225	0.679442	0.987153
miR-3064-5p	1.90726	1.73799	4.20596	0.413221	0.679444	0.987153
miR-6541	0.290206	1.73799	4.20596	0.413221	0.679445	0.987153
miR-6971-3p	0.214445	1.73797	4.20596	0.413217	0.679447	0.987153
miR-7226-3p	0.126772	1.73794	4.20596	0.41321	0.679453	0.987153
miR-8103	0.190159	1.73793	4.20596	0.413207	0.679455	0.987153
miR-539-5p	0.190159	1.73793	4.20596	0.413207	0.679455	0.987153
miR-200c-5p	0.190159	1.73793	4.20596	0.413207	0.679455	0.987153
miR-6915-3p	0.2169	1.73793	4.20596	0.413206	0.679455	0.987153
miR-323-3p	0.2169	1.73793	4.20596	0.413206	0.679455	0.987153
miR-7117-3p	0.2169	1.73793	4.20596	0.413206	0.679455	0.987153
miR-3085-5p	0.2169	1.73793	4.20596	0.413206	0.679455	0.987153
miR-410-5p	0.253545	1.73792	4.20596	0.413205	0.679457	0.987153
miR-6942-5p	0.253545	1.73792	4.20596	0.413205	0.679457	0.987153
miR-3084-5p	0.103171	1.73792	4.20595	0.413204	0.679457	0.987153
miR-6905-3p	0.30781	1.73791	4.20596	0.413203	0.679458	0.987153
miR-7036b-5p	0.325351	1.73791	4.20596	0.413203	0.679458	0.987153
miR-26a-1-3p	0.461714	1.7379	4.20596	0.413199	0.679461	0.987153
miR-1191b-5p	0.359215	1.73784	4.20595	0.413187	0.679469	0.987153
miR-700-5p	0.743668	1.18233	2.89186	0.408846	0.682652	0.987153
miR-148a-5p	40.617	-0.18299	0.4486	-0.407913	0.683337	0.987153
miR-224-5p	4.18875	-0.39185	0.967966	-0.404818	0.685611	0.987153
miR-146b-5p	843.962	-0.115699	0.288348	-0.401247	0.688238	0.987153
miR-669m-3p	0.207496	-1.65148	4.11761	-0.401077	0.688363	0.987153
miR-652-3p	4.68064	0.456987	1.14094	0.400534	0.688763	0.987153
miR-1894-3p	0.203144	-1.63533	4.11803	-0.397114	0.691283	0.987153
miR-505-5p	0.830566	-1.22745	3.09405	-0.396712	0.69158	0.987153
miR-653-5p	0.48559	1.61407	4.08149	0.395462	0.692502	0.987153
miR-30c-1-3p	4.35338	0.44565	1.1576	0.384976	0.700255	0.987153
miR-883a-3p	19.3267	-0.220224	0.57324	-0.384175	0.700849	0.987153
miR-296-3p	0.322028	-1.58052	4.11946	-0.383673	0.701221	0.987153
miR-6988-5p	0.195255	-1.58048	4.11946	-0.383663	0.701228	0.987153
miR-322-5p	0.792842	-1.10286	2.93869	-0.37529	0.707445	0.987153
miR-26b-3p	0.954441	-0.96973	2.58399	-0.375284	0.707449	0.987153
miR-540-5p	0.463969	1.54197	4.1219	0.374092	0.708336	0.987153
miR-208b-3p	0.164713	1.55777	4.17117	0.37346	0.708806	0.987153
miR-450a-5p	0.247069	1.54197	4.12996	0.373363	0.708879	0.987153
miR-7221-5p	0.756526	-1.17486	3.14677	-0.373353	0.708885	0.987153
miR-1948-5p	0.194651	-1.5283	4.12087	-0.370869	0.710735	0.987153
miR-744-5p	17.7412	-0.279681	0.755484	-0.370202	0.711232	0.987153
miR-1964-3p	0.682351	-1.34458	3.63721	-0.369672	0.711627	0.987153
miR-7214-3p	14.3741	-0.278207	0.753024	-0.369453	0.71179	0.987153
miR-195a-5p	150.335	-0.111912	0.303304	-0.368976	0.712146	0.987153
miR-666-5p	1.02168	-0.938817	2.56028	-0.366685	0.713854	0.987153
miR-467c-5p	3.46959	0.501405	1.38567	0.361849	0.717465	0.987153
miR-669o-5p	4.38164	-0.491001	1.36683	-0.359225	0.719427	0.987153
miR-7675-3p	0.179458	-1.47097	4.12249	-0.356815	0.72123	0.987153
miR-7224-3p	0.186762	-1.46735	4.12259	-0.355928	0.721894	0.987153
miR-211-5p	2.84206	0.63479	1.7869	0.355247	0.722405	0.987153
miR-5107-5p	1.60471	0.706924	2.04623	0.345476	0.729737	0.987153
miR-3066-3p	0.468497	1.39687	4.09248	0.341327	0.732857	0.987153
miR-92b-3p	72.4786	-0.163632	0.480546	-0.340513	0.733471	0.987153
miR-380-3p	0.341725	1.39695	4.10304	0.340468	0.733504	0.987153
miR-344b-3p	0.182516	-1.40402	4.12445	-0.340415	0.733544	0.987153
miR-3088-3p	0.353528	-1.40398	4.12445	-0.340405	0.733552	0.987153
miR-326-3p	0.922814	-1.07654	3.16741	-0.33988	0.733947	0.987153
miR-449a-3p	0.171154	-1.40151	4.12452	-0.3398	0.734007	0.987153
let-7b-3p	1.4784	0.803728	2.37815	0.337964	0.735391	0.987153
miR-743a-3p	10.68	0.2153	0.638863	0.337004	0.736114	0.987153
miR-300-3p	2.8141	-0.613072	1.82456	-0.33601	0.736863	0.987153
miR-466d-3p	0.639126	-1.01013	3.01207	-0.33536	0.737353	0.987153
miR-7229-3p	9.20504	-0.263496	0.787528	-0.334587	0.737937	0.987153
miR-331-3p	0.170272	-1.37952	4.12519	-0.334413	0.738068	0.987153
miR-1948-3p	0.170272	-1.37952	4.12519	-0.334413	0.738068	0.987153
miR-1298-5p	0.170272	-1.37952	4.12519	-0.334413	0.738068	0.987153
miR-3066-5p	1.62475	-0.567575	1.71544	-0.330862	0.740749	0.987153
let-7f-1-3p	0.169314	-1.34778	4.12617	-0.326643	0.743938	0.987153
miR-7215-5p	0.273463	-1.33618	4.12653	-0.323801	0.746088	0.987153
miR-200c-3p	43.9663	-0.142639	0.443892	-0.321338	0.747954	0.987153
miR-140-3p	43.1776	0.153896	0.480971	0.31997	0.748991	0.987153
miR-330-5p	1.08454	0.876971	2.76655	0.31699	0.751251	0.987153
miR-375-3p	1526.53	-0.104327	0.331976	-0.314261	0.753323	0.987153
miR-669f-3p	0.165067	-1.27727	4.12841	-0.309386	0.757028	0.987153
miR-5100	0.54821	1.06327	3.44852	0.308326	0.757835	0.987153
miR-10b-5p	392081	-0.09612	0.313857	-0.306254	0.759411	0.987153
miR-27a-5p	0.67508	1.01665	3.37052	0.30163	0.762934	0.987153
miR-1247-5p	11.0117	0.277738	0.925548	0.30008	0.764116	0.987153
miR-421-3p	1.79965	0.572226	1.91384	0.298993	0.764945	0.987153
miR-7025-5p	0.151865	-1.22211	4.13024	-0.295893	0.767312	0.987153
miR-32-3p	0.561665	1.0166	3.55559	0.285916	0.774943	0.987153
miR-193b-3p	5.2827	0.314568	1.11881	0.281163	0.778585	0.987153
miR-8097	0.648139	1.05086	3.74565	0.280553	0.779053	0.987153
miR-6970-5p	0.209333	-1.15903	4.13242	-0.280473	0.779115	0.987153
miR-6981-5p	0.145947	-1.15901	4.13242	-0.280467	0.779119	0.987153
miR-8114	4.63926	-0.372544	1.33566	-0.278921	0.780306	0.987153
miR-6946-3p	0.318631	-1.1434	4.13298	-0.276654	0.782046	0.987153
miR-874-3p	1.12678	-0.592308	2.1546	-0.274904	0.78339	0.987153
miR-466b-3p	3.8057	-0.297843	1.08806	-0.273737	0.784287	0.987153
miR-6960-5p	0.67675	-0.906558	3.35663	-0.27008	0.787099	0.987153
miR-6390	0.140688	-1.10863	4.13423	-0.268158	0.788577	0.987153
miR-877-5p	0.733764	-0.831043	3.17445	-0.261791	0.793483	0.987153
miR-883b-5p	3.33547	-0.345328	1.32626	-0.260378	0.794572	0.987153
miR-615-3p	2.63499	-0.307991	1.18393	-0.260143	0.794753	0.987153
miR-7232-5p	0.659278	0.777154	2.99676	0.259331	0.79538	0.987153
let-7i-3p	1.70454	0.59959	2.36201	0.253848	0.799613	0.987153
miR-483-5p	1.26551	0.569586	2.27169	0.250732	0.802022	0.987153
miR-322-3p	0.64859	-0.730891	2.91882	-0.250406	0.802273	0.987153
miR-17-5p	2.20818	0.333594	1.33933	0.249075	0.803303	0.987153
miR-15a-5p	15.6105	0.202248	0.81305	0.248752	0.803553	0.987153
miR-341-3p	0.455866	-1.02125	4.13752	-0.246826	0.805043	0.987153
miR-5128	0.130515	-1.02118	4.13752	-0.246809	0.805056	0.987153
miR-342-3p	86.1738	0.0841859	0.342744	0.245623	0.805974	0.987153
miR-135a-5p	0.439289	0.926354	3.77435	0.245434	0.80612	0.987153
miR-9769-3p	0.620553	1.01666	4.14758	0.245121	0.806363	0.987153
miR-411-5p	2.3745	0.349957	1.44057	0.242929	0.80806	0.987153
miR-26a-2-3p	0.311926	-1.00271	4.13823	-0.242304	0.808544	0.987153
miR-431-3p	0.402804	-1.0027	4.13824	-0.242302	0.808546	0.987153
miR-28c	0.124765	1.01671	4.20595	0.241731	0.808989	0.987153
miR-702-3p	0.42435	1.01664	4.20595	0.241716	0.809	0.987153
miR-382-5p	0.278214	1.01664	4.20595	0.241714	0.809002	0.987153
miR-377-5p	0.101654	1.01661	4.20595	0.241708	0.809006	0.987153
miR-466c-5p	0.169289	1.01657	4.20595	0.241697	0.809015	0.987153
miR-3100-5p	0.169289	1.01657	4.20595	0.241697	0.809015	0.987153
miR-450b-5p	0.130145	1.01657	4.20595	0.241697	0.809015	0.987153
miR-294-3p	0.92403	-0.659832	2.73689	-0.241089	0.809486	0.987153
miR-345-3p	5.44313	0.354943	1.48069	0.239714	0.810552	0.987153
miR-495-3p	0.133812	-0.991384	4.13868	-0.239541	0.810686	0.987153
miR-320-3p	35.3779	0.13268	0.563286	0.235547	0.813784	0.987153
miR-423-5p	599.714	0.0870502	0.370621	0.234877	0.814304	0.987153
miR-3081-3p	2.78968	0.419315	1.7946	0.233653	0.815254	0.987153
miR-664-5p	2.60168	0.317409	1.3593	0.233509	0.815366	0.987153
miR-466c-3p	1.50123	-0.35349	1.51763	-0.232922	0.815822	0.987153
miR-7222-3p	2.34585	0.339443	1.52411	0.222716	0.823757	0.987153
let-7f-5p	17411.4	0.0858179	0.386573	0.221997	0.824316	0.987153
miR-7118-3p	0.563168	0.886927	4.07078	0.217876	0.827525	0.987153
miR-10a-5p	171033	0.07192	0.331407	0.217014	0.828197	0.987153
miR-106b-5p	0.121623	-0.898486	4.14246	-0.216897	0.828289	0.987153
miR-1955-5p	0.394256	-0.898452	4.14246	-0.216889	0.828295	0.987153
miR-350-5p	0.291066	0.889474	4.17831	0.212879	0.831422	0.987153
miR-742-5p	0.867797	-0.494654	2.34327	-0.211095	0.832813	0.987153
miR-329-3p	0.118993	-0.870955	4.14341	-0.210202	0.83351	0.987153
miR-669m-5p	0.391633	-0.861274	4.1194	-0.209077	0.834388	0.987153
miR-297c-3p	0.5	-0.537433	2.5957	-0.207047	0.835973	0.987153
miR-297b-3p	0.5	-0.537433	2.5957	-0.207047	0.835973	0.987153
miR-883a-5p	2.23125	0.387645	1.90406	0.203589	0.838675	0.987153
miR-124-3p	2.25959	-0.289598	1.44038	-0.201057	0.840654	0.987153
miR-27b-3p	459.866	-0.0562771	0.295323	-0.190561	0.848869	0.987153
miR-203-3p	21.1211	-0.123893	0.656516	-0.188713	0.850318	0.987153
miR-671-3p	18.2439	-0.110389	0.58898	-0.187424	0.851328	0.987153
miR-7015-3p	0.208103	0.767362	4.14022	0.185343	0.85296	0.987153
miR-6516-5p	0.216925	-0.767365	4.14591	-0.18509	0.853159	0.987153
miR-5101	0.108475	-0.767344	4.14591	-0.185084	0.853163	0.987153
miR-7118-5p	0.108475	-0.767344	4.14591	-0.185084	0.853163	0.987153
miR-6986-5p	0.108475	-0.767344	4.14591	-0.185084	0.853163	0.987153
miR-7013-5p	0.108475	-0.767344	4.14591	-0.185084	0.853163	0.987153
miR-409-3p	31.2518	0.0759909	0.414423	0.183366	0.854511	0.987153
miR-467d-3p	0.4201	0.503933	2.93613	0.171632	0.863727	0.987153
miR-669c-5p	27.7189	-0.0960586	0.600083	-0.160075	0.872822	0.987153
miR-7225-5p	0.937543	-0.514067	3.23073	-0.159118	0.873576	0.987153
miR-144-5p	1.61774	-0.294461	1.86387	-0.157984	0.87447	0.987153
miR-669b-5p	0.0975922	-0.64749	4.14903	-0.156058	0.875987	0.987153
miR-210-3p	1.31819	-0.38238	2.47709	-0.154367	0.877321	0.987153
miR-30e-5p	167.016	0.151519	0.99215	0.152718	0.878621	0.987153
miR-295-3p	3.42955	-0.184751	1.28769	-0.143475	0.885915	0.987153
miR-34b-5p	24.8293	0.197652	1.38451	0.14276	0.88648	0.987153
miR-467a-3p	5.38818	0.158595	1.11721	0.141957	0.887114	0.987153
miR-350-3p	6.88109	-0.146901	1.07098	-0.137164	0.890901	0.987153
miR-1943-5p	0.230128	-0.567365	4.15126	-0.136673	0.891289	0.987153
miR-217-3p	0.121677	-0.567299	4.15126	-0.136657	0.891302	0.987153
miR-7021-5p	0.121677	-0.567299	4.15126	-0.136657	0.891302	0.987153
miR-7054-5p	0.121677	-0.567299	4.15126	-0.136657	0.891302	0.987153
miR-3473d	0.121677	-0.567299	4.15126	-0.136657	0.891302	0.987153
miR-5626-3p	0.121677	-0.567299	4.15126	-0.136657	0.891302	0.987153
miR-7646-5p	0.121677	-0.567299	4.15126	-0.136657	0.891302	0.987153
miR-370-3p	0.212555	-0.56727	4.15126	-0.13665	0.891307	0.987153
miR-7082-5p	0.29269	-0.567243	4.15126	-0.136644	0.891312	0.987153
miR-7043-3p	0.70263	0.435186	3.28263	0.132572	0.894532	0.987153
miR-133b-3p	0.118135	0.543724	4.19579	0.129588	0.896893	0.987153
miR-297a-3p	1.07184	-0.238313	1.8493	-0.128867	0.897463	0.987153
miR-467a-5p	10.9429	0.0823284	0.650172	0.126625	0.899237	0.987153
miR-7653-5p	0.721754	-0.413073	3.29168	-0.12549	0.900136	0.987153
miR-8104	0.0867802	-0.50645	4.15303	-0.121947	0.902941	0.987153
miR-203-5p	0.0867802	-0.50645	4.15303	-0.121947	0.902941	0.987153
miR-6940-3p	0.0867802	-0.50645	4.15303	-0.121947	0.902941	0.987153
miR-3547-5p	0.0867802	-0.50645	4.15303	-0.121947	0.902941	0.987153
miR-7216-3p	0.0867802	-0.50645	4.15303	-0.121947	0.902941	0.987153
miR-7668-5p	0.0867802	-0.50645	4.15303	-0.121947	0.902941	0.987153
miR-6236	0.0867802	-0.50645	4.15303	-0.121947	0.902941	0.987153
let-7c-1-3p	0.237839	-0.506439	4.15303	-0.121944	0.902943	0.987153
miR-1938	0.486576	-0.50641	4.15303	-0.121937	0.902949	0.987153
miR-196b-5p	26.3362	-0.0787922	0.65106	-0.121022	0.903674	0.987153
miR-30b-3p	2.45497	-0.161619	1.35537	-0.119243	0.905083	0.987153
miR-128-1-5p	0.819165	0.362545	3.06265	0.118376	0.90577	0.987153
miR-1969	0.565525	-0.373386	3.18722	-0.117151	0.90674	0.987153
miR-298-5p	7.23728	-0.0883141	0.768158	-0.114969	0.90847	0.987153
miR-187-3p	1.50236	0.235532	2.07614	0.113447	0.909676	0.987153
miR-7237-3p	1.07297	0.307764	2.78746	0.11041	0.912084	0.987153
miR-1843b-3p	32.664	0.0543094	0.493081	0.110143	0.912296	0.987153
miR-98-3p	0.653802	0.373438	3.41297	0.109417	0.912872	0.987153
miR-17-3p	0.597414	0.344608	3.20492	0.107525	0.914373	0.987153
miR-185-5p	2.94843	0.156098	1.62385	0.096128	0.923419	0.987153
miR-466e-3p	0.392678	-0.279387	2.92069	-0.0956579	0.923792	0.987153
miR-466p-3p	0.392678	-0.279387	2.92069	-0.0956579	0.923792	0.987153
miR-466a-3p	0.392678	-0.279387	2.92069	-0.0956579	0.923792	0.987153
miR-672-3p	0.696536	0.321193	3.54284	0.0906599	0.927763	0.987153
miR-872-5p	34.3885	-0.0547474	0.619595	-0.08836	0.929591	0.987153
miR-130b-5p	38.0106	0.0525569	0.612529	0.0858032	0.931623	0.987153
miR-199a-5p	7.36945	0.0964435	1.13652	0.0848584	0.932374	0.987153
miR-467b-5p	0.940587	-0.147486	1.79097	-0.0823496	0.934369	0.987153
miR-205-5p	15.6252	-0.0615721	0.768015	-0.0801705	0.936102	0.987153
miR-1843a-5p	6.54927	-0.0660302	0.901981	-0.0732057	0.941642	0.987153
miR-468-5p	8.93206	0.0578813	0.806602	0.0717595	0.942793	0.987153
miR-7032-3p	0.0729736	-0.296506	4.15973	-0.07128	0.943175	0.987153
miR-7059-5p	0.0729736	-0.296506	4.15973	-0.07128	0.943175	0.987153
miR-3102-5p.2-5p	0.163851	-0.296494	4.15973	-0.0712772	0.943177	0.987153
miR-1306-3p	0.354224	-0.28467	4.09569	-0.0695048	0.944588	0.987153
miR-202-5p	4.12621	-0.0875593	1.26348	-0.0693004	0.944751	0.987153
let-7e-3p	0.134268	0.283966	4.18389	0.0678712	0.945888	0.987153
miR-6916-5p	0.0433901	0.283954	4.18389	0.0678683	0.94589	0.987153
miR-217-5p	0.0433901	0.283954	4.18389	0.0678683	0.94589	0.987153
miR-301a-5p	0.0433901	0.283954	4.18389	0.0678683	0.94589	0.987153
miR-6931-3p	0.0433901	0.283954	4.18389	0.0678683	0.94589	0.987153
miR-377-3p	0.0433901	0.283954	4.18389	0.0678683	0.94589	0.987153
miR-369-5p	0.0433901	0.283954	4.18389	0.0678683	0.94589	0.987153
miR-7218-5p	0.0433901	0.283954	4.18389	0.0678683	0.94589	0.987153
miR-6985-3p	0.0433901	0.283954	4.18389	0.0678683	0.94589	0.987153
miR-5107-3p	0.170162	0.283912	4.18389	0.0678585	0.945898	0.987153
miR-6948-3p	0.902654	-0.193317	2.85629	-0.0676812	0.946039	0.987153
miR-22-5p	0.534599	0.197031	2.99317	0.0658267	0.947516	0.987153
miR-215-5p	0.693392	0.187323	2.98531	0.0627484	0.949967	0.987153
miR-465a-5p	68.8683	-0.028121	0.461838	-0.0608895	0.951447	0.987153
miR-1843b-5p	13.0562	0.0430557	0.736284	0.0584771	0.953369	0.987153
miR-101a-3p	23.1599	-0.0343955	0.618568	-0.055605	0.955656	0.987153
miR-467e-3p	0.131101	-0.216263	4.16255	-0.0519543	0.958565	0.987153
miR-9-3p	0.276706	0.214852	4.15303	0.0517337	0.958741	0.987153
miR-9-5p	6.40917	0.0522193	1.01199	0.0516004	0.958847	0.987153
miR-20a-3p	0.819969	0.174324	3.48965	0.0499547	0.960158	0.987153
miR-1981-3p	3.38153	0.0716078	1.58757	0.0451054	0.964023	0.987153
miR-146a-5p	771.593	-0.0151773	0.340777	-0.0445373	0.964476	0.987153
miR-183-5p	637.349	0.0168139	0.37961	0.0442926	0.964671	0.987153
miR-3062-5p	1.11575	0.0962535	2.18867	0.043978	0.964922	0.987153
miR-1291	0.31863	-0.174364	4.16408	-0.0418734	0.9666	0.987153
miR-760-3p	0.236922	-0.17435	4.16408	-0.04187	0.966602	0.987153
miR-344d-3p	0.128471	-0.174327	4.16408	-0.0418643	0.966607	0.987153
miR-1931	0.0650851	-0.174303	4.16408	-0.0418588	0.966611	0.987153
miR-6972-3p	0.0650851	-0.174303	4.16408	-0.0418588	0.966611	0.987153
miR-29c-3p	0.929299	-0.126752	3.04727	-0.0415953	0.966821	0.987153
miR-191-5p	8236.56	0.0122112	0.294043	0.0415287	0.966874	0.987153
miR-300-5p	0.048649	0.168126	4.17831	0.0402378	0.967904	0.987153
miR-148b-5p	1.41663	-0.0704595	1.81703	-0.0387772	0.969068	0.987153
miR-200a-3p	6.95528	0.0296476	0.83211	0.0356294	0.971578	0.987968
miR-871-3p	944.913	-0.00934858	0.28761	-0.0325044	0.97407	0.987968
miR-1188-3p	1.17284	0.0830906	2.58857	0.0320991	0.974393	0.987968
miR-879-5p	0.177025	-0.124468	4.144	-0.0300357	0.976039	0.988107
miR-378d	0.712884	0.066913	2.79819	0.023913	0.980922	0.991512
miR-15b-5p	189.085	-0.00682716	0.309993	-0.0220236	0.982429	0.991512
miR-3057-5p	3.32793	-0.0163714	1.38354	-0.011833	0.990559	0.997448
miR-293-5p	6.37104	-0.0112474	1.1174	-0.0100657	0.991969	0.997448
miR-451a	17.1114	0.00850562	0.953043	0.00892469	0.992879	0.997448
miR-669o-3p	0.211235	0.0175936	4.17166	0.0042174	0.996635	0.997473
miR-540-3p	0.800584	0.00982845	2.37602	0.00413652	0.9967	0.997473
miR-676-3p	309.355	0.00105704	0.333713	0.00316752	0.997473	0.997473
miR-103-3p	203.395	0.0253609	0.560022	0.0452855	NA	NA
miR-378a-3p	17.4797	0.904181	0.870666	1.03849	NA	NA
miR-107-3p	66.4487	0.601634	0.693736	0.867238	NA	NA
miR-463-5p	236.689	0.837984	0.565598	1.48159	NA	NA

## Sheet: HS692_miRNA_pvalues_INTERACTION
HS692_miRNA_pvalues_INTERACTION				HS692_miRNA_pvalues_INTERACTION
	baseMean	log2FoldChange	lfcSE	stat	pvalue	padj
miR-1247-3p	10.5798	5.67703	1.50486	3.77247	0.00016164	0.105874
miR-148b-3p	110.98	-2.4236	0.744193	-3.25668	0.00112724	0.369172
miR-195a-5p	150.335	-1.14021	0.449861	-2.53458	0.0112582	0.999924
miR-221-3p	75.1681	2.04538	0.833531	2.45388	0.0141326	0.999924
miR-18a-3p	2.41761	5.71579	2.37577	2.40587	0.0161339	0.999924
miR-7217-3p	97.3356	1.61033	0.675924	2.38241	0.0171998	0.999924
miR-190b-5p	22.2117	-2.1615	0.919761	-2.35007	0.0187701	0.999924
miR-205-5p	15.6252	2.77417	1.18852	2.33415	0.0195881	0.999924
miR-21a-3p	18.0654	2.44155	1.05717	2.30952	0.0209147	0.999924
miR-410-3p	4.64297	4.22238	1.86508	2.26392	0.0235793	0.999924
miR-677-3p	3.475	5.11487	2.27683	2.24649	0.0246726	0.999924
miR-423-3p	47.2313	1.51252	0.684381	2.21005	0.0271015	0.999924
miR-471-3p	5.65147	-3.50848	1.59092	-2.20532	0.0274315	0.999924
miR-434-3p	23.7297	2.09745	0.985174	2.12901	0.0332534	0.999924
miR-471-5p	12.65	-2.94504	1.41804	-2.07684	0.0378159	0.999924
miR-878-3p	5.15579	-3.00058	1.45864	-2.05711	0.0396757	0.999924
miR-881-3p	131.779	-1.05608	0.513986	-2.05468	0.0399102	0.999924
miR-880-3p	8.06722	3.36163	1.6507	2.03648	0.0417018	0.999924
miR-127-3p	133.601	1.39088	0.685152	2.03003	0.0423535	0.999924
miR-211-5p	2.84206	-5.52646	2.75948	-2.00272	0.0452077	0.999924
miR-296-5p	15.7564	2.10676	1.07723	1.95573	0.0504967	0.999924
miR-125a-5p	566.451	1.2274	0.683175	1.79661	0.0723983	0.999924
miR-340-5p	230.688	-1.2823	0.725859	-1.7666	0.0772961	0.999924
miR-351-5p	70.8202	1.36451	0.774412	1.762	0.0780697	0.999924
miR-150-5p	67.1665	-1.29927	0.751913	-1.72795	0.0839965	0.999924
miR-99b-5p	638.306	1.05719	0.621205	1.70183	0.0887869	0.999924
miR-148a-5p	40.617	1.15392	0.681297	1.6937	0.0903214	0.999924
miR-429-3p	97.3046	1.33529	0.794853	1.67992	0.0929738	0.999924
miR-200a-3p	6.95528	2.1562	1.29551	1.66436	0.0960399	0.999924
miR-200b-3p	43.7631	1.22221	0.736252	1.66005	0.0969047	0.999924
miR-872-5p	34.3885	-1.54095	0.931293	-1.65464	0.097998	0.999924
miR-743a-5p	7.53009	-2.19337	1.33213	-1.6465	0.0996599	0.999924
miR-132-5p	0.970635	-7.59756	4.6496	-1.63402	0.102254	0.999924
miR-3081-3p	2.78968	4.55188	2.79299	1.62975	0.103154	0.999924
miR-365-3p	9.67638	2.42858	1.50288	1.61595	0.106105	0.999924
miR-532-3p	4.0713	-3.17755	1.97658	-1.6076	0.107923	0.999924
miR-3086-5p	1.32851	5.6329	3.52816	1.59656	0.110365	0.999924
miR-379-5p	4.01391	3.25005	2.05458	1.58186	0.113682	0.999924
miR-145a-5p	61.9461	1.66042	1.0544	1.57476	0.115313	0.999924
miR-883b-5p	3.33547	-3.27279	2.10426	-1.55531	0.119871	0.999924
miR-142a-5p	317.26	-0.669834	0.431529	-1.55224	0.120606	0.999924
miR-222-3p	46.8754	0.911987	0.592813	1.5384	0.12395	0.999924
miR-7230-5p	12.6123	-1.38946	0.910648	-1.52579	0.127062	0.999924
miR-7068-3p	12.7804	1.94946	1.27836	1.52497	0.127266	0.999924
miR-743b-3p	512.187	-0.832622	0.546482	-1.52361	0.127607	0.999924
miR-676-3p	309.355	0.749099	0.493442	1.51811	0.128987	0.999924
miR-10b-3p	5.87406	2.42482	1.60743	1.50851	0.131425	0.999924
miR-31-5p	5.93726	2.23953	1.48609	1.50699	0.131813	0.999924
miR-1247-5p	11.0117	2.05324	1.37968	1.4882	0.136697	0.999924
miR-15b-5p	189.085	-0.680775	0.458121	-1.48602	0.137275	0.999924
miR-339-5p	2.66678	3.5883	2.41563	1.48545	0.137424	0.999924
miR-34c-3p	262.034	-0.764409	0.516081	-1.48118	0.138559	0.999924
miR-671-3p	18.2439	1.2968	0.876308	1.47984	0.138915	0.999924
miR-222-5p	1.11669	4.85182	3.36151	1.44334	0.148924	0.999924
miR-671-5p	1.29065	5.4327	3.78692	1.4346	0.151401	0.999924
miR-468-5p	8.93206	-1.71145	1.19948	-1.42683	0.153628	0.999924
miR-193b-3p	5.2827	-2.45252	1.72212	-1.42412	0.154411	0.999924
miR-200c-3p	43.9663	0.92301	0.659617	1.39931	0.161719	0.999924
miR-20a-5p	9.68228	-1.76954	1.27269	-1.3904	0.164408	0.999924
miR-335-3p	3.14117	3.27376	2.36053	1.38688	0.16548	0.999924
miR-320-3p	35.3779	1.1362	0.825393	1.37656	0.168648	0.999924
miR-34c-5p	1365.02	-1.06755	0.77887	-1.37064	0.170487	0.999924
miR-16-5p	3180.12	-0.631242	0.460661	-1.3703	0.170595	0.999924
miR-669c-5p	27.7189	-1.2161	0.888918	-1.36806	0.171292	0.999924
miR-133a-3p	13.2517	-1.57831	1.15767	-1.36335	0.172773	0.999924
miR-7215-3p	0.891678	-5.5305	4.06745	-1.3597	0.173926	0.999924
miR-212-5p	1.00093	-5.19761	3.8929	-1.33515	0.181826	0.999924
miR-467d-5p	6.87335	-1.97767	1.48469	-1.33204	0.182846	0.999924
miR-181d-5p	11.1097	1.45637	1.09814	1.32621	0.18477	0.999924
miR-741-5p	6.63699	-2.35398	1.77982	-1.32259	0.185972	0.999924
miR-8114	4.63926	2.60672	2.00488	1.30019	0.193537	0.999924
miR-130b-5p	38.0106	1.19638	0.927721	1.28959	0.197192	0.999924
miR-21a-5p	686.905	-0.76346	0.5922	-1.28919	0.197331	0.999924
miR-344-3p	2.01376	7.74111	6.04178	1.28126	0.200101	0.999924
miR-7222-5p	3.57169	-2.54212	2.02553	-1.25504	0.209465	0.999924
miR-470-5p	5636.06	-0.656233	0.523674	-1.25313	0.210157	0.999924
miR-15a-5p	15.6105	-1.50983	1.21343	-1.24426	0.213403	0.999924
miR-741-3p	127.972	0.809395	0.663458	1.21996	0.222478	0.999924
miR-101b-3p	13.5058	-1.27872	1.05558	-1.21139	0.225748	0.999924
miR-7234-5p	0.843961	5.43821	4.4982	1.20898	0.226672	0.999924
miR-125b-1-3p	6.8504	1.96587	1.64342	1.1962	0.231617	0.999924
miR-181b-5p	32.2043	1.23931	1.04429	1.18675	0.235328	0.999924
miR-871-5p	716.006	-0.605656	0.511512	-1.18405	0.236393	0.999924
miR-28a-3p	11.53	-1.41618	1.20597	-1.17431	0.240272	0.999924
miR-467a-3p	5.38818	-1.97158	1.67947	-1.17393	0.240422	0.999924
miR-9-5p	6.40917	-1.86604	1.59269	-1.17163	0.241346	0.999924
miR-421-3p	1.79965	3.47211	2.96664	1.17038	0.241848	0.999924
miR-467c-5p	3.46959	-2.38861	2.06979	-1.15404	0.248485	0.999924
miR-31-3p	1.39114	-4.07321	3.54797	-1.14804	0.250953	0.999924
miR-8112	2.01044	2.98206	2.60841	1.14325	0.252935	0.999924
miR-878-5p	70.3483	-0.687889	0.605947	-1.13523	0.256279	0.999924
miR-7232-3p	49.1727	0.715203	0.633827	1.12839	0.259155	0.999924
miR-196a-5p	21.7349	1.06	0.940671	1.12686	0.259802	0.999924
miR-203-3p	21.1211	1.10528	0.989392	1.11713	0.26394	0.999924
miR-181a-1-3p	1.32505	4.08556	3.67765	1.11091	0.266605	0.999924
miR-298-5p	7.23728	-1.27904	1.15301	-1.10931	0.267298	0.999924
miR-451a	17.1114	-1.56957	1.41539	-1.10893	0.26746	0.999924
miR-872-3p	3.04192	-2.40866	2.17493	-1.10746	0.268093	0.999924
miR-151-3p	493.325	0.42155	0.383912	1.09804	0.272188	0.999924
miR-674-5p	0.796623	5.07598	4.62659	1.09713	0.272583	0.999924
miR-125b-2-3p	14.8457	1.09106	0.99451	1.09708	0.272607	0.999924
miR-674-3p	2.69872	2.32824	2.1298	1.09317	0.274319	0.999924
miR-6538	16.2051	-0.997267	0.923037	-1.08042	0.279956	0.999924
miR-134-5p	1.98854	-3.02905	2.81104	-1.07755	0.281233	0.999924
miR-122-5p	0.858116	5.46718	5.10102	1.07178	0.283818	0.999924
miR-669o-5p	4.38164	-2.18873	2.05471	-1.06523	0.286772	0.999924
miR-541-5p	85.6242	0.57028	0.539749	1.05657	0.29071	0.999924
miR-19a-3p	11.4926	-1.49869	1.41948	-1.0558	0.291061	0.999924
miR-7060-5p	1.17257	3.57398	3.40949	1.04825	0.294525	0.999924
miR-148a-3p	4078.96	0.477171	0.456022	1.04638	0.295386	0.999924
miR-221-5p	15.7135	1.07682	1.03079	1.04465	0.296185	0.999924
miR-7b-5p	1.36612	-3.3016	3.16051	-1.04464	0.296189	0.999924
miR-505-5p	0.830566	4.74286	4.55576	1.04107	0.297843	0.999924
let-7b-3p	1.4784	3.58282	3.48515	1.02803	0.303938	0.999924
miR-7a-5p	95.524	-0.710634	0.695275	-1.02209	0.306738	0.999924
miR-1843a-3p	3.48033	-1.85439	1.83347	-1.01141	0.311822	0.999924
miR-1a-3p	8.02351	-1.52899	1.51848	-1.00692	0.313973	0.999924
miR-30c-2-3p	53.1795	0.565893	0.562342	1.00632	0.314264	0.999924
let-7a-5p	12110.1	-0.423718	0.423952	-0.999448	0.317578	0.999924
miR-501-3p	4.84182	1.73463	1.74304	0.995173	0.319652	0.999924
miR-139-3p	0.764115	3.92127	3.94034	0.995159	0.319659	0.999924
miR-192-5p	525.687	-0.546818	0.549731	-0.9947	0.319882	0.999924
miR-465c-5p	181.957	-0.457355	0.463894	-0.985906	0.324179	0.999924
miR-187-3p	1.50236	3.17066	3.22082	0.984427	0.324905	0.999924
miR-409-3p	31.2518	0.627914	0.63966	0.981636	0.326279	0.999924
miR-652-3p	4.68064	1.68385	1.72883	0.973981	0.330066	0.999924
miR-3062-5p	1.11575	3.23161	3.33848	0.967987	0.333051	0.999924
miR-743b-5p	13.3934	-1.07724	1.11926	-0.962458	0.335819	0.999924
miR-200b-5p	1.63448	2.36024	2.47447	0.953836	0.340166	0.999924
miR-7214-3p	14.3741	1.0791	1.13177	0.953467	0.340354	0.999924
miR-666-3p	1.05681	3.93176	4.12937	0.952145	0.341023	0.999924
miR-582-3p	0.670636	-5.17119	5.44255	-0.95014	0.342041	0.999924
miR-191-3p	12.6768	0.986239	1.04138	0.947046	0.343615	0.999924
miR-26b-3p	0.954441	3.58398	3.79288	0.944924	0.344698	0.999924
miR-125b-5p	139.942	0.504223	0.541997	0.930306	0.352213	0.999924
miR-7a-1-3p	1.40769	-2.57649	2.81173	-0.916339	0.359489	0.999924
miR-350-3p	6.88109	-1.52103	1.66482	-0.913629	0.360912	0.999924
miR-431-5p	1.10369	3.0493	3.34109	0.912664	0.361419	0.999924
miR-342-3p	86.1738	-0.463458	0.509329	-0.909939	0.362854	0.999924
miR-664-5p	2.60168	-1.87557	2.06396	-0.908726	0.363495	0.999924
miR-877-5p	0.733764	4.22549	4.66241	0.906288	0.364784	0.999924
miR-152-5p	3.40237	-1.95868	2.16297	-0.905553	0.365172	0.999924
miR-128-3p	148.186	-0.460309	0.508762	-0.904762	0.365591	0.999924
miR-7230-3p	46.0678	-0.566256	0.630869	-0.89758	0.369409	0.999924
miR-124-5p	0.551173	-4.26443	4.7671	-0.894554	0.371025	0.999924
miR-1188-3p	1.17284	3.46021	3.89381	0.888645	0.374194	0.999924
miR-7688-5p	0.774814	3.48681	3.9256	0.888223	0.374421	0.999924
miR-30b-3p	2.45497	-1.84289	2.11204	-0.872564	0.382901	0.999924
miR-8094	4.54244	1.9439	2.2419	0.867073	0.385902	0.999924
miR-99a-3p	0.841957	3.69398	4.26612	0.865887	0.386552	0.999924
miR-155-5p	2.95757	1.8052	2.0888	0.864225	0.387465	0.999924
miR-703	0.594969	4.31291	4.99917	0.862724	0.388289	0.999924
miR-17-5p	2.20818	-1.95999	2.28671	-0.85712	0.391378	0.999924
miR-669d-5p	1.09657	2.7738	3.24505	0.85478	0.392673	0.999924
miR-150-3p	0.648698	4.6129	5.51001	0.837185	0.402488	0.999924
miR-1964-3p	0.682351	4.46708	5.36711	0.832307	0.405235	0.999924
miR-99a-5p	82.9188	0.608419	0.742382	0.819549	0.412473	0.999924
miR-19b-3p	42.3812	-0.6339	0.781242	-0.811401	0.417136	0.999924
miR-293-5p	6.37104	-1.39212	1.72137	-0.80873	0.41867	0.999924
miR-3095-3p	1.07401	2.79298	3.48517	0.801388	0.422907	0.999924
miR-423-5p	599.714	0.436849	0.545985	0.800111	0.423646	0.999924
miR-485-5p	4.73327	1.57506	1.97487	0.797549	0.425132	0.999924
miR-27a-3p	18.3808	0.830702	1.04358	0.796011	0.426026	0.999924
miR-324-5p	0.833131	3.36381	4.23585	0.79413	0.42712	0.999924
miR-7658-3p	0.655405	4.77341	6.03272	0.791253	0.428796	0.999924
miR-26a-1-3p	0.461714	-4.82886	6.10838	-0.79053	0.429218	0.999924
miR-182-5p	3490.89	0.325778	0.413707	0.78746	0.431013	0.999924
miR-214-3p	3.82059	-1.50917	1.92233	-0.785076	0.432409	0.999924
miR-7653-5p	0.721754	3.74355	4.82499	0.775867	0.437827	0.999924
miR-7068-5p	2.11119	2.19315	2.83719	0.773	0.439523	0.999924
miR-100-5p	91.5999	0.504799	0.65573	0.769827	0.441402	0.999924
miR-187-5p	2.16058	2.57309	3.38704	0.759685	0.447443	0.999924
miR-34b-3p	1915.43	-0.395647	0.520973	-0.759439	0.44759	0.999924
miR-483-3p	3.44937	1.60217	2.11423	0.757801	0.44857	0.999924
miR-455-3p	0.567605	4.27126	5.65563	0.755223	0.450115	0.999924
miR-93-5p	224.454	-0.368628	0.492279	-0.748819	0.453967	0.999924
miR-3086-3p	0.589345	-4.55092	6.13639	-0.741628	0.458313	0.999924
miR-3082-3p	0.484795	3.98661	5.38796	0.739912	0.459353	0.999924
miR-7225-5p	0.937543	-3.4599	4.68543	-0.738439	0.460247	0.999924
miR-195a-3p	1.16652	2.9098	3.94875	0.736892	0.461188	0.999924
miR-883a-5p	2.23125	2.20888	3.02055	0.731284	0.464606	0.999924
miR-300-3p	2.8141	-1.95524	2.67513	-0.730896	0.464843	0.999924
miR-30d-5p	1760.53	0.343521	0.470787	0.729674	0.465589	0.999924
miR-151-5p	403.539	-0.350178	0.481167	-0.727767	0.466756	0.999924
miR-666-5p	1.02168	2.79881	3.85003	0.726957	0.467252	0.999924
miR-1843b-5p	13.0562	0.78288	1.08212	0.723467	0.469393	0.999924
miR-140-5p	1.35374	-2.41874	3.35118	-0.721756	0.470445	0.999924
miR-15a-3p	0.820854	-2.6235	3.64892	-0.71898	0.472153	0.999924
miR-497a-5p	2.74226	1.97082	2.74603	0.717696	0.472945	0.999924
miR-7241-5p	0.582432	4.36048	6.09176	0.715799	0.474115	0.999924
miR-7036b-5p	0.325351	-4.29852	6.12186	-0.702159	0.48258	0.999924
miR-496a-3p	1.1488	2.37441	3.38712	0.701011	0.483296	0.999924
miR-295-3p	3.42955	1.49917	2.14344	0.699425	0.484287	0.999924
miR-935	0.271634	-4.29353	6.1504	-0.69809	0.485121	0.999924
miR-93-3p	0.728097	-3.36481	4.82068	-0.697996	0.48518	0.999924
miR-184-3p	2339.79	-0.33001	0.472901	-0.697842	0.485276	0.999924
miR-598-3p	0.513109	4.06382	5.82801	0.697291	0.485621	0.999924
miR-202-5p	4.12621	-1.29796	1.86187	-0.697127	0.485723	0.999924
miR-6905-3p	0.30781	-4.24553	6.1235	-0.693317	0.48811	0.999924
miR-96-5p	7.48396	-1.24751	1.81657	-0.686739	0.492247	0.999924
miR-205-3p	3.40748	-1.47296	2.14991	-0.685125	0.493265	0.999924
miR-301a-3p	10.7435	-0.931494	1.35966	-0.685093	0.493285	0.999924
miR-1930-5p	0.381851	-4.21234	6.15456	-0.684426	0.493706	0.999924
miR-1306-5p	11.0576	-0.904546	1.32437	-0.682999	0.494608	0.999924
miR-224-5p	4.18875	1.0051	1.50037	0.669901	0.502921	0.999924
miR-500-3p	0.526748	-3.84508	5.76089	-0.667445	0.504488	0.999924
miR-331-5p	0.400858	-4.08552	6.14762	-0.66457	0.506326	0.999924
miR-1188-5p	0.400858	-4.08552	6.14762	-0.66457	0.506326	0.999924
miR-22-3p	1217.9	0.354086	0.535374	0.661381	0.508368	0.999924
miR-361-5p	7.51965	0.962953	1.45815	0.660395	0.509	0.999924
miR-484	5.68165	1.13937	1.72724	0.659647	0.50948	0.999924
miR-8118	0.685536	-3.77544	5.78994	-0.652069	0.514357	0.999924
miR-744-5p	17.7412	0.722069	1.10916	0.651007	0.515042	0.999924
miR-410-5p	0.253545	-3.9811	6.13262	-0.649168	0.51623	0.999924
miR-6942-5p	0.253545	-3.9811	6.13262	-0.649168	0.51623	0.999924
miR-29b-3p	0.792107	2.74344	4.28892	0.639657	0.522396	0.999924
miR-144-5p	1.61774	1.88019	2.98367	0.630162	0.528589	0.999924
miR-1981-3p	3.38153	-1.43601	2.28924	-0.627286	0.530472	0.999924
miR-139-5p	10.599	0.77234	1.23205	0.626876	0.53074	0.999924
miR-5121	6.97171	0.987237	1.57524	0.626721	0.530842	0.999924
miR-6944-5p	0.325902	-3.82022	6.15288	-0.620882	0.534677	0.999924
miR-7661-3p	0.325902	-3.82022	6.15288	-0.620882	0.534677	0.999924
miR-411-5p	2.3745	1.40698	2.27964	0.617194	0.537106	0.999924
miR-184-5p	0.736585	-2.99353	4.85326	-0.616808	0.537362	0.999924
miR-881-5p	6.08016	1.02087	1.65927	0.615251	0.538389	0.999924
miR-145a-3p	15.9145	-0.807735	1.31783	-0.61293	0.539922	0.999924
miR-182-3p	0.242069	-3.77967	6.17941	-0.611656	0.540766	0.999924
miR-29c-3p	0.929299	2.7922	4.58967	0.608367	0.542944	0.999924
miR-130b-3p	37.3609	-0.40356	0.666385	-0.605596	0.544783	0.999924
miR-101a-3p	23.1599	-0.556362	0.918956	-0.605428	0.544894	0.999924
miR-6947-3p	0.392896	-3.72084	6.15479	-0.604543	0.545482	0.999924
miR-365-1-5p	0.392896	-3.72084	6.15479	-0.604543	0.545482	0.999924
miR-3081-5p	0.392896	-3.72084	6.15479	-0.604543	0.545482	0.999924
miR-5132-3p	0.392896	-3.72084	6.15479	-0.604543	0.545482	0.999924
miR-6915-3p	0.2169	-3.70322	6.14415	-0.602723	0.546693	0.999924
miR-323-3p	0.2169	-3.70322	6.14415	-0.602723	0.546693	0.999924
miR-7117-3p	0.2169	-3.70322	6.14415	-0.602723	0.546693	0.999924
miR-3085-5p	0.2169	-3.70322	6.14415	-0.602723	0.546693	0.999924
miR-1191b-5p	0.359215	-3.70313	6.14415	-0.602708	0.546703	0.999924
miR-92a-3p	1248.67	0.284626	0.472796	0.602007	0.547169	0.999924
miR-141-5p	1.32836	2.4936	4.16918	0.598103	0.549771	0.999924
miR-345-5p	2.83472	1.21071	2.03325	0.595457	0.551538	0.999924
let-7i-5p	646.879	-0.338705	0.572159	-0.591978	0.553866	0.999924
miR-146b-5p	843.962	-0.249237	0.424781	-0.586741	0.557378	0.999924
miR-7653-3p	0.267238	-3.60228	6.15725	-0.585046	0.558516	0.999924
miR-7670-3p	0.267238	-3.60228	6.15725	-0.585046	0.558516	0.999924
miR-7060-3p	0.267238	-3.60228	6.15725	-0.585046	0.558516	0.999924
miR-542-5p	0.26109	-3.57683	6.1578	-0.580861	0.561334	0.999924
miR-8103	0.190159	-3.57223	6.1504	-0.580812	0.561367	0.999924
miR-539-5p	0.190159	-3.57223	6.1504	-0.580812	0.561367	0.999924
miR-200c-5p	0.190159	-3.57223	6.1504	-0.580812	0.561367	0.999924
miR-144-3p	0.330779	-3.57221	6.1504	-0.58081	0.561368	0.999924
miR-540-5p	0.463969	-3.50714	6.08056	-0.576779	0.564089	0.999924
miR-98-5p	115.641	0.388054	0.680082	0.570598	0.568272	0.999924
miR-7663-3p	0.244426	-3.4838	6.1599	-0.565562	0.571692	0.999924
miR-7657-5p	0.244426	-3.4838	6.1599	-0.565562	0.571692	0.999924
miR-363-3p	0.244426	-3.4838	6.1599	-0.565562	0.571692	0.999924
miR-183-5p	637.349	0.315684	0.55877	0.564963	0.572099	0.999924
miR-672-5p	40.9598	-0.391036	0.696528	-0.561407	0.57452	0.999924
miR-708-3p	0.624837	-2.8514	5.08733	-0.56049	0.575145	0.999924
miR-16-2-3p	12.7825	0.582279	1.04306	0.558239	0.576681	0.999924
miR-30c-1-3p	4.35338	-0.9468	1.70103	-0.556604	0.577798	0.999924
miR-434-5p	3.20698	1.29771	2.34179	0.554151	0.579476	0.999924
miR-328-3p	14.3505	-0.509685	0.922311	-0.552618	0.580525	0.999924
miR-335-5p	5.31226	-0.864745	1.57237	-0.549961	0.582346	0.999924
miR-143-5p	1.38733	1.76659	3.21592	0.549328	0.582781	0.999924
miR-467e-5p	4.54619	-1.0957	2.01191	-0.544608	0.586023	0.999924
miR-196b-5p	26.3362	-0.513012	0.95199	-0.538884	0.589967	0.999924
miR-1938	0.486576	3.2737	6.1127	0.535557	0.592265	0.999924
miR-381-3p	1.46918	1.47556	2.7576	0.535087	0.59259	0.999924
miR-376b-3p	0.200429	-3.27232	6.16519	-0.530773	0.595576	0.999924
miR-1906	1.02708	2.37462	4.4842	0.529553	0.596422	0.999924
miR-677-5p	22.6023	-0.584955	1.106	-0.528892	0.596881	0.999924
miR-431-3p	0.402804	3.23533	6.12006	0.528643	0.597053	0.999924
miR-676-5p	2.23226	1.33735	2.53039	0.528512	0.597144	0.999924
miR-210-3p	1.31819	-1.89848	3.60749	-0.526261	0.598707	0.999924
let-7a-1-3p	1.18945	-1.69009	3.2523	-0.519661	0.6033	0.999924
let-7c-2-3p	1.18945	-1.69009	3.2523	-0.519661	0.6033	0.999924
miR-1839-3p	0.333113	-3.1805	6.14004	-0.517993	0.604463	0.999924
miR-425-3p	0.614012	-2.86728	5.54551	-0.517046	0.605124	0.999924
miR-7663-5p	0.181984	-3.17081	6.16801	-0.514074	0.6072	0.999924
miR-3960	0.181984	-3.17081	6.16801	-0.514074	0.6072	0.999924
miR-7036b-3p	0.181984	-3.17081	6.16801	-0.514074	0.6072	0.999924
miR-200a-5p	1.20699	-1.98213	3.86111	-0.513356	0.607702	0.999924
miR-1955-5p	0.394256	3.13108	6.12292	0.511371	0.609092	0.999924
miR-466d-3p	0.639126	-2.23516	4.39029	-0.509114	0.610672	0.999924
let-7i-3p	1.70454	1.6894	3.32748	0.507711	0.611656	0.999924
miR-3088-3p	0.353528	3.10127	6.12851	0.506041	0.612828	0.999924
miR-7236-3p	0.343446	-3.09857	6.15288	-0.503597	0.614545	0.999924
miR-7240-5p	0.673679	-2.90441	5.81377	-0.499574	0.617375	0.999924
miR-7226-3p	0.126772	-3.07085	6.17344	-0.497429	0.618887	0.999924
miR-378d	0.712884	2.08849	4.2139	0.49562	0.620163	0.999924
miR-215-5p	0.693392	2.22011	4.48409	0.495108	0.620524	0.999924
miR-7223-5p	1.38908	1.88937	3.81725	0.494957	0.62063	0.999924
miR-1198-5p	3.5546	0.914323	1.85593	0.49265	0.62226	0.999924
miR-181c-5p	168.594	-0.30987	0.629725	-0.492072	0.622668	0.999924
miR-669a-5p	18.0836	-0.414113	0.843531	-0.490927	0.623478	0.999924
miR-7662-3p	0.162951	-3.01821	6.17262	-0.488968	0.624864	0.999924
miR-129-5p	0.162951	-3.01821	6.17262	-0.488968	0.624864	0.999924
miR-7012-5p	0.162951	-3.01821	6.17262	-0.488968	0.624864	0.999924
miR-191-5p	8236.56	0.211468	0.43291	0.488479	0.62521	0.999924
miR-223-5p	5.1038	0.842587	1.72768	0.487697	0.625764	0.999924
miR-664-3p	13.0925	0.496209	1.02444	0.484369	0.628124	0.999924
miR-669a-3p	3.87814	0.796978	1.65002	0.483009	0.629089	0.999924
miR-7a-2-3p	0.431553	-2.94791	6.14583	-0.47966	0.631469	0.999924
miR-6240	22.4601	0.441036	0.922557	0.478058	0.632609	0.999924
miR-1983	1.00428	-2.0815	4.3616	-0.477232	0.633197	0.999924
miR-10a-5p	171033	0.227101	0.487816	0.465545	0.641541	0.999924
miR-6946-3p	0.318631	2.8407	6.13425	0.463089	0.643301	0.999924
miR-883b-3p	3.94987	0.748359	1.6172	0.46275	0.643543	0.999924
miR-3066-5p	1.62475	1.30959	2.86423	0.457221	0.647512	0.999924
miR-3535	2527.67	0.3323	0.730776	0.454722	0.649309	0.999924
miR-425-5p	443.124	0.209658	0.462764	0.453057	0.650508	0.999924
miR-6948-3p	0.902654	1.88394	4.17094	0.451681	0.651499	0.999924
miR-26a-2-3p	0.311926	2.7625	6.13539	0.450257	0.652525	0.999924
miR-3066-3p	0.468497	-2.72989	6.08842	-0.448375	0.653883	0.999924
miR-1932	0.358916	2.74049	6.12065	0.447744	0.654338	0.999924
miR-3572-5p	0.358916	2.74049	6.12065	0.447744	0.654338	0.999924
miR-135a-1-3p	0.358916	2.74049	6.12065	0.447744	0.654338	0.999924
miR-744-3p	0.376965	2.74147	6.12982	0.447235	0.654705	0.999924
miR-1969	0.565525	2.11686	4.75358	0.445319	0.656089	0.999924
miR-146a-5p	771.593	0.222907	0.501971	0.444064	0.656996	0.999924
miR-467d-3p	0.4201	-1.94736	4.39042	-0.443547	0.65737	0.999924
miR-7229-5p	78.3796	0.268262	0.605896	0.442753	0.657944	0.999924
miR-409-5p	0.292046	2.71248	6.1303	0.442472	0.658148	0.999924
miR-324-3p	0.121322	-2.72836	6.18232	-0.441317	0.658984	0.999924
miR-3473e	0.121322	-2.72836	6.18232	-0.441317	0.658984	0.999924
miR-7026-3p	0.121322	-2.72836	6.18232	-0.441317	0.658984	0.999924
miR-98-3p	0.653802	-2.20182	5.01439	-0.439101	0.660588	0.999924
miR-743a-3p	10.68	-0.426344	0.972558	-0.438373	0.661116	0.999924
miR-6911-3p	1.14585	-1.66921	3.82231	-0.436703	0.662327	0.999924
miR-147-5p	13.8428	0.408301	0.937342	0.435595	0.663131	0.999924
miR-7042-5p	0.57187	-2.67158	6.14031	-0.435088	0.663498	0.999924
miR-1956	0.707545	-2.49422	5.75547	-0.433365	0.66475	0.999924
let-7b-5p	480.91	0.266197	0.61616	0.432025	0.665723	0.999924
miR-7242-5p	6.32206	0.755495	1.75414	0.430692	0.666692	0.999924
miR-5114	11.0691	0.599012	1.39403	0.429697	0.667416	0.999924
miR-7242-3p	19.1694	0.513651	1.19832	0.428641	0.668184	0.999924
miR-7685-5p	0.326287	2.60442	6.12206	0.425416	0.670534	0.999924
miR-143-3p	18525	-0.295452	0.696967	-0.423911	0.67163	0.999924
miR-29a-3p	39.0011	0.404836	0.96969	0.41749	0.67632	0.999924
miR-1668	0.493966	-2.51611	6.14756	-0.409286	0.682329	0.999924
miR-574-3p	9.99369	-0.597339	1.46132	-0.408766	0.682711	0.999924
miR-124-3p	2.25959	0.893158	2.19043	0.407754	0.683454	0.999924
miR-1981-5p	0.813631	-1.91627	4.7058	-0.407214	0.683851	0.999924
miR-7217-5p	23.152	0.52987	1.33596	0.396622	0.691646	0.999924
miR-27b-3p	459.866	0.17255	0.436451	0.395347	0.692587	0.999924
miR-148b-5p	1.41663	-1.10991	2.80864	-0.395177	0.692713	0.999924
miR-293-3p	0.254618	-2.4163	6.19091	-0.390298	0.696316	0.999924
miR-3064-3p	0.277344	2.3727	6.12478	0.387393	0.698465	0.999924
miR-5099	84.7086	-0.391182	1.02117	-0.383072	0.701666	0.999924
miR-322-5p	0.792842	-1.64312	4.3239	-0.380009	0.703938	0.999924
miR-92a-1-5p	0.449651	-2.31205	6.14954	-0.375971	0.706938	0.999924
miR-199b-5p	0.269296	2.28688	6.1259	0.373313	0.708915	0.999924
miR-7009-5p	0.26103	2.28635	6.1259	0.373227	0.708979	0.999924
miR-369-3p	0.546606	1.94984	5.22905	0.372885	0.709234	0.999924
miR-9769-3p	0.620553	2.2314	6.05011	0.36882	0.712262	0.999924
miR-7082-5p	0.29269	2.26456	6.14658	0.368426	0.712556	0.999924
miR-181a-5p	616.065	0.231431	0.63801	0.362739	0.7168	0.999924
miR-17-3p	0.597414	1.7184	4.74225	0.36236	0.717083	0.999924
miR-3070-5p	0.645188	-2.12938	5.90828	-0.360406	0.718544	0.999924
miR-1843b-3p	32.664	-0.261746	0.727596	-0.359741	0.719041	0.999924
miR-362-5p	0.244716	2.19452	6.12718	0.358162	0.720222	0.999924
miR-6516-3p	1.25306	-1.44656	4.04161	-0.357917	0.720405	0.999924
miR-127-5p	0.543385	2.05465	5.74569	0.357598	0.720644	0.999924
miR-485-3p	1.01911	-1.42851	4.00041	-0.357091	0.721024	0.999924
miR-532-5p	35.9742	-0.230861	0.646706	-0.356981	0.721106	0.999924
miR-511-5p	0.754057	-1.66513	4.70168	-0.354155	0.723223	0.999924
let-7e-5p	645.749	0.194525	0.549632	0.353918	0.7234	0.999924
miR-362-3p	0.239163	2.16039	6.12767	0.352563	0.724416	0.999924
miR-3084-3p	3.6942	-0.780406	2.22021	-0.351501	0.725212	0.999924
miR-149-5p	2.78691	0.852548	2.4675	0.345511	0.729711	0.999924
miR-3072-3p	0.893183	-1.71614	4.99645	-0.343471	0.731244	0.999924
miR-483-5p	1.26551	-1.21355	3.57603	-0.339358	0.73434	0.999924
miR-1291	0.31863	-2.06888	6.10398	-0.33894	0.734655	0.999924
miR-7648-3p	1.14359	-1.40163	4.14466	-0.338178	0.735229	0.999924
miR-329-5p	0.231459	2.05937	6.1292	0.335992	0.736877	0.999924
miR-1933-3p	0.383531	-2.04152	6.15767	-0.33154	0.740236	0.999924
miR-3079-5p	0.287817	-2.02981	6.14486	-0.330327	0.741153	0.999924
miR-3077-3p	0.218921	2.02277	6.12978	0.32999	0.741407	0.999924
miR-190a-5p	0.225906	2.02015	6.12982	0.329562	0.741731	0.999924
miR-194-5p	4.27779	0.524534	1.60056	0.327718	0.743125	0.999924
miR-615-3p	2.63499	-0.633614	1.93361	-0.327684	0.743151	0.999924
miR-130a-3p	344.124	-0.153185	0.473132	-0.323768	0.746114	0.999924
miR-7229-3p	9.20504	-0.377614	1.16895	-0.323038	0.746667	0.999924
miR-199a-5p	7.36945	0.536436	1.66595	0.322001	0.747452	0.999924
let-7d-5p	257.583	0.143352	0.447757	0.320156	0.74885	0.999924
miR-669m-3p	0.207496	1.93479	6.13124	0.315562	0.752335	0.999924
miR-465b-5p	134.218	-0.245706	0.781382	-0.31445	0.753179	0.999924
miR-5113	0.693055	1.78841	5.68961	0.314329	0.753271	0.999924
miR-1894-3p	0.203144	1.91863	6.13152	0.312913	0.754346	0.999924
miR-1936	0.755295	1.90338	6.12955	0.310525	0.756162	0.999924
miR-1947-5p	8.86575	-0.370687	1.20561	-0.307468	0.758487	0.999924
miR-23b-3p	63.434	-0.166136	0.540877	-0.30716	0.758722	0.999924
let-7f-5p	17411.4	-0.17472	0.569059	-0.307032	0.758819	0.999924
miR-152-3p	3.69076	-0.68521	2.23356	-0.306779	0.759011	0.999924
miR-499-5p	0.950821	-1.23439	4.03333	-0.306047	0.759569	0.999924
miR-7221-5p	0.756526	1.45818	4.77879	0.305137	0.760262	0.999924
miR-15b-3p	1.24312	-1.10007	3.6187	-0.303995	0.761132	0.999924
miR-6988-5p	0.195255	1.86379	6.13248	0.303921	0.761188	0.999924
miR-673-5p	0.41086	1.71754	5.71974	0.300284	0.763961	0.999924
miR-1948-5p	0.194651	1.81161	6.13343	0.295367	0.767713	0.999924
miR-7675-3p	0.179458	1.75428	6.13451	0.285969	0.774902	0.999924
miR-223-3p	2.14768	-0.760005	2.65817	-0.285913	0.774945	0.999924
miR-7222-3p	2.34585	-0.656333	2.29802	-0.285609	0.775178	0.999924
miR-7224-3p	0.186762	1.75066	6.13458	0.285375	0.775357	0.999924
miR-8097	0.648139	1.57236	5.54198	0.283717	0.776627	0.999924
miR-3963	0.399105	-1.46694	5.24622	-0.279618	0.77977	0.999924
miR-466b-3p	3.8057	0.467352	1.69822	0.275201	0.783162	0.999924
miR-344b-3p	0.182516	1.68734	6.13583	0.274998	0.783318	0.999924
miR-449a-3p	0.171154	1.68483	6.13588	0.274586	0.783634	0.999924
miR-28c	0.124765	-1.69508	6.1909	-0.273802	0.784237	0.999924
miR-6971-3p	0.214445	-1.69499	6.19091	-0.273787	0.784248	0.999924
miR-466c-5p	0.169289	-1.69494	6.1909	-0.273779	0.784254	0.999924
miR-3100-5p	0.169289	-1.69494	6.1909	-0.273779	0.784254	0.999924
miR-450b-5p	0.130145	-1.69494	6.1909	-0.273779	0.784254	0.999924
let-7d-3p	83.7902	-0.15727	0.576974	-0.272577	0.785178	0.999924
miR-331-3p	0.170272	1.66283	6.13633	0.270981	0.786405	0.999924
miR-1948-3p	0.170272	1.66283	6.13633	0.270981	0.786405	0.999924
miR-1298-5p	0.170272	1.66283	6.13633	0.270981	0.786405	0.999924
miR-345-3p	5.44313	-0.560034	2.06754	-0.270869	0.786491	0.999924
let-7f-1-3p	0.169314	1.6311	6.13698	0.265782	0.790407	0.999924
let-7c-5p	5728.76	0.146856	0.557802	0.263277	0.792337	0.999924
miR-1249-3p	7.14171	-0.375394	1.42642	-0.263173	0.792418	0.999924
miR-5107-3p	0.170162	-1.61685	6.15843	-0.262543	0.792903	0.999924
miR-7218-3p	9.65587	0.383994	1.46777	0.261617	0.793617	0.999924
miR-702-3p	0.42435	1.6045	6.15326	0.260756	0.794281	0.999924
miR-7233-3p	86.248	-0.140408	0.545358	-0.25746	0.796824	0.999924
miR-7006-3p	0.604236	1.57549	6.13546	0.256785	0.797345	0.999924
miR-32-3p	0.561665	-1.31631	5.14534	-0.255826	0.798085	0.999924
miR-370-3p	0.212555	1.57194	6.15388	0.255439	0.798384	0.999924
miR-181a-2-3p	7.44225	0.409419	1.60768	0.254664	0.798982	0.999924
miR-669f-3p	0.165067	1.56059	6.13849	0.25423	0.799318	0.999924
miR-140-3p	43.1776	0.18184	0.715541	0.254129	0.799396	0.999924
miR-341-3p	0.455866	-1.53943	6.07505	-0.253402	0.799958	0.999924
miR-27a-5p	0.67508	1.23489	4.89438	0.252308	0.800803	0.999924
miR-361-3p	6.22325	-0.476342	1.90216	-0.250421	0.802261	0.999924
miR-7221-3p	12.4474	-0.336869	1.34703	-0.250083	0.802523	0.999924
miR-669p-5p	2.9474	-0.403103	1.63161	-0.247059	0.804863	0.999924
let-7c-1-3p	0.237839	1.51111	6.15508	0.245507	0.806064	0.999924
miR-7025-5p	0.151865	1.50543	6.13973	0.245195	0.806305	0.999924
miR-883a-3p	19.3267	-0.207404	0.860001	-0.241167	0.809426	0.999924
miR-760-3p	0.236922	-1.47375	6.13178	-0.240346	0.810062	0.999924
miR-5126	2.20662	-0.512609	2.13471	-0.24013	0.810229	0.999924
miR-7017-3p	0.545267	1.46494	6.13777	0.238677	0.811356	0.999924
miR-5620-5p	0.545267	1.46494	6.13777	0.238677	0.811356	0.999924
miR-26b-5p	124.394	0.138931	0.5824	0.238549	0.811455	0.999924
miR-700-3p	0.0769756	-1.45465	6.1909	-0.234965	0.814236	0.999924
miR-378c	0.152316	-1.45456	6.19091	-0.234951	0.814247	0.999924
miR-130a-5p	0.232534	-1.45456	6.19091	-0.234951	0.814247	0.999924
miR-7010-5p	0.232534	-1.45456	6.19091	-0.234951	0.814247	0.999924
miR-3084-5p	0.103171	-1.45451	6.1909	-0.234943	0.814253	0.999924
miR-6981-5p	0.145947	1.44233	6.14119	0.234862	0.814316	0.999924
miR-340-3p	3.66942	-0.47664	2.03456	-0.234273	0.814773	0.999924
miR-874-3p	1.12678	-0.726867	3.12513	-0.232588	0.816081	0.999924
miR-16-1-3p	0.767602	1.07338	4.65289	0.230691	0.817555	0.999924
miR-30e-5p	167.016	-0.336831	1.46276	-0.230272	0.817881	0.999924
miR-342-5p	6.79951	0.359659	1.56972	0.229123	0.818773	0.999924
miR-202-3p	0.340516	1.38892	6.12506	0.22676	0.82061	0.999924
miR-6390	0.140688	1.39195	6.14241	0.226613	0.820724	0.999924
let-7g-5p	1132.43	-0.102069	0.450808	-0.226414	0.82088	0.999924
miR-1982-5p	1.15281	0.821383	3.64898	0.225099	0.821902	0.999924
miR-5617-3p	0.609263	-1.34635	6.0573	-0.222268	0.824105	0.999924
miR-7233-5p	3.96187	0.373232	1.68367	0.221678	0.824565	0.999924
miR-7210-5p	320.934	0.121307	0.549738	0.220664	0.825354	0.999924
miR-365-2-5p	0.366557	1.30808	5.94581	0.220001	0.825871	0.999924
miR-653-5p	0.48559	-1.33069	6.10703	-0.217895	0.827511	0.999924
miR-7214-5p	17.3857	-0.260548	1.20167	-0.216822	0.828347	0.999924
miR-301b-3p	0.783264	-1.00266	4.65295	-0.21549	0.829386	0.999924
miR-5128	0.130515	1.3045	6.14462	0.2123	0.831873	0.999924
miR-3057-5p	3.32793	0.427148	2.01778	0.211692	0.832347	0.999924
miR-742-5p	0.867797	0.778001	3.6826	0.211264	0.832681	0.999924
miR-3102-5p.2-5p	0.163851	1.30118	6.1596	0.211244	0.832697	0.999924
miR-26a-5p	3518.99	0.0869893	0.415114	0.209555	0.834015	0.999924
miR-495-3p	0.133812	1.27471	6.1454	0.207425	0.835678	0.999924
miR-208b-3p	0.164713	-1.27437	6.16733	-0.206633	0.836297	0.999924
miR-7652-3p	0.483873	1.26537	6.1424	0.206006	0.836786	0.999924
miR-450a-5p	0.247069	-1.25859	6.13954	-0.204997	0.837575	0.999924
miR-196b-3p	1.24694	0.886073	4.33597	0.204354	0.838077	0.999924
miR-185-5p	2.94843	-0.491961	2.45393	-0.200479	0.841106	0.999924
miR-30a-3p	101.13	-0.094108	0.475239	-0.198023	0.843027	0.999924
miR-433-3p	0.454389	1.2032	6.14398	0.195834	0.84474	0.999924
miR-106b-5p	0.121623	1.18182	6.14795	0.192229	0.847563	0.999924
miR-668-3p	0.988649	0.779658	4.07598	0.191281	0.848305	0.999924
miR-218-5p	1.27495	0.614883	3.24507	0.189482	0.849715	0.999924
miR-132-3p	1.31694	0.615134	3.26163	0.188597	0.850409	0.999924
miR-210-5p	0.438274	1.15398	6.14528	0.187783	0.851047	0.999924
miR-329-3p	0.118993	1.15429	6.14859	0.187732	0.851087	0.999924
miR-7238-5p	0.453177	1.15068	6.14537	0.187243	0.85147	0.999924
miR-328-5p	0.453177	1.15068	6.14537	0.187243	0.85147	0.999924
miR-669m-5p	0.391633	1.1446	6.13244	0.186646	0.851938	0.999924
miR-382-5p	0.278214	1.15015	6.16789	0.186475	0.852073	0.999924
miR-199a-3p	14.4442	0.182561	0.981874	0.185931	0.852499	0.999924
miR-682	0.879081	-0.765124	4.13204	-0.185169	0.853097	0.999924
miR-6990-5p	0.427531	1.1203	6.14619	0.182275	0.855367	0.999924
miR-183-3p	0.427531	1.1203	6.14619	0.182275	0.855367	0.999924
miR-3475-3p	0.427531	1.1203	6.14619	0.182275	0.855367	0.999924
miR-380-3p	0.341725	-1.11357	6.12146	-0.181913	0.855651	0.999924
miR-199b-3p	7.49645	0.204822	1.18359	0.173051	0.862612	0.999924
miR-3068-3p	13.5648	0.174412	1.01048	0.172603	0.862963	0.999924
miR-5101	0.108475	1.05068	6.15028	0.170834	0.864354	0.999924
miR-7118-5p	0.108475	1.05068	6.15028	0.170834	0.864354	0.999924
miR-6986-5p	0.108475	1.05068	6.15028	0.170834	0.864354	0.999924
miR-7013-5p	0.108475	1.05068	6.15028	0.170834	0.864354	0.999924
miR-5107-5p	1.60471	-0.540818	3.17907	-0.170119	0.864917	0.999924
miR-5125	0.399796	1.02933	6.14877	0.167404	0.867052	0.999924
miR-7070-5p	0.399796	1.02933	6.14877	0.167404	0.867052	0.999924
miR-7073-3p	0.399796	1.02933	6.14877	0.167404	0.867052	0.999924
miR-294-3p	0.92403	0.702731	4.20985	0.166926	0.867429	0.999924
miR-25-3p	1357.92	0.0717228	0.434583	0.165038	0.868914	0.999924
miR-615-5p	4.90884	-0.345295	2.11315	-0.163403	0.870201	0.999924
miR-7210-3p	14.8382	0.15487	0.957669	0.161715	0.87153	0.999924
miR-7232-5p	0.659278	-0.734231	4.54774	-0.16145	0.871739	0.999924
miR-6541	0.290206	-0.939878	6.18126	-0.152053	0.879145	0.999924
miR-669b-5p	0.0975922	0.930828	6.15238	0.151296	0.879742	0.999924
miR-204-3p	0.665353	0.881808	5.85901	0.150505	0.880367	0.999924
miR-5100	0.54821	-0.779902	5.21179	-0.149642	0.881047	0.999924
miR-9-3p	0.276706	-0.89326	6.15508	-0.145126	0.884612	0.999924
miR-7237-3p	1.07297	0.591488	4.08139	0.144923	0.884772	0.999924
miR-449a-5p	84.0485	-0.146724	1.02023	-0.143814	0.885647	0.999924
miR-669l-5p	0.755568	0.659962	4.59545	0.143612	0.885807	0.999924
miR-6922-3p	0.363511	0.883136	6.15326	0.143523	0.885877	0.999924
miR-6340	0.363511	0.883136	6.15326	0.143523	0.885877	0.999924
miR-3092-3p	0.363511	0.883136	6.15326	0.143523	0.885877	0.999924
miR-350-5p	0.291066	0.870368	6.16249	0.141236	0.887683	0.999924
miR-455-5p	0.35814	0.863071	6.15391	0.140248	0.888464	0.999924
miR-92b-3p	72.4786	-0.0978772	0.706082	-0.13862	0.88975	0.999924
miR-7241-3p	57.5907	-0.093757	0.677326	-0.138422	0.889907	0.999924
miR-217-3p	0.121677	0.85064	6.15388	0.138228	0.89006	0.999924
miR-7021-5p	0.121677	0.85064	6.15388	0.138228	0.89006	0.999924
miR-7054-5p	0.121677	0.85064	6.15388	0.138228	0.89006	0.999924
miR-3473d	0.121677	0.85064	6.15388	0.138228	0.89006	0.999924
miR-5626-3p	0.121677	0.85064	6.15388	0.138228	0.89006	0.999924
miR-7646-5p	0.121677	0.85064	6.15388	0.138228	0.89006	0.999924
miR-330-5p	1.08454	-0.593614	4.29559	-0.138192	0.890089	0.999924
miR-466c-3p	1.50123	0.329632	2.39364	0.137712	0.890468	0.999924
miR-128-1-5p	0.819165	0.642145	4.67825	0.137262	0.890824	0.999924
miR-692	0.241394	-0.830255	6.18637	-0.134207	0.893239	0.999924
miR-10b-5p	392081	0.0604657	0.461984	0.130883	0.895868	0.999924
miR-8104	0.0867802	0.789793	6.15508	0.128316	0.897899	0.999924
miR-203-5p	0.0867802	0.789793	6.15508	0.128316	0.897899	0.999924
miR-6940-3p	0.0867802	0.789793	6.15508	0.128316	0.897899	0.999924
miR-3547-5p	0.0867802	0.789793	6.15508	0.128316	0.897899	0.999924
miR-7216-3p	0.0867802	0.789793	6.15508	0.128316	0.897899	0.999924
miR-7668-5p	0.0867802	0.789793	6.15508	0.128316	0.897899	0.999924
miR-6236	0.0867802	0.789793	6.15508	0.128316	0.897899	0.999924
miR-5122	1.07049	-0.450391	3.67193	-0.122658	0.902378	0.999924
miR-204-5p	276.047	0.0625953	0.512585	0.122117	0.902806	0.999924
miR-141-3p	43.6745	0.103772	0.887969	0.116864	0.906968	0.999924
let-7e-3p	0.134268	0.720735	6.17594	0.1167	0.907097	0.999924
miR-218-1-3p	0.319837	0.711687	6.15913	0.11555	0.908009	0.999924
miR-30c-5p	1036.86	-0.0416752	0.366992	-0.113559	0.909588	0.999924
miR-206-3p	1.83282	0.339043	2.99858	0.113068	0.909977	0.999924
miR-106b-3p	71.5435	0.0614006	0.552574	0.111117	0.911523	0.999924
miR-468-3p	6.10233	-0.174238	1.57305	-0.110765	0.911803	0.999924
miR-7215-5p	0.273463	0.657726	6.13723	0.10717	0.914654	0.999924
miR-326-3p	0.922814	0.485763	4.63411	0.104823	0.916516	0.999924
miR-7118-3p	0.563168	-0.603566	6.09989	-0.0989471	0.92118	0.999924
miR-32-5p	2.22824	-0.238675	2.44871	-0.0974694	0.922354	0.999924
miR-1927	0.67773	0.474067	4.86535	0.0974374	0.922379	0.999924
miR-297c-3p	0.5	-0.369641	3.87124	-0.0954839	0.92393	0.999924
miR-297b-3p	0.5	-0.369641	3.87124	-0.0954839	0.92393	0.999924
miR-7032-3p	0.0729736	0.579855	6.1596	0.0941384	0.924999	0.999924
miR-7059-5p	0.0729736	0.579855	6.1596	0.0941384	0.924999	0.999924
miR-1306-3p	0.354224	0.568003	6.11654	0.0928635	0.926012	0.999924
miR-30d-3p	4.34013	-0.16694	1.80175	-0.0926543	0.926178	0.999924
miR-466e-3p	0.392678	-0.399044	4.41371	-0.0904101	0.927961	0.999924
miR-466p-3p	0.392678	-0.399044	4.41371	-0.0904101	0.927961	0.999924
miR-466a-3p	0.392678	-0.399044	4.41371	-0.0904101	0.927961	0.999924
miR-30a-5p	3490.54	-0.0641831	0.72985	-0.0879401	0.929924	0.999924
miR-27b-5p	1.90329	-0.259688	3.13179	-0.08292	0.933915	0.999924
miR-465a-5p	68.8683	0.0572171	0.693324	0.0825258	0.934229	0.999924
miR-344d-3p	0.128471	-0.504085	6.16254	-0.0817984	0.934807	0.999924
miR-3103-5p	0.272633	0.494687	6.16605	0.0802275	0.936056	0.999924
miR-504-5p	0.272633	0.494687	6.16605	0.0802275	0.936056	0.999924
miR-34a-5p	3.37585	0.180266	2.24794	0.0801919	0.936085	0.999924
miR-7015-3p	0.208103	-0.483993	6.14644	-0.0787436	0.937237	0.999924
miR-6970-5p	0.209333	0.480589	6.14119	0.0782567	0.937624	0.999924
miR-449c-5p	1.29789	0.23746	3.13704	0.0756956	0.939661	0.999924
miR-467e-3p	0.131101	-0.462151	6.1615	-0.0750062	0.94021	0.999924
miR-133b-3p	0.118135	0.460985	6.18401	0.0745448	0.940577	0.999924
miR-1931	0.0650851	0.457657	6.16254	0.0742643	0.9408	0.999924
miR-6972-3p	0.0650851	0.457657	6.16254	0.0742643	0.9408	0.999924
miR-10a-3p	2.98391	-0.182279	2.5571	-0.0712835	0.943172	0.999924
miR-7090-5p	0.256519	0.428791	6.1679	0.0695198	0.944576	0.999924
miR-6960-5p	0.67675	0.332146	4.89259	0.0678876	0.945875	0.999924
miR-196a-1-3p	0.302118	0.41717	6.16823	0.0676321	0.946079	0.999924
miR-673-3p	0.302118	0.41717	6.16823	0.0676321	0.946079	0.999924
miR-719	0.302118	0.41717	6.16823	0.0676321	0.946079	0.999924
miR-34b-5p	24.8293	0.135905	2.04444	0.0664754	0.946999	0.999924
miR-879-5p	0.177025	0.407814	6.14899	0.0663222	0.947121	0.999924
miR-30b-5p	328.954	-0.0300482	0.468873	-0.064086	0.948902	0.999924
miR-465c-3p	161.52	-0.0379266	0.619105	-0.0612604	0.951152	0.999924
miR-18a-5p	6.18124	0.0959724	1.6201	0.0592386	0.952762	0.999924
miR-546	0.239878	0.356641	6.17001	0.0578023	0.953906	0.999924
miR-134-3p	0.239878	0.356641	6.17001	0.0578023	0.953906	0.999924
miR-412-5p	0.239878	0.356641	6.17001	0.0578023	0.953906	0.999924
miR-6992-5p	0.239878	0.356641	6.17001	0.0578023	0.953906	0.999924
miR-1960	0.239878	0.356641	6.17001	0.0578023	0.953906	0.999924
miR-7028-5p	0.239878	0.356641	6.17001	0.0578023	0.953906	0.999924
miR-330-3p	0.239878	0.356641	6.17001	0.0578023	0.953906	0.999924
miR-138-5p	0.239878	0.356641	6.17001	0.0578023	0.953906	0.999924
miR-3109-3p	0.239878	0.356641	6.17001	0.0578023	0.953906	0.999924
miR-465a-3p	81.2637	-0.032482	0.649663	-0.0499983	0.960124	0.999924
miR-212-3p	2.43252	-0.134978	2.73689	-0.0493178	0.960666	0.999924
miR-7043-3p	0.70263	0.236629	4.9655	0.0476546	0.961992	0.999924
miR-297a-3p	1.07184	-0.122908	2.78479	-0.0441356	0.964796	0.999924
miR-465b-3p	162.106	-0.0270539	0.618995	-0.0437062	0.965139	0.999924
miR-296-3p	0.322028	0.247533	6.11484	0.0404807	0.96771	0.999924
miR-700-5p	0.743668	-0.17762	4.42982	-0.0400965	0.968016	0.999924
miR-7073-5p	0.78357	0.203155	5.19404	0.0391131	0.9688	0.999924
miR-22-5p	0.534599	-0.154114	4.50228	-0.0342301	0.972694	0.999924
miR-181c-3p	0.705082	0.152113	4.46356	0.0340788	0.972814	0.999924
miR-125a-3p	3.50064	-0.076427	2.63984	-0.0289513	0.976903	0.999924
miR-1839-5p	125.169	0.0199935	0.696484	0.0287064	0.977099	0.999924
miR-3064-5p	1.90726	0.161038	6.04725	0.02663	0.978755	0.999924
miR-25-5p	0.559959	0.161829	6.15326	0.0262997	0.979018	0.999924
miR-8111	0.535982	0.158557	6.14619	0.0257976	0.979419	0.999924
miR-186-5p	151.57	0.0134701	0.556184	0.0242188	0.980678	0.999924
miR-467a-5p	10.9429	-0.0234734	0.974029	-0.0240993	0.980773	0.999924
miR-28a-5p	6.70795	0.0285537	1.27279	0.022434	0.982102	0.999924
miR-1843a-5p	6.54927	-0.0264578	1.37343	-0.0192641	0.98463	0.999924
miR-300-5p	0.048649	0.115238	6.17216	0.0186707	0.985104	0.999924
miR-1943-5p	0.230128	-0.11106	6.15388	-0.0180471	0.985601	0.999924
miR-193a-5p	0.159919	-0.108947	6.18637	-0.0176108	0.985949	0.999924
miR-665-3p	0.159919	-0.108947	6.18637	-0.0176108	0.985949	0.999924
miR-874-5p	0.159919	-0.108947	6.18637	-0.0176108	0.985949	0.999924
miR-3090-3p	0.159919	-0.108947	6.18637	-0.0176108	0.985949	0.999924
miR-7007-3p	0.159919	-0.108947	6.18637	-0.0176108	0.985949	0.999924
miR-20a-3p	0.819969	-0.0818594	5.02183	-0.0163007	0.986994	0.999924
miR-7234-3p	30.743	0.012393	0.850108	0.0145781	0.988369	0.999924
miR-6516-5p	0.216925	0.0889342	6.15028	0.0144602	0.988463	0.999924
miR-23a-3p	88.1362	0.00895488	0.630848	0.014195	0.988674	0.999924
miR-135a-5p	0.439289	0.0783476	5.65172	0.0138626	0.98894	0.999924
miR-322-3p	0.64859	0.0524499	4.45086	0.0117842	0.990598	0.999924
miR-672-3p	0.696536	-0.0378484	5.36441	-0.00705547	0.994371	0.999924
miR-5119	0.171013	-0.0406238	6.18365	-0.00656956	0.994758	0.999924
miR-7648-5p	0.171013	-0.0406238	6.18365	-0.00656956	0.994758	0.999924
miR-877-3p	0.171013	-0.0406238	6.18365	-0.00656956	0.994758	0.999924
miR-375-3p	1526.53	0.00296839	0.489153	0.00606843	0.995158	0.999924
miR-467b-5p	0.940587	0.0145478	2.71254	0.00536315	0.995721	0.999924
miR-669o-3p	0.211235	0.0253332	6.16766	0.00410743	0.996723	0.999924
miR-540-3p	0.800584	0.0142124	3.51961	0.00403805	0.996778	0.999924
miR-7075-5p	0.181756	0.0218632	6.18126	0.00353702	0.997178	0.999924
miR-201-5p	0.181756	0.0218632	6.18126	0.00353702	0.997178	0.999924
miR-377-5p	0.101654	-0.011887	6.1909	-0.00192008	0.998468	0.999924
miR-871-3p	944.913	0.00029536	0.423799	0.000696935	0.999444	0.999924
miR-6916-5p	0.0433901	-0.000585212	6.17594	-9.47568e-05	0.999924	0.999924
miR-217-5p	0.0433901	-0.000585212	6.17594	-9.47568e-05	0.999924	0.999924
miR-301a-5p	0.0433901	-0.000585212	6.17594	-9.47568e-05	0.999924	0.999924
miR-6931-3p	0.0433901	-0.000585212	6.17594	-9.47568e-05	0.999924	0.999924
miR-377-3p	0.0433901	-0.000585212	6.17594	-9.47568e-05	0.999924	0.999924
miR-369-5p	0.0433901	-0.000585212	6.17594	-9.47568e-05	0.999924	0.999924
miR-7218-5p	0.0433901	-0.000585212	6.17594	-9.47568e-05	0.999924	0.999924
miR-6985-3p	0.0433901	-0.000585212	6.17594	-9.47568e-05	0.999924	0.999924
miR-103-3p	203.395	1.55962	0.824393	1.89185	NA	NA
miR-378a-3p	17.4797	-1.03985	1.28657	-0.808236	NA	NA
miR-107-3p	66.4487	2.0676	1.02258	2.02195	NA	NA
miR-463-5p	236.689	-0.462563	0.834961	-0.553994	NA	NA

## Sheet: q-PCR  ARG-CCT-2 
q-PCR ARG-CCT-2		q-PCR ARG-CCT-2		q-PCR ARG-CCT-2
File Name	20201022_130950_CT027050__SYBR_MIRCUR.pcrd
Created By User
Notes
ID
Run Started	10/22/2020 21:11:00 UTC
Run Ended	10/22/2020 23:14:53 UTC
Sample Vol	8
Lid Temp	95
Protocol File Name	Unknown.prcl
Plate Setup File Name	DefaultPlate.pltd
Base Serial Number	CT027050
Optical Head Serial Number	786BR04591
CFX Maestro Version	4.1.2433.1219.
Well group	All Wells
Amplification step	3
Melt step	5
Well	Fluor	Sample	Target	Cq	location	treatment
A19	SYBR	19	ArCCT2	28.2099	cauda	dex
A20	SYBR	19	ArCCT2	28.2868	cauda	dex
A21	SYBR	19	ArCCT2	28.2478	cauda	dex
B19	SYBR	20	ArCCT2	29.3	cauda	dex
B20	SYBR	20	ArCCT2	29.2975	cauda	dex
B21	SYBR	20	ArCCT2	29.2816	cauda	dex
C19	SYBR	21	ArCCT2	30.3741	cauda	dex
C20	SYBR	21	ArCCT2	30.2715	cauda	dex
C21	SYBR	21	ArCCT2	30.2967	cauda	dex
D19	SYBR	22	ArCCT2	30.6367	cauda	dex
D20	SYBR	22	ArCCT2	30.6454	cauda	dex
D21	SYBR	22	ArCCT2	30.6923	cauda	dex
F19	SYBR	24	ArCCT2	28.7498	cauda	con
F20	SYBR	24	ArCCT2	28.7033	cauda	con
F21	SYBR	24	ArCCT2	28.7944	cauda	con
G19	SYBR	25	ArCCT2	37.1792	cauda	con
G20	SYBR	25	ArCCT2	37.0075	cauda	con
G21	SYBR	25	ArCCT2	37.0596	cauda	con
H19	SYBR	26	ArCCT2	37.5325	cauda	con
H20	SYBR	26	ArCCT2	37.2848	cauda	con
H21	SYBR	26	ArCCT2	37.7036	cauda	con
I19	SYBR	27	ArCCT2	38.5575	cauda	con
I20	SYBR	27	ArCCT2	38.4399	cauda	con
I21	SYBR	27	ArCCT2	38.6529	cauda	con
J19	SYBR	28	ArCCT2	40.1997	cauda	con
J20	SYBR	28	ArCCT2	40.0247	cauda	con
J21	SYBR	28	ArCCT2	40.2295	cauda	con
K19	SYBR	29	ArCCT2	40.3691	caput	dex
K20	SYBR	29	ArCCT2	40.1979	caput	dex
K21	SYBR	29	ArCCT2	39.9125	caput	dex
L19	SYBR	30	ArCCT2	37.2878	caput	dex
L20	SYBR	30	ArCCT2	37.0486	caput	dex
L21	SYBR	30	ArCCT2	37.0535	caput	dex
N19	SYBR	32	ArCCT2	32.1827	caput	dex
N20	SYBR	32	ArCCT2	31.6481	caput	dex
N21	SYBR	32	ArCCT2	32.0792	caput	dex
O19	SYBR	33	ArCCT2	35.1956	caput	dex
O20	SYBR	33	ArCCT2	35.5423	caput	dex
O21	SYBR	33	ArCCT2	35.0558	caput	dex
P19	SYBR	34	ArCCT2	36.3703	caput	con
P20	SYBR	34	ArCCT2	36.2134	caput	con
P21	SYBR	34	ArCCT2	36.1373	caput	con
A22	SYBR	35	ArCCT2	35.9419	caput	con
A23	SYBR	35	ArCCT2	35.9523	caput	con
A24	SYBR	35	ArCCT2	35.9396	caput	con
B22	SYBR	36	ArCCT2	33.4863	caput	con
B23	SYBR	36	ArCCT2	33.5109	caput	con
B24	SYBR	36	ArCCT2	33.6265	caput	con
C22	SYBR	37	ArCCT2	38.5601	caput	con
C23	SYBR	37	ArCCT2	39.2111	caput	con
C24	SYBR	37	ArCCT2	38.7247	caput	con
D22	SYBR	38	ArCCT2	36.7885	caput	con
D23	SYBR	38	ArCCT2	36.99	caput	con
D24	SYBR	38	ArCCT2	36.5164	caput	con
A01	SYBR	19	rnu	21.7135	cauda	dex
A02	SYBR	19	rnu	21.6767	cauda	dex
A03	SYBR	19	rnu	21.8073	cauda	dex
B01	SYBR	20	rnu	23.0751	cauda	dex
B02	SYBR	20	rnu	22.9133	cauda	dex
B03	SYBR	20	rnu	23.0405	cauda	dex
C01	SYBR	21	rnu	22.1935	cauda	dex
C02	SYBR	21	rnu	22.0426	cauda	dex
C03	SYBR	21	rnu	21.9781	cauda	dex
D01	SYBR	22	rnu	22.1163	cauda	dex
D02	SYBR	22	rnu	22.2361	cauda	dex
D03	SYBR	22	rnu	22.1988	cauda	dex
F01	SYBR	24	Rnu	21.6307	cauda	con
F02	SYBR	24	Rnu	21.8136	cauda	con
F03	SYBR	24	Rnu	21.8517	cauda	con
G01	SYBR	25	Rnu	28.1461	cauda	con
G02	SYBR	25	Rnu	28.2219	cauda	con
G03	SYBR	25	Rnu	28.1432	cauda	con
H01	SYBR	26	Rnu	28.6733	cauda	con
H02	SYBR	26	Rnu	28.5871	cauda	con
H03	SYBR	26	Rnu	28.6424	cauda	con
I01	SYBR	27	Rnu	28.5067	cauda	con
I02	SYBR	27	Rnu	28.716	cauda	con
I03	SYBR	27	Rnu	28.7184	cauda	con
J01	SYBR	28	Rnu	28.4197	cauda	con
J02	SYBR	28	Rnu	28.4035	cauda	con
J03	SYBR	28	Rnu	28.2528	cauda	con
K01	SYBR	29	Rnu	24.8325	caput	dex
K02	SYBR	29	Rnu	24.5825	caput	dex
K03	SYBR	29	Rnu	24.7649	caput	dex
L01	SYBR	30	Rnu	22.5857	caput	dex
L02	SYBR	30	Rnu	22.6428	caput	dex
L03	SYBR	30	Rnu	22.5845	caput	dex
N01	SYBR	32	Rnu	19.7493	caput	dex
N02	SYBR	32	Rnu	19.5208	caput	dex
N03	SYBR	32	Rnu	19.7752	caput	dex
O01	SYBR	33	Rnu	22.5797	caput	dex
O02	SYBR	33	Rnu	22.7298	caput	dex
O03	SYBR	33	Rnu	22.6687	caput	dex
P01	SYBR	34	Rnu	24.1646	caput	con
P02	SYBR	34	Rnu	24.3069	caput	con
P03	SYBR	34	Rnu	24.2134	caput	con
A04	SYBR	35	rnu	24.8087	caput	con
A05	SYBR	35	rnu	24.8499	caput	con
A06	SYBR	35	rnu	24.7083	caput	con
B04	SYBR	36	rnu	21.0469	caput	con
B05	SYBR	36	rnu	21.163	caput	con
B06	SYBR	36	rnu	21.1638	caput	con
C04	SYBR	37	rnu	20.7726	caput	con
C05	SYBR	37	rnu	20.5994	caput	con
C06	SYBR	37	rnu	20.6869	caput	con
D04	SYBR	38	rnu	24.1718	caput	con
D05	SYBR	38	rnu	23.707	caput	con
D06	SYBR	38	rnu	23.4634	caput	con
	Control	Control	Control	Control	Control	Treated	Treated	Treated	Treated	Treated
Cauda sperm	293.994	77.2672	79.3836	38.8655	10.4894	406.702	477.737	122.852	104.625
Caput sperm	9.00966	16.3121	6.80595	0.128323	4.59248	0.841071	1.57772		7.43982	5.9724
