# Supplementary material for: Single paternal dexamethasone challenge programs offspring metabolism and reveals multiple candidates in RNA-mediated inheritance
Source: iScience. 2021 Jul 16;24(8):102870. doi: 10.1016/j.isci.2021.102870 (PMC8346661; doi:10.1016/j.isci.2021.102870)
Supplement: Table S3. Raw data for Dex offspring phenotyping, related to Figure 3 — Raw data for BMI (sheet 1), GTT (sheet 2), ITT (sheet 3) and necropsy weights (sheet 4) of adult offspring animals resulting from IVF of wildtype oocytes and sperm harvested 14 days post Dex and vehicle injection. [file mmc4.xls]

## Sheet: BMI
BMI	BMI	BMI	BMI	BMI	BMI	BMI	BMI	BMI	BMI	BMI	BMI	BMI	BMI	BMI	BMI	BMI	BMI	BMI	BMI	BMI	BMI	BMI	BMI	BMI	BMI	BMI	BMI	BMI	BMI	BMI	BMI	BMI	BMI	BMI	BMI	BMI	BMI	BMI	BMI	BMI	BMI	BMI	BMI	BMI
		Females Vehicle	Females Vehicle	Females Vehicle	Females Vehicle	Females Vehicle	Females Vehicle	Females Vehicle	Females Vehicle	Females Vehicle	Females Vehicle	Females Vehicle	Females Vehicle	Females Vehicle	Females Vehicle	Females Vehicle	Females Vehicle	Females Vehicle					Females Dex	Females Dex	Females Dex	Females Dex	Females Dex	Females Dex	Females Dex	Females Dex	Females Dex	Females Dex	Females Dex	Females Dex	Females Dex	Females Dex	Females Dex
Birth	2018-05-23
3 weeks	2018-06-21	0.283355	0.313581	0.345994	0.319979	0.307418	0.295918	0.304784	0.325239	0.318367	0.303511	0.283559	0.249947	0.266751	0.26582	0.261333	0.26459	0.285714					0.368609	0.352778	0.364838	0.398335	0.322499	0.345288	0.331361	0.407253	0.304558	0.332031	0.294118	0.302768	0.275739	0.271771	0.298257
5 weeks	2018-07-05	0.323121	0.30934	0.31975	0.328125	0.318263	0.296124	0.341291	0.308172	0.330215	0.30625	0.297442	0.310937	0.314052	0.30625	0.314626	0.337597	0.336839					0.328473	0.349723	0.338593	0.354938	0.323753	0.315097	0.358917	0.490306	0.340625	0.325519	0.345168	0.362667	0.362624	0.304076	0.328892
8 weeks	2018-07-27	0.286197	0.286197	0.272914	0.280247	0.300878	0.265832	0.280268	0.264721	0.346914	0.260838	0.29481	0.297265	0.253593	0.257543	0.297531	0.281191	0.248981					0.329511	0.323704	0.323875		0.307737	0.31975	0.35695	0.31746	0.364153	0.296194	0.321712	0.310035	0.348639	0.294754	0.304705
12 weeks	2018-08-24	0.310341	0.335708	0.287098	0.289197	0.317817	0.287895	0.330864	0.305517	0.349173	0.318404	0.289461	0.281367	0.278952	0.304311	0.334357	0.333176	0.314622					0.314815	0.317083	0.308642		0.312346	0.340725	0.358988	0.322425	0.379235	0.311798	0.318519	0.349383	0.347784	0.298273	0.31444
		males Vehicle	males Vehicle	males Vehicle	males Vehicle	males Vehicle	males Vehicle	males Vehicle	males Vehicle	males Vehicle	males Vehicle	males Vehicle	males Vehicle	males Vehicle	males Vehicle	males Vehicle	males Vehicle	males Vehicle	males Vehicle	males Vehicle	males Vehicle	males Vehicle	males Dex	males Dex	males Dex	males Dex	males Dex	males Dex	males Dex	males Dex	males Dex	males Dex	males Dex	males Dex	males Dex	males Dex	males Dex	males Dex	males Dex	males Dex	males Dex	males Dex	males Dex	males Dex
Birth	2018-05-23
3 weeks	2018-06-21	0.287641	0.310859	0.286706	0.365636	0.321893	0.289792	0.286961	0.233747	0.25102	0.253918	0.281142	0.266751	0.275482	0.24995	0.269388	0.266467	0.259869	0.291837	0.268133	0.273755	0.268133	0.376276	0.346681	0.350474	0.361111	0.448	0.322145	0.300926	0.320784	0.342365	0.337235	0.298439	0.302768	0.377527	0.300357	0.281453	0.295918	0.297959	0.285714	0.298443	0.289792	0.276817	0.271771
5 weeks	2018-07-05	0.36263	0.351562	0.353605	0.339672	0.390311	0.332937	0.353956	0.34652	0.32617	0.37037	0.368531	0.307643	0.344388	0.34693	0.368531	0.334948	0.312314	0.346021	0.351433	0.3625	0.323704	0.298438	0.369822	0.360938	0.370312	0.362897	0.355726	0.377991	0.368828	0.401568	0.39239	0.370315	0.364366	0.342187	0.354308	0.390184	0.352736	0.365398	0.342936	0.368481	0.359994	0.347222	0.345805
8 weeks	2018-07-27	0.31901	0.303305	0.323457	0.376984	0.361328	0.351852	0.341975	0.374483	0.358543	0.341784	0.32716	0.308651	0.347366	0.339331	0.337079	0.378357	0.348639	0.337611	0.341784	0.344161	0.297732	0.30173	0.364229	0.383391	0.378583	0.344991	0.377478	0.370471	0.389748	0.42963	0.406427	0.382007		0.325852	0.375309	0.39616	0.377855	0.42185	0.382653	0.399019	0.364198	0.365444	0.396354
12 weeks	2018-08-24	0.366753	0.384789	0.327978	0.395408	0.415582	0.417824	0.342915	0.435938	0.340166	0.405161	0.38884	0.365432	0.386315	0.397295	0.368313	0.401235	0.40879	0.382526	0.402897	0.472165	0.405246	0.359259	0.407407	0.359168	0.34349	0.363435	0.440768	0.367673	0.393431	0.426639	0.412326	0.363894		0.341746	0.382526		0.393109	0.420858	0.402727	0.419423	0.366682	0.384012	0.406427

## Sheet: GTT
GTT	GTT	GTT	GTT	GTT	GTT	GTT	GTT	GTT	GTT	GTT	GTT	GTT	GTT	GTT	GTT	GTT	GTT	GTT	GTT	GTT	GTT	GTT	GTT	GTT	GTT
Minutes		females vehicle	females vehicle	females vehicle	females vehicle	females vehicle	females vehicle	females vehicle	females vehicle	females vehicle	females vehicle	females vehicle	females vehicle	Females Dex	Females Dex	Females Dex	Females Dex	Females Dex	Females Dex	Females Dex	Females Dex	Females Dex	Females Dex	Females Dex	Females Dex
0		6.4	6.7	6.3	8	7	6.8	7	8.7	6.4	6.7	7.3	7.4	7.6	7.1	8.3	6.6	7.4	7.3	7.4	6.5	7.5	8.6	7	7.1
15		16.8	19.2	18.8	13.2	12.5	17.4	14.5	13.6	17.6	20.5	13.4	10.2	20	18.6	16	19.1	18.6	16.6	18.3	16	20.6	20.6	21.6	20.4
30		12.1	14.2	17.7	11.8	12.5	13.8	10.5	13.6	12.4	10.1	10.7	8.2	12.8	13.5	19.9	13.5	19	14.2	12.7	14.2	14.4	23	14.1	13.3
60		8.3	10.4	9.1	9.1	13.2	10.3	8.7	11	11.2	10.3	8.7	7.8	13.6	10.2	12.6	9.5	9.5	10.7	9.9	11.8	12.2	18.9	11.8	11.2
120		6.4	9.8	8.2	10.7	10.2	6.6	6.3	10.7	7.7	7.5	6.7	8.3	8.6	7.4	11.8	8.4	8.5	7.9	10.9	8.3	9.9	12.1	7.3	8.7
Minutes		males vehicle	males vehicle	males vehicle	males vehicle	males vehicle	males vehicle	males vehicle	males vehicle	males vehicle	males vehicle	males vehicle	males vehicle	males Dex	males Dex	males Dex	males Dex	males Dex	males Dex	males Dex	males Dex	males Dex	males Dex	males Dex	males Dex
0		9.4	9	9.3	8.2	11.2	7.7	10.4	10.2	10	9.4	9.7	9.5	8.3	7.8	11.8	9.5	8.7	7.9	9.7	8.3	6.2	7.6	7.9	7.5
15		16.7	19.9	26.5	22.1	24.6	20.8	25.1	20.4	19.3	21.9	21.4	20.6	23.9	19.7	25.8	18.6	19.9	19.1	15.3	19.8	23.5	16.5	16.9	19
30		17.5	25.5	21.5	21.4	19.2	16.4	16.9	19.3	23.5	21.8	22.1	23.8	18.4	17.8	25.1	19.7	15.8	16.8	19	15.4	17.1	16.9	19.3	15.8
60		22.7	12.9	18.1	16.1	16.1	13.7	13.8	17.1	26.2	15.2	21.4	15.6	12.3	14.8	24.6	20.8	14.1	11.8	13.5	12.5	10.5	15.4	11.3	11.5
120		13.8	9.4	12.4	9.8	9.9	9.3	12.1	13	22.5	11.2	12.5	14.4	9.8	13	18.4	14.7	10.4	8.1	11.2	8	6.4	10.4	7.9	8

## Sheet: ITT
ITT	ITT	ITT	ITT	ITT	ITT	ITT	ITT	ITT	ITT	ITT	ITT	ITT	ITT	ITT	ITT	ITT	ITT	ITT	ITT	ITT	ITT	ITT	ITT	ITT	ITT
Minutes		females vehicle	females vehicle	females vehicle	females vehicle	females vehicle	females vehicle	females vehicle	females vehicle	females vehicle	females vehicle	females vehicle	females vehicle	females Dex	females Dex	females Dex	females Dex	females Dex	females Dex	females Dex	females Dex	females Dex	females Dex	females Dex	females Dex
0		8.3	8.3	7.1	7.4	7.1	6.2	7.4	6.5	7.5	7.3	7.4	7.1	6.9	6.5	9.5	6.3	8.2	7.8	7.3	7.5	6.5	8	7.5	7.4
15		6.1	5.8	5.3	5.5	8.1	5.3	4.6	6	5.4	5.5	5.3	6.3	5.3	5.4	6.1	5.3	6.6	4.9	4.6	8.4	6.3	6	5.4	6.3
30		5.7	5.4	4.9	6.2	7.1	4.5	4.4	5.5	4.7	4.4	5.5	4.9	6	4.3	5.3	4.5	5.8	6.4	4.8	7	5.4	6.3	5.2	5.9
60		5.7	5.3	4.9	5.6	6.3	3.7	4.7	4.7	4.6	4.7	3.9	3.3	4.4	4.2	4.7	4.6	3.8	3.9	4.2	8.5	4.3	4.9	5	5.2
120		7.4	5	5.2	4.6	6.1	3.7	4.7	5.2	6.7	5.4	5	4.7	5.3	4.9	7.5	5	4.6	3.8	4.9	6.9	5	5.2	7	6.3
Minutes		males vehicle	males vehicle	males vehicle	males vehicle	males vehicle	males vehicle	males vehicle	males vehicle	males vehicle				males Dex	males Dex	males Dex	males Dex	males Dex	males Dex	males Dex	males Dex
0		9.9	8	8.3	8.4	11.1	11.2	12.8	9.2	10.3				10.2	8.9	9.2	10.1	8.9	8.7	9.9	9.5
15		10.3	7.9	8.5	10.2	11.2	10.2	10.8	8.6	10.2				11.2	9.4	8.7	10.8	9.7	12.4	11.3	12.3
30		10.3	6.2	6.6	7.2	8.9	9.2	9.5	5.9	10.5				10.5	8.9	8.4	9.6	9.5	13.1	9.8	12.5
60		9.7	5.4	6.3	8.6	9.2	9.8	10.2	6.1	8.8				11.3	7.9	8.6	9.8	9.2	10.2	9.8	12
120		10.4	6.2	11.6	9.2	10.9	12	9.8	9.2	11.2				10.5	8.9	8	10.2	9.1	11.7	9	9.2

## Sheet: Necropsy
Necropsy	Necropsy	Necropsy	Necropsy	Necropsy	Necropsy	Necropsy	Necropsy	Necropsy	Necropsy	Necropsy	Necropsy	Necropsy	Necropsy	Necropsy	Necropsy
	Females vehicle offspring	Females vehicle offspring	Females vehicle offspring	Females vehicle offspring	Females vehicle offspring	Females vehicle offspring	Females vehicle offspring	Females vehicle offspring	Females vehicle offspring	Females Dex offspring	Females Dex offspring	Females Dex offspring	Females Dex offspring	Females Dex offspring	Females Dex offspring
Liver (g)	1.557	1.331	1.264	1.388	1.3	1.227	1.376	1.333	1.615	1.382	1.389	1.569	1.433	1.519	1.376
Kidney (g)	0.351	0.389	0.393	0.39	0.339	0.378	0.38	0.397	0.388	0.379	0.388	0.407	0.39	0.379	0.403
Inguinal WAT (g)	0.665	0.545	0.204	0.334	0.27	0.374	0.414	0.468	0.804	0.312	0.249	0.662	0.695	0.624	0.355
Gonadal WAT (g)	1.994	1.509	0.619	1.182	0.963	1.221	1.292	1.51	2.42	0.961	0.823	1.762	1.798	1.972	1.09
Interscapular BAT (g)	0.161	0.155	0.11	0.132	0.09	0.126	0.227	0.133	0.236	0.123	0.123	0.241	0.167	0.144	0.154
	Males vehicle offspring	Males vehicle offspring	Males vehicle offspring	Males vehicle offspring	Males vehicle offspring	Males vehicle offspring	Males vehicle offspring	Males vehicle offspring	Males vehicle offspring	Males Dex offspring	Males Dex offspring	Males Dex offspring	Males Dex offspring	Males Dex offspring	Males Dex offspring	Males Dex offspring	Males Dex offspring
Liver (g)	1.756	1.918	2.075	1.88	1.59	1.941	1.254	1.918	1.753	1.695	1.651	2.103	1.307	1.597	1.858	1.866	1.671
Kidney (g)	0.478	0.48	0.487	0.423	0.415	0.51	0.457	0.428	0.459	0.42	0.463	0.484	0.404	0.473	0.449	0.502	0.448
Inguinal WAT (g)	0.624	0.193	0.76	0.754	0.543	0.43	0.564	0.857	0.738	0.448	0.615	0.856	0.443	0.638	0.749	0.65	0.569
Gonadal WAT (g)	1.904	0.483	2.099	2.284	1.58	1.334	1.74	2.303	1.985	1.725	1.873	2.156	1.495	1.9	1.886	2.107	2.222
Interscapular BAT (g)	0.227	0.175	0.262	0.31	0.298	0.172	0.205	0.255	0.208	0.194	0.264	0.22	0.147	0.204	0.176	0.232	0.289
