# Supplementary material for: Single paternal dexamethasone challenge programs offspring metabolism and reveals multiple candidates in RNA-mediated inheritance
Source: iScience. 2021 Jul 16;24(8):102870. doi: 10.1016/j.isci.2021.102870 (PMC8346661; doi:10.1016/j.isci.2021.102870)
Supplement: Table S4. Single embryo RNA sequencing analysis, related to Figure 5 — Sheet 1: Monocle output list of significantly differentially regulated genes between 2-cell embryos resulting from IVF of wildtype oocytes and sperm harvested 14 days post Dex and vehicle injection. [file mmc5.xls]

## Sheet: total_sig_table (1).txt
gene	Total	Cluster1	Cluster2
Pemt	TRUE	FALSE	FALSE
Nhp2	TRUE	FALSE	FALSE
Bcap31	TRUE	TRUE	FALSE
Rps11	TRUE	FALSE	FALSE
Hspb1	TRUE	FALSE	FALSE
Pgrmc1	TRUE	TRUE	FALSE
Cdc20	TRUE	FALSE	FALSE
D8Ertd738e	TRUE	FALSE	FALSE
Cops6	TRUE	FALSE	FALSE
Gyg	TRUE	FALSE	FALSE
Supt4a	TRUE	FALSE	FALSE
Bmp15	TRUE	FALSE	TRUE
Ccndbp1	TRUE	FALSE	FALSE
Hsp90ab1	TRUE	FALSE	FALSE
Guca1a	TRUE	FALSE	FALSE
Dpy30	TRUE	FALSE	FALSE
Fth1	TRUE	FALSE	FALSE
Sat1	TRUE	TRUE	FALSE
Hprt	TRUE	TRUE	FALSE
Alppl2	TRUE	FALSE	TRUE
Med27	TRUE	FALSE	FALSE
Dut	TRUE	FALSE	FALSE
Knstrn	TRUE	FALSE	FALSE
Rbm38	TRUE	TRUE	TRUE
Cks1b	TRUE	FALSE	FALSE
Rps3a1	TRUE	FALSE	FALSE
Tesc	TRUE	FALSE	TRUE
Cnbp	TRUE	FALSE	FALSE
Pqbp1	TRUE	FALSE	FALSE
Rbbp7	TRUE	TRUE	FALSE
Haus7	TRUE	FALSE	FALSE
Prps1	TRUE	TRUE	FALSE
Mphosph6	TRUE	TRUE	TRUE
Bcl2l10	TRUE	FALSE	TRUE
Cdo1	TRUE	FALSE	TRUE
Chmp2a	TRUE	FALSE	FALSE
Rfpl4	TRUE	FALSE	TRUE
Oaz1	TRUE	FALSE	TRUE
Lmo1	TRUE	FALSE	FALSE
Rps27l	TRUE	FALSE	TRUE
Wee2	TRUE	TRUE	FALSE
Omt2b	TRUE	FALSE	TRUE
Nubp2	TRUE	FALSE	FALSE
Polr2j	TRUE	FALSE	TRUE
Tcl1	TRUE	TRUE	TRUE
Selenow	TRUE	TRUE	FALSE
Oosp1	TRUE	FALSE	FALSE
Immp1l	TRUE	FALSE	FALSE
Crb3	TRUE	FALSE	FALSE
Tubg2	TRUE	TRUE	FALSE
Dppa3	TRUE	FALSE	FALSE
Cox6b2	TRUE	FALSE	TRUE
Grwd1	TRUE	FALSE	FALSE
1700013H16Rik	TRUE	FALSE	FALSE
Oosp3	TRUE	FALSE	FALSE
Gm6054	TRUE	FALSE	FALSE
Gm839	TRUE	FALSE	FALSE
Dppa5a	TRUE	FALSE	FALSE
Tcl1b2	TRUE	FALSE	TRUE
Snrpa	TRUE	FALSE	FALSE
Cks2	TRUE	FALSE	TRUE
mt-Rnr1	TRUE	TRUE	FALSE
mt-Nd1	TRUE	FALSE	TRUE
mt-Nd2	TRUE	TRUE	FALSE
mt-Co1	TRUE	FALSE	TRUE
mt-Nd6	TRUE	TRUE	FALSE
mt-Cytb	TRUE	TRUE	FALSE
Gm13023	TRUE	FALSE	FALSE
Utp3	TRUE	FALSE	FALSE
Uqcc3	TRUE	FALSE	FALSE
Fthl17f	TRUE	TRUE	FALSE
Gm9	TRUE	FALSE	TRUE
AU022751	TRUE	TRUE	TRUE
Gm6091	TRUE	TRUE	FALSE
7420426K07Rik	TRUE	FALSE	TRUE
Obox5	TRUE	FALSE	TRUE
Accsl	TRUE	FALSE	FALSE
Gm23935	TRUE	TRUE	TRUE
Mir743	TRUE	FALSE	FALSE
Ube2d3	TRUE	FALSE	FALSE
Eif5a	TRUE	TRUE	FALSE
Rab7	TRUE	FALSE	FALSE
Gm11448	TRUE	FALSE	FALSE
Gm7212	TRUE	FALSE	FALSE
Gm11517	TRUE	FALSE	FALSE
Gm11839	TRUE	FALSE	FALSE
Gm15361	TRUE	FALSE	FALSE
Gm12617	TRUE	TRUE	FALSE
Gm15452	TRUE	FALSE	FALSE
Gm26479	TRUE	FALSE	FALSE
Khdc1b	TRUE	FALSE	FALSE
Gm11381	TRUE	FALSE	FALSE
Gm26049	TRUE	FALSE	FALSE
Gm1965	TRUE	TRUE	FALSE
Gm4202	TRUE	FALSE	FALSE
Rpl41	TRUE	FALSE	FALSE
Gm12625	TRUE	FALSE	FALSE
Rfpl4b	TRUE	TRUE	FALSE
Gm12622	TRUE	TRUE	TRUE
Gm29290	TRUE	FALSE	FALSE
Gm36976	TRUE	FALSE	TRUE
	TRUE	TRUE	TRUE
Gm5	TRUE	FALSE	FALSE
AA545190	TRUE	FALSE	FALSE
C86187	TRUE	TRUE	FALSE
Gnai3	FALSE	FALSE	FALSE
Pbsn	FALSE	FALSE	FALSE
Scml2	FALSE	FALSE	FALSE
Apoh	FALSE	FALSE	FALSE
Narf	FALSE	FALSE	FALSE
Cav2	FALSE	FALSE	FALSE
Scmh1	FALSE	FALSE	FALSE
Tbx2	FALSE	FALSE	FALSE
Tbx4	FALSE	FALSE	FALSE
Zfy2	FALSE	FALSE	FALSE
Ngfr	FALSE	FALSE	FALSE
Wnt3	FALSE	FALSE	FALSE
Wnt9a	FALSE	FALSE	FALSE
Fer	FALSE	FALSE	FALSE
Xpo6	FALSE	FALSE	FALSE
Tfe3	FALSE	FALSE	FALSE
Axin2	FALSE	FALSE	FALSE
Brat1	FALSE	FALSE	FALSE
Gna12	FALSE	FALSE	FALSE
Slc22a18	FALSE	FALSE	FALSE
Itgb2l	FALSE	FALSE	FALSE
Igsf5	FALSE	FALSE	FALSE
Pih1d2	FALSE	FALSE	FALSE
Dlat	FALSE	FALSE	FALSE
Fgf23	FALSE	FALSE	FALSE
Fgf6	FALSE	FALSE	FALSE
Ccnd2	FALSE	FALSE	FALSE
Gpr107	FALSE	FALSE	FALSE
Btbd17	FALSE	FALSE	FALSE
Th	FALSE	FALSE	FALSE
Ins2	FALSE	FALSE	FALSE
Scnn1g	FALSE	FALSE	FALSE
Drp2	FALSE	FALSE	FALSE
Tspan32	FALSE	FALSE	FALSE
Lhx2	FALSE	FALSE	FALSE
Clec2g	FALSE	FALSE	FALSE
Glra1	FALSE	FALSE	FALSE
Mid2	FALSE	FALSE	FALSE
Trim25	FALSE	FALSE	FALSE
Dgke	FALSE	FALSE	FALSE
Scpep1	FALSE	FALSE	FALSE
Mnt	FALSE	FALSE	FALSE
Itgb2	FALSE	FALSE	FALSE
Cdh1	FALSE	FALSE	FALSE
Cdh4	FALSE	FALSE	FALSE
Ckmt1	FALSE	FALSE	FALSE
Bcl6b	FALSE	FALSE	FALSE
Clec10a	FALSE	FALSE	FALSE
Alox12	FALSE	FALSE	FALSE
Rtca	FALSE	FALSE	FALSE
Dbt	FALSE	FALSE	FALSE
Mcts1	FALSE	FALSE	FALSE
Rem1	FALSE	FALSE	FALSE
Ccm2	FALSE	FALSE	FALSE
Wap	FALSE	FALSE	FALSE
Tbrg4	FALSE	FALSE	FALSE
Fap	FALSE	FALSE	FALSE
Gcg	FALSE	FALSE	FALSE
Ndufa9	FALSE	FALSE	FALSE
Egfl6	FALSE	FALSE	FALSE
Lck	FALSE	FALSE	FALSE
Tssk3	FALSE	FALSE	FALSE
Cttnbp2	FALSE	FALSE	FALSE
Galnt1	FALSE	FALSE	FALSE
Myf5	FALSE	FALSE	FALSE
Mkrn2	FALSE	FALSE	FALSE
Pparg	FALSE	FALSE	FALSE
Raf1	FALSE	FALSE	FALSE
2001-09-01	FALSE	FALSE	FALSE
Acvrl1	FALSE	FALSE	FALSE
Tom1l2	FALSE	FALSE	FALSE
Gpa33	FALSE	FALSE	FALSE
Gabra2	FALSE	FALSE	FALSE
Wdr77	FALSE	FALSE	FALSE
Adora3	FALSE	FALSE	FALSE
Atp5f1	FALSE	FALSE	FALSE
Sox9	FALSE	FALSE	FALSE
Hnrnpd	FALSE	FALSE	FALSE
Dynlt1c	FALSE	FALSE	FALSE
C1d	FALSE	FALSE	FALSE
Gm2a	FALSE	FALSE	FALSE
Krit1	FALSE	FALSE	FALSE
Clcn4	FALSE	FALSE	FALSE
Grm6	FALSE	FALSE	FALSE
Sema4f	FALSE	FALSE	FALSE
Hk2	FALSE	FALSE	FALSE
Myo18a	FALSE	FALSE	FALSE
Sez6	FALSE	FALSE	FALSE
Haao	FALSE	FALSE	FALSE
Cd52	FALSE	FALSE	FALSE
Abhd15	FALSE	FALSE	FALSE
Hoxb6	FALSE	FALSE	FALSE
Loxl3	FALSE	FALSE	FALSE
Kat2b	FALSE	FALSE	FALSE
Cryba1	FALSE	FALSE	FALSE
Dnmt3l	FALSE	FALSE	FALSE
Aire	FALSE	FALSE	FALSE
Spg7	FALSE	FALSE	FALSE
Sult5a1	FALSE	FALSE	FALSE
Rpl13	FALSE	FALSE	FALSE
Chmp1a	FALSE	FALSE	FALSE
Rpa1	FALSE	FALSE	FALSE
Serpinf1	FALSE	FALSE	FALSE
Tubgcp3	FALSE	FALSE	FALSE
Oprm1	FALSE	FALSE	FALSE
Tcf7	FALSE	FALSE	FALSE
Ddx3x	FALSE	FALSE	FALSE
Il12rb1	FALSE	FALSE	FALSE
Slc5a5	FALSE	FALSE	FALSE
Kcnn3	FALSE	FALSE	FALSE
Usp32	FALSE	FALSE	FALSE
Car4	FALSE	FALSE	FALSE
Txnrd3	FALSE	FALSE	FALSE
Fasl	FALSE	FALSE	FALSE
Zfp512b	FALSE	FALSE	FALSE
Dnajc5	FALSE	FALSE	FALSE
Tpd52l2	FALSE	FALSE	FALSE
Fmr1	FALSE	FALSE	FALSE
Bcl11a	FALSE	FALSE	FALSE
Il4	FALSE	FALSE	FALSE
Pxmp4	FALSE	FALSE	FALSE
Dlg3	FALSE	FALSE	FALSE
Dbh	FALSE	FALSE	FALSE
Smarcb1	FALSE	FALSE	FALSE
Vpreb3	FALSE	FALSE	FALSE
Hip1r	FALSE	FALSE	FALSE
Nsun5	FALSE	FALSE	FALSE
Hoxa10	FALSE	FALSE	FALSE
Hoxa4	FALSE	FALSE	FALSE
Gm38393	FALSE	FALSE	FALSE
Heatr6	FALSE	FALSE	FALSE
Ccl3	FALSE	FALSE	FALSE
Wfdc18	FALSE	FALSE	FALSE
Ilf2	FALSE	FALSE	FALSE
Chtop	FALSE	FALSE	FALSE
Snapin	FALSE	FALSE	FALSE
S100a4	FALSE	FALSE	FALSE
S100a3	FALSE	FALSE	FALSE
S100a5	FALSE	FALSE	FALSE
S100a6	FALSE	FALSE	FALSE
Scn4a	FALSE	FALSE	FALSE
Icam2	FALSE	FALSE	FALSE
Mapk7	FALSE	FALSE	FALSE
Epn2	FALSE	FALSE	FALSE
B9d1	FALSE	FALSE	FALSE
Sec24b	FALSE	FALSE	FALSE
N4bp3	FALSE	FALSE	FALSE
Rmnd5b	FALSE	FALSE	FALSE
Vps9d1	FALSE	FALSE	FALSE
Zfp276	FALSE	FALSE	FALSE
Mfsd10	FALSE	FALSE	FALSE
Luzp1	FALSE	FALSE	FALSE
Slc13a2	FALSE	FALSE	FALSE
Kctd10	FALSE	FALSE	FALSE
Poldip2	FALSE	FALSE	FALSE
Sebox	FALSE	FALSE	FALSE
Ift20	FALSE	FALSE	FALSE
Col6a1	FALSE	FALSE	FALSE
Pcbp3	FALSE	FALSE	FALSE
Lgals9	FALSE	FALSE	FALSE
Araf	FALSE	FALSE	FALSE
Cfp	FALSE	FALSE	FALSE
Timp1	FALSE	FALSE	FALSE
Uxt	FALSE	FALSE	FALSE
Cnnm3	FALSE	FALSE	FALSE
Lman2l	FALSE	FALSE	FALSE
Ftcd	FALSE	FALSE	FALSE
Mxd1	FALSE	FALSE	FALSE
Gmcl1	FALSE	FALSE	FALSE
Snrnp27	FALSE	FALSE	FALSE
Oas1c	FALSE	FALSE	FALSE
Oas1h	FALSE	FALSE	FALSE
Ocrl	FALSE	FALSE	FALSE
Slc26a3	FALSE	FALSE	FALSE
Sema6b	FALSE	FALSE	FALSE
Uhrf1	FALSE	FALSE	FALSE
Ramp2	FALSE	FALSE	FALSE
Lsr	FALSE	FALSE	FALSE
Hpn	FALSE	FALSE	FALSE
Gabrg1	FALSE	FALSE	FALSE
Myg1	FALSE	FALSE	FALSE
Pfdn5	FALSE	FALSE	FALSE
Efnb2	FALSE	FALSE	FALSE
Rrp15	FALSE	FALSE	FALSE
Rnd2	FALSE	FALSE	FALSE
Srr	FALSE	FALSE	FALSE
Sync	FALSE	FALSE	FALSE
Fndc5	FALSE	FALSE	FALSE
Fbxo9	FALSE	FALSE	FALSE
Vps50	FALSE	FALSE	FALSE
Hars	FALSE	FALSE	FALSE
Zmat2	FALSE	FALSE	FALSE
Ube2c	FALSE	FALSE	FALSE
Smg5	FALSE	FALSE	FALSE
Cct3	FALSE	FALSE	FALSE
Glmp	FALSE	FALSE	FALSE
Mef2d	FALSE	FALSE	FALSE
Tmem79	FALSE	FALSE	FALSE
Snd1	FALSE	FALSE	FALSE
Slc19a1	FALSE	FALSE	FALSE
Kpnb1	FALSE	FALSE	FALSE
Npepps	FALSE	FALSE	FALSE
Tbx21	FALSE	FALSE	FALSE
Mrpl10	FALSE	FALSE	FALSE
Cyp51	FALSE	FALSE	FALSE
Tcf25	FALSE	FALSE	FALSE
Tubb6	FALSE	FALSE	FALSE
Def8	FALSE	FALSE	FALSE
Meox1	FALSE	FALSE	FALSE
Sost	FALSE	FALSE	FALSE
Nkx2-1	FALSE	FALSE	FALSE
Pax9	FALSE	FALSE	FALSE
Irx2	FALSE	FALSE	FALSE
Col1a1	FALSE	FALSE	FALSE
Itga3	FALSE	FALSE	FALSE
Sgca	FALSE	FALSE	FALSE
Dlx3	FALSE	FALSE	FALSE
Foxm1	FALSE	FALSE	FALSE
Itfg2	FALSE	FALSE	FALSE
Nrip2	FALSE	FALSE	FALSE
Tulp3	FALSE	FALSE	FALSE
Gtf2h4	FALSE	FALSE	FALSE
Tubb5	FALSE	FALSE	FALSE
Jup	FALSE	FALSE	FALSE
Fkbp10	FALSE	FALSE	FALSE
Klhl10	FALSE	FALSE	FALSE
Mnx1	FALSE	FALSE	FALSE
Nom1	FALSE	FALSE	FALSE
Ergic1	FALSE	FALSE	FALSE
Tnk1	FALSE	FALSE	FALSE
Acap1	FALSE	FALSE	FALSE
Tcea3	FALSE	FALSE	FALSE
Csn3	FALSE	FALSE	FALSE
Stk38l	FALSE	FALSE	FALSE
Brpf1	FALSE	FALSE	FALSE
Akr1b3	FALSE	FALSE	FALSE
Hoxc13	FALSE	FALSE	FALSE
Hoxc11	FALSE	FALSE	FALSE
Hoxc8	FALSE	FALSE	FALSE
Hoxc6	FALSE	FALSE	FALSE
Gstt1	FALSE	FALSE	FALSE
Ddt	FALSE	FALSE	FALSE
Tat	FALSE	FALSE	FALSE
Marveld3	FALSE	FALSE	FALSE
Ddx18	FALSE	FALSE	FALSE
Ubl3	FALSE	FALSE	FALSE
Gramd3	FALSE	FALSE	FALSE
Akt1	FALSE	FALSE	FALSE
Cldn15	FALSE	FALSE	FALSE
Il16	FALSE	FALSE	FALSE
Tcirg1	FALSE	FALSE	FALSE
Naglu	FALSE	FALSE	FALSE
Coasy	FALSE	FALSE	FALSE
Smo	FALSE	FALSE	FALSE
Tspan33	FALSE	FALSE	FALSE
Crnkl1	FALSE	FALSE	FALSE
Folh1	FALSE	FALSE	FALSE
Rtcb	FALSE	FALSE	FALSE
Fbxo7	FALSE	FALSE	FALSE
Capns1	FALSE	FALSE	FALSE
Lrp3	FALSE	FALSE	FALSE
Dsg4	FALSE	FALSE	FALSE
Evx2	FALSE	FALSE	FALSE
Hoxd13	FALSE	FALSE	FALSE
Hoxd12	FALSE	FALSE	FALSE
Folr1	FALSE	FALSE	FALSE
Clpb	FALSE	FALSE	FALSE
Zdhhc4	FALSE	FALSE	FALSE
Rac1	FALSE	FALSE	FALSE
Nup214	FALSE	FALSE	FALSE
Aif1l	FALSE	FALSE	FALSE
Cpa3	FALSE	FALSE	FALSE
Ltbp1	FALSE	FALSE	FALSE
Ugp2	FALSE	FALSE	FALSE
Kcnh6	FALSE	FALSE	FALSE
Nacc1	FALSE	FALSE	FALSE
Nfix	FALSE	FALSE	FALSE
Slc1a5	FALSE	FALSE	FALSE
Uba1	FALSE	FALSE	FALSE
Vwf	FALSE	FALSE	FALSE
Fam50a	FALSE	FALSE	FALSE
Emd	FALSE	FALSE	FALSE
Taco1	FALSE	FALSE	FALSE
Grik3	FALSE	FALSE	FALSE
Gria3	FALSE	FALSE	FALSE
Npas1	FALSE	FALSE	FALSE
Sipa1l2	FALSE	FALSE	FALSE
Ap4e1	FALSE	FALSE	FALSE
Blvra	FALSE	FALSE	FALSE
Pdzd4	FALSE	FALSE	FALSE
Srpk3	FALSE	FALSE	FALSE
Idh3g	FALSE	FALSE	FALSE
Pnck	FALSE	FALSE	FALSE
Ssr4	FALSE	FALSE	FALSE
Fam98a	FALSE	FALSE	FALSE
Ltbp2	FALSE	FALSE	FALSE
Trappc6a	FALSE	FALSE	FALSE
Supt6	FALSE	FALSE	FALSE
Spag5	FALSE	FALSE	FALSE
Foxn1	FALSE	FALSE	FALSE
Unc119	FALSE	FALSE	FALSE
Rab34	FALSE	FALSE	FALSE
Sdf2	FALSE	FALSE	FALSE
Ccne1	FALSE	FALSE	FALSE
Hsf2bp	FALSE	FALSE	FALSE
Bbc3	FALSE	FALSE	FALSE
Mybpc3	FALSE	FALSE	FALSE
Psmc3	FALSE	FALSE	FALSE
Acp2	FALSE	FALSE	FALSE
Rapsn	FALSE	FALSE	FALSE
Slc39a13	FALSE	FALSE	FALSE
Celf2	FALSE	FALSE	FALSE
Nr1h3	FALSE	FALSE	FALSE
Ddb2	FALSE	FALSE	FALSE
Spi1	FALSE	FALSE	FALSE
Sf3a1	FALSE	FALSE	FALSE
Stat6	FALSE	FALSE	FALSE
Clgn	FALSE	FALSE	FALSE
Napsa	FALSE	FALSE	FALSE
Vrk3	FALSE	FALSE	FALSE
Smg9	FALSE	FALSE	FALSE
Paxip1	FALSE	FALSE	FALSE
Rmnd5a	FALSE	FALSE	FALSE
Mov10	FALSE	FALSE	FALSE
Ppm1j	FALSE	FALSE	FALSE
Rhoc	FALSE	FALSE	FALSE
Prr27	FALSE	FALSE	FALSE
Ppard	FALSE	FALSE	FALSE
Def6	FALSE	FALSE	FALSE
Peg3	FALSE	FALSE	FALSE
Metrn	FALSE	FALSE	FALSE
Lmf1	FALSE	FALSE	FALSE
Narfl	FALSE	FALSE	FALSE
Angptl4	FALSE	FALSE	FALSE
Daxx	FALSE	FALSE	FALSE
Cd320	FALSE	FALSE	FALSE
Tm9sf1	FALSE	FALSE	FALSE
Ncan	FALSE	FALSE	FALSE
Tmem161a	FALSE	FALSE	FALSE
Armc6	FALSE	FALSE	FALSE
Slc25a42	FALSE	FALSE	FALSE
Ranbp3	FALSE	FALSE	FALSE
Ndufa11	FALSE	FALSE	FALSE
Bmp8b	FALSE	FALSE	FALSE
Nr2f6	FALSE	FALSE	FALSE
Use1	FALSE	FALSE	FALSE
Ocel1	FALSE	FALSE	FALSE
Dyrk1b	FALSE	FALSE	FALSE
Braf	FALSE	FALSE	FALSE
Ndufb2	FALSE	FALSE	FALSE
Hltf	FALSE	FALSE	FALSE
Prpf6	FALSE	FALSE	FALSE
Rgs19	FALSE	FALSE	FALSE
Rgs20	FALSE	FALSE	FALSE
Abhd3	FALSE	FALSE	FALSE
Snrpd1	FALSE	FALSE	FALSE
Tchp	FALSE	FALSE	FALSE
Rpl3l	FALSE	FALSE	FALSE
Slc9a3r2	FALSE	FALSE	FALSE
Golga2	FALSE	FALSE	FALSE
Uck1	FALSE	FALSE	FALSE
Scin	FALSE	FALSE	FALSE
Mien1	FALSE	FALSE	FALSE
Axl	FALSE	FALSE	FALSE
Tgfb1	FALSE	FALSE	FALSE
Ccdc97	FALSE	FALSE	FALSE
Zfp40	FALSE	FALSE	FALSE
Akap8l	FALSE	FALSE	FALSE
Shh	FALSE	FALSE	FALSE
Pdcd2l	FALSE	FALSE	FALSE
Gtf2f1	FALSE	FALSE	FALSE
Clpp	FALSE	FALSE	FALSE
Alkbh7	FALSE	FALSE	FALSE
Pspn	FALSE	FALSE	FALSE
Dennd1c	FALSE	FALSE	FALSE
Med6	FALSE	FALSE	FALSE
Lcp2	FALSE	FALSE	FALSE
Cse1l	FALSE	FALSE	FALSE
Naa20	FALSE	FALSE	FALSE
Prkra	FALSE	FALSE	FALSE
Fkbp7	FALSE	FALSE	FALSE
Plekha3	FALSE	FALSE	FALSE
Ykt6	FALSE	FALSE	FALSE
Baz1b	FALSE	FALSE	FALSE
Pex6	FALSE	FALSE	FALSE
Mrpl2	FALSE	FALSE	FALSE
Mea1	FALSE	FALSE	FALSE
Gnmt	FALSE	FALSE	FALSE
Grin2d	FALSE	FALSE	FALSE
Kdelr1	FALSE	FALSE	FALSE
Tmem143	FALSE	FALSE	FALSE
Pdxk-ps	FALSE	FALSE	FALSE
Ggct	FALSE	FALSE	FALSE
Flii	FALSE	FALSE	FALSE
Top3a	FALSE	FALSE	FALSE
Plin4	FALSE	FALSE	FALSE
Chaf1a	FALSE	FALSE	FALSE
Tmem39a	FALSE	FALSE	FALSE
Timmdc1	FALSE	FALSE	FALSE
Mcm2	FALSE	FALSE	FALSE
Tpra1	FALSE	FALSE	FALSE
Nab1	FALSE	FALSE	FALSE
Adgre5	FALSE	FALSE	FALSE
Il17ra	FALSE	FALSE	FALSE
Arrdc2	FALSE	FALSE	FALSE
Ppp1r17	FALSE	FALSE	FALSE
Cd36	FALSE	FALSE	FALSE
Map2k7	FALSE	FALSE	FALSE
Timm44	FALSE	FALSE	FALSE
Ap2a2	FALSE	FALSE	FALSE
Pnkp	FALSE	FALSE	FALSE
Bcam	FALSE	FALSE	FALSE
Clptm1	FALSE	FALSE	FALSE
Relb	FALSE	FALSE	FALSE
Tomm40	FALSE	FALSE	FALSE
Apoe	FALSE	FALSE	FALSE
Apoc2	FALSE	FALSE	FALSE
Hbp1	FALSE	FALSE	FALSE
Prkar2b	FALSE	FALSE	FALSE
Cdkn1b	FALSE	FALSE	FALSE
Klf4	FALSE	FALSE	FALSE
Ap1m1	FALSE	FALSE	FALSE
Rab8a	FALSE	FALSE	FALSE
Hmgn2	FALSE	FALSE	FALSE
Fam32a	FALSE	FALSE	FALSE
Elf3	FALSE	FALSE	FALSE
Cyp2c29	FALSE	FALSE	FALSE
Efna2	FALSE	FALSE	FALSE
Atp5d	FALSE	FALSE	FALSE
Ppp5c	FALSE	FALSE	FALSE
Cdk12	FALSE	FALSE	FALSE
Lipe	FALSE	FALSE	FALSE
Tbc1d8	FALSE	FALSE	FALSE
Cnot11	FALSE	FALSE	FALSE
Slc2a3	FALSE	FALSE	FALSE
Foxj2	FALSE	FALSE	FALSE
Sri	FALSE	FALSE	FALSE
Irf3	FALSE	FALSE	FALSE
Bcl2l12	FALSE	FALSE	FALSE
Mpnd	FALSE	FALSE	FALSE
Sh3gl1	FALSE	FALSE	FALSE
Ebi3	FALSE	FALSE	FALSE
Ccdc94	FALSE	FALSE	FALSE
Edar	FALSE	FALSE	FALSE
Grk5	FALSE	FALSE	FALSE
Sult2b1	FALSE	FALSE	FALSE
Car11	FALSE	FALSE	FALSE
Dlgap1	FALSE	FALSE	FALSE
Plag1	FALSE	FALSE	FALSE
Glg1	FALSE	FALSE	FALSE
Btbd2	FALSE	FALSE	FALSE
Abhd17a	FALSE	FALSE	FALSE
Pld3	FALSE	FALSE	FALSE
Grik5	FALSE	FALSE	FALSE
Cd79a	FALSE	FALSE	FALSE
Rabac1	FALSE	FALSE	FALSE
Etv3	FALSE	FALSE	FALSE
Rab3b	FALSE	FALSE	FALSE
St8sia6	FALSE	FALSE	FALSE
Fcgrt	FALSE	FALSE	FALSE
Nosip	FALSE	FALSE	FALSE
Pih1d1	FALSE	FALSE	FALSE
Supt5	FALSE	FALSE	FALSE
Dll3	FALSE	FALSE	FALSE
Paf1	FALSE	FALSE	FALSE
Timm50	FALSE	FALSE	FALSE
Med29	FALSE	FALSE	FALSE
Bicd1	FALSE	FALSE	FALSE
Ncstn	FALSE	FALSE	FALSE
Pex19	FALSE	FALSE	FALSE
Phyhip	FALSE	FALSE	FALSE
Crhr2	FALSE	FALSE	FALSE
Inmt	FALSE	FALSE	FALSE
Cyp4f18	FALSE	FALSE	FALSE
Impdh1	FALSE	FALSE	FALSE
Psg18	FALSE	FALSE	FALSE
Dusp3	FALSE	FALSE	FALSE
Ddr1	FALSE	FALSE	FALSE
Ier3	FALSE	FALSE	FALSE
Fosb	FALSE	FALSE	FALSE
Klc4	FALSE	FALSE	FALSE
Ercc1	FALSE	FALSE	FALSE
Cyp17a1	FALSE	FALSE	FALSE
As3mt	FALSE	FALSE	FALSE
Homer3	FALSE	FALSE	FALSE
Crtc1	FALSE	FALSE	FALSE
Rnf215	FALSE	FALSE	FALSE
Sec14l2	FALSE	FALSE	FALSE
Aven	FALSE	FALSE	FALSE
Cp	FALSE	FALSE	FALSE
Crot	FALSE	FALSE	FALSE
Rps6ka1	FALSE	FALSE	FALSE
Calb2	FALSE	FALSE	FALSE
Snrnp200	FALSE	FALSE	FALSE
Ciao1	FALSE	FALSE	FALSE
Taf6l	FALSE	FALSE	FALSE
Insig2	FALSE	FALSE	FALSE
Kpna6	FALSE	FALSE	FALSE
Itpkc	FALSE	FALSE	FALSE
Coq8b	FALSE	FALSE	FALSE
Brd8	FALSE	FALSE	FALSE
Kif20a	FALSE	FALSE	FALSE
Farsa	FALSE	FALSE	FALSE
Gcdh	FALSE	FALSE	FALSE
Mast2	FALSE	FALSE	FALSE
Dnase2a	FALSE	FALSE	FALSE
Rad23a	FALSE	FALSE	FALSE
Calr	FALSE	FALSE	FALSE
Syce2	FALSE	FALSE	FALSE
Nfat5	FALSE	FALSE	FALSE
Nob1	FALSE	FALSE	FALSE
Nqo1	FALSE	FALSE	FALSE
Ppfia3	FALSE	FALSE	FALSE
Gys1	FALSE	FALSE	FALSE
Ruvbl2	FALSE	FALSE	FALSE
Lin7b	FALSE	FALSE	FALSE
Bax	FALSE	FALSE	FALSE
Tfam	FALSE	FALSE	FALSE
Zfp81	FALSE	FALSE	FALSE
Efnb3	FALSE	FALSE	FALSE
Mmd	FALSE	FALSE	FALSE
Hlf	FALSE	FALSE	FALSE
Grm3	FALSE	FALSE	FALSE
Fancl	FALSE	FALSE	FALSE
Brinp2	FALSE	FALSE	FALSE
Gstm5	FALSE	FALSE	FALSE
Gstm7	FALSE	FALSE	FALSE
Gstm3	FALSE	FALSE	FALSE
Stat3	FALSE	FALSE	FALSE
Stat5a	FALSE	FALSE	FALSE
Cavin1	FALSE	FALSE	FALSE
Map3k11	FALSE	FALSE	FALSE
Akt2	FALSE	FALSE	FALSE
Hmox2	FALSE	FALSE	FALSE
Map3k20	FALSE	FALSE	FALSE
Col5a3	FALSE	FALSE	FALSE
Angptl2	FALSE	FALSE	FALSE
Cacna1b	FALSE	FALSE	FALSE
Trmt10a	FALSE	FALSE	FALSE
Psap	FALSE	FALSE	FALSE
Ikbkg	FALSE	FALSE	FALSE
Pax2	FALSE	FALSE	FALSE
Wars2	FALSE	FALSE	FALSE
Atn1	FALSE	FALSE	FALSE
Phb2	FALSE	FALSE	FALSE
Ptpn6	FALSE	FALSE	FALSE
Eno2	FALSE	FALSE	FALSE
Emg1	FALSE	FALSE	FALSE
Lpcat3	FALSE	FALSE	FALSE
Atp6v1f	FALSE	FALSE	FALSE
Il12b	FALSE	FALSE	FALSE
Clcn5	FALSE	FALSE	FALSE
Clcn3	FALSE	FALSE	FALSE
Hif3a	FALSE	FALSE	FALSE
Pde1c	FALSE	FALSE	FALSE
Spic	FALSE	FALSE	FALSE
Cul3	FALSE	FALSE	FALSE
Il11	FALSE	FALSE	FALSE
Large1	FALSE	FALSE	FALSE
Ddx56	FALSE	FALSE	FALSE
Tmed4	FALSE	FALSE	FALSE
Col26a1	FALSE	FALSE	FALSE
Bid	FALSE	FALSE	FALSE
Ralb	FALSE	FALSE	FALSE
Ppp1cc	FALSE	FALSE	FALSE
Clec11a	FALSE	FALSE	FALSE
Zfp324	FALSE	FALSE	FALSE
Gab2	FALSE	FALSE	FALSE
Coro1c	FALSE	FALSE	FALSE
Tax1bp1	FALSE	FALSE	FALSE
Psg17	FALSE	FALSE	FALSE
Psg19	FALSE	FALSE	FALSE
Ctse	FALSE	FALSE	FALSE
Mettl17	FALSE	FALSE	FALSE
Arhgef40	FALSE	FALSE	FALSE
Pnpla6	FALSE	FALSE	FALSE
Mcoln1	FALSE	FALSE	FALSE
Arhgef18	FALSE	FALSE	FALSE
Pkn2	FALSE	FALSE	FALSE
Cd33	FALSE	FALSE	FALSE
Etfb	FALSE	FALSE	FALSE
Nkg7	FALSE	FALSE	FALSE
Stxbp2	FALSE	FALSE	FALSE
Pcp2	FALSE	FALSE	FALSE
Sgce	FALSE	FALSE	FALSE
Chn2	FALSE	FALSE	FALSE
Wwox	FALSE	FALSE	FALSE
Slbp	FALSE	FALSE	FALSE
Tyr	FALSE	FALSE	FALSE
Ghrhr	FALSE	FALSE	FALSE
Aqp1	FALSE	FALSE	FALSE
Arid3b	FALSE	FALSE	FALSE
Cnn2	FALSE	FALSE	FALSE
Polr2e	FALSE	FALSE	FALSE
Abca13	FALSE	FALSE	FALSE
Hdac9	FALSE	FALSE	FALSE
Ly9	FALSE	FALSE	FALSE
Cd244	FALSE	FALSE	FALSE
Adgre1	FALSE	FALSE	FALSE
Mtfp1	FALSE	FALSE	FALSE
Rab23	FALSE	FALSE	FALSE
Rab11a	FALSE	FALSE	FALSE
Eif2b2	FALSE	FALSE	FALSE
Ulk2	FALSE	FALSE	FALSE
Ccl24	FALSE	FALSE	FALSE
Dgkq	FALSE	FALSE	FALSE
Tmed11	FALSE	FALSE	FALSE
Grap	FALSE	FALSE	FALSE
Pou1f1	FALSE	FALSE	FALSE
Plod3	FALSE	FALSE	FALSE
Ap1s1	FALSE	FALSE	FALSE
Mapk13	FALSE	FALSE	FALSE
Srpk1	FALSE	FALSE	FALSE
Pax3	FALSE	FALSE	FALSE
Lbr	FALSE	FALSE	FALSE
Crabp2	FALSE	FALSE	FALSE
Nes	FALSE	FALSE	FALSE
Bcan	FALSE	FALSE	FALSE
Hapln2	FALSE	FALSE	FALSE
Prcc	FALSE	FALSE	FALSE
Rrnad1	FALSE	FALSE	FALSE
Hdgf	FALSE	FALSE	FALSE
Slc25a18	FALSE	FALSE	FALSE
Thop1	FALSE	FALSE	FALSE
Matk	FALSE	FALSE	FALSE
Map2k1	FALSE	FALSE	FALSE
Tmem242	FALSE	FALSE	FALSE
Dtx2	FALSE	FALSE	FALSE
Zp3	FALSE	FALSE	FALSE
Rasa4	FALSE	FALSE	FALSE
Syt5	FALSE	FALSE	FALSE
Hnrnpa2b1	FALSE	FALSE	FALSE
Fxyd4	FALSE	FALSE	FALSE
Ccdc130	FALSE	FALSE	FALSE
Mri1	FALSE	FALSE	FALSE
Prkacb	FALSE	FALSE	FALSE
Sgsh	FALSE	FALSE	FALSE
Chd5	FALSE	FALSE	FALSE
Sh2b2	FALSE	FALSE	FALSE
Pex5	FALSE	FALSE	FALSE
Jkamp	FALSE	FALSE	FALSE
Cd44	FALSE	FALSE	FALSE
Slc1a2	FALSE	FALSE	FALSE
Eif2ak4	FALSE	FALSE	FALSE
Wdr1	FALSE	FALSE	FALSE
Slc2a9	FALSE	FALSE	FALSE
Man2b1	FALSE	FALSE	FALSE
Wdr83	FALSE	FALSE	FALSE
Prdx2	FALSE	TRUE	FALSE
Polr2a	FALSE	FALSE	FALSE
Shbg	FALSE	FALSE	FALSE
Senp3	FALSE	FALSE	FALSE
Corin	FALSE	FALSE	FALSE
Plekha8	FALSE	FALSE	FALSE
G6pc2	FALSE	FALSE	FALSE
Spc25	FALSE	FALSE	FALSE
Dnah2	FALSE	FALSE	FALSE
Zfp287	FALSE	FALSE	FALSE
Prlr	FALSE	FALSE	FALSE
Letm1	FALSE	FALSE	FALSE
Fgfr4	FALSE	FALSE	FALSE
Cadm3	FALSE	FALSE	FALSE
Fcer1a	FALSE	FALSE	FALSE
Slc1a3	FALSE	FALSE	FALSE
Crbn	FALSE	FALSE	FALSE
Il5ra	FALSE	FALSE	FALSE
Msh6	FALSE	FALSE	FALSE
Fbxo11	FALSE	FALSE	FALSE
Mlxipl	FALSE	FALSE	FALSE
Tbl2	FALSE	FALSE	FALSE
Bud23	FALSE	FALSE	FALSE
Mcm5	FALSE	FALSE	FALSE
Hmox1	FALSE	FALSE	FALSE
Mprip	FALSE	FALSE	FALSE
Cic	FALSE	FALSE	FALSE
Pafah1b3	FALSE	FALSE	FALSE
Il27ra	FALSE	FALSE	FALSE
Prkaca	FALSE	FALSE	FALSE
Asf1b	FALSE	FALSE	FALSE
Myl10	FALSE	FALSE	FALSE
Ddx39	FALSE	FALSE	FALSE
Dnajb1	FALSE	FALSE	FALSE
Msh4	FALSE	FALSE	FALSE
Usp40	FALSE	FALSE	FALSE
Evx1	FALSE	FALSE	FALSE
Kbtbd4	FALSE	FALSE	FALSE
Celf1	FALSE	FALSE	FALSE
Ndufs3	FALSE	FALSE	FALSE
Por	FALSE	FALSE	FALSE
Igf1r	FALSE	FALSE	FALSE
Insr	FALSE	FALSE	FALSE
Fcer2a	FALSE	FALSE	FALSE
Cyp2a5	FALSE	FALSE	FALSE
Atp4a	FALSE	FALSE	FALSE
Trim28	FALSE	FALSE	FALSE
Ube2m	FALSE	FALSE	FALSE
Adcy9	FALSE	FALSE	FALSE
Mef2c	FALSE	FALSE	FALSE
Ctr9	FALSE	FALSE	FALSE
Eif4g2	FALSE	FALSE	FALSE
Mrvi1	FALSE	FALSE	FALSE
Zfp592	FALSE	FALSE	FALSE
Psmd4	FALSE	FALSE	FALSE
Tmod4	FALSE	FALSE	FALSE
Insrr	FALSE	FALSE	FALSE
Cabp5	FALSE	FALSE	FALSE
Mthfd2	FALSE	FALSE	FALSE
Kit	FALSE	FALSE	FALSE
Tomm40l	FALSE	FALSE	FALSE
Nr1i3	FALSE	FALSE	FALSE
Apoa2	FALSE	FALSE	FALSE
Bcas2	FALSE	FALSE	FALSE
Sh2d1a	FALSE	FALSE	FALSE
Ctcf	FALSE	FALSE	FALSE
Pard6a	FALSE	FALSE	FALSE
Agrp	FALSE	FALSE	FALSE
Pvalb	FALSE	FALSE	FALSE
Ranbp1	FALSE	FALSE	FALSE
Cd247	FALSE	FALSE	FALSE
Rfx5	FALSE	FALSE	FALSE
Psmb4	FALSE	FALSE	FALSE
Slc30a4	FALSE	FALSE	FALSE
Sqor	FALSE	FALSE	FALSE
Bloc1s6	FALSE	FALSE	FALSE
Metap1	FALSE	FALSE	FALSE
Gpr108	FALSE	FALSE	FALSE
Tnfsf14	FALSE	FALSE	FALSE
Cnga2	FALSE	FALSE	FALSE
Apc	FALSE	FALSE	FALSE
Reep5	FALSE	FALSE	FALSE
Ergic3	FALSE	FALSE	FALSE
Uqcc1	FALSE	FALSE	FALSE
Spo11	FALSE	FALSE	FALSE
Ncoa2	FALSE	FALSE	FALSE
Trh	FALSE	FALSE	FALSE
Nr2c2	FALSE	FALSE	FALSE
Nr2c1	FALSE	FALSE	FALSE
Pex1	FALSE	FALSE	FALSE
Otx1	FALSE	FALSE	FALSE
Kctd20	FALSE	FALSE	FALSE
Itgae	FALSE	FALSE	FALSE
Ctns	FALSE	FALSE	FALSE
P2rx5	FALSE	FALSE	FALSE
Shpk	FALSE	FALSE	FALSE
Trpv1	FALSE	FALSE	FALSE
Tuft1	FALSE	FALSE	FALSE
Rcn1	FALSE	FALSE	FALSE
Dnase1	FALSE	FALSE	FALSE
Trap1	FALSE	FALSE	FALSE
Naa60	FALSE	FALSE	FALSE
1700037C18Rik	FALSE	FALSE	FALSE
Ankrd13d	FALSE	FALSE	FALSE
Tyrp1	FALSE	FALSE	FALSE
Pdc	FALSE	FALSE	FALSE
BC003331	FALSE	FALSE	FALSE
Prg4	FALSE	FALSE	FALSE
Dhx34	FALSE	FALSE	FALSE
Kptn	FALSE	FALSE	FALSE
Napa	FALSE	FALSE	FALSE
Sra1	FALSE	FALSE	FALSE
Calcoco2	FALSE	FALSE	FALSE
Atp5g1	FALSE	FALSE	FALSE
Snf8	FALSE	FALSE	FALSE
Tbcb	FALSE	FALSE	FALSE
Inpp5k	FALSE	FALSE	FALSE
Upk3bl	FALSE	FALSE	FALSE
Eps8l1	FALSE	FALSE	FALSE
Clint1	FALSE	FALSE	FALSE
Cdkal1	FALSE	FALSE	FALSE
Rhox6	FALSE	FALSE	FALSE
Htra1	FALSE	FALSE	FALSE
Zbtb17	FALSE	FALSE	FALSE
Clcnkb	FALSE	FALSE	FALSE
Fam131c	FALSE	FALSE	FALSE
Fblim1	FALSE	FALSE	FALSE
Hspb7	FALSE	FALSE	FALSE
Mob1b	FALSE	FALSE	FALSE
Atp6v1b1	FALSE	FALSE	FALSE
Vax1	FALSE	FALSE	FALSE
Atp6v1b2	FALSE	FALSE	FALSE
Eps15l1	FALSE	FALSE	FALSE
Osgep	FALSE	FALSE	FALSE
Aamp	FALSE	FALSE	FALSE
Tmbim1	FALSE	FALSE	FALSE
Arpc2	FALSE	FALSE	FALSE
Kmt2b	FALSE	FALSE	FALSE
Zbtb32	FALSE	FALSE	FALSE
Etv2	FALSE	FALSE	FALSE
Upk1a	FALSE	FALSE	FALSE
Tmem147	FALSE	FALSE	FALSE
Rps9	FALSE	FALSE	FALSE
Tfpt	FALSE	FALSE	FALSE
Ggt1	FALSE	FALSE	FALSE
Crip2	FALSE	FALSE	FALSE
Crip1	FALSE	FALSE	FALSE
Cbfa2t3	FALSE	FALSE	FALSE
Fbln1	FALSE	FALSE	FALSE
Tek	FALSE	FALSE	FALSE
Elovl1	FALSE	FALSE	FALSE
Med8	FALSE	FALSE	FALSE
Hyi	FALSE	FALSE	FALSE
Nectin4	FALSE	FALSE	FALSE
Pfdn2	FALSE	FALSE	FALSE
Rnf114	FALSE	FALSE	FALSE
C330007P06Rik	FALSE	FALSE	FALSE
Neurl1a	FALSE	FALSE	FALSE
Srm	FALSE	FALSE	FALSE
Epha2	FALSE	FALSE	FALSE
Rbm14	FALSE	FALSE	FALSE
Actn3	FALSE	FALSE	FALSE
A530013C23Rik	FALSE	FALSE	FALSE
Zdhhc24	FALSE	FALSE	FALSE
Bbs1	FALSE	FALSE	FALSE
Slc34a3	FALSE	FALSE	FALSE
Ndor1	FALSE	FALSE	FALSE
Nsmf	FALSE	FALSE	FALSE
Pdk1	FALSE	FALSE	FALSE
Ptbp1	FALSE	FALSE	FALSE
Mvd	FALSE	FALSE	FALSE
Cyba	FALSE	FALSE	FALSE
Prkag3	FALSE	FALSE	FALSE
Cryba2	FALSE	FALSE	FALSE
Atp7b	FALSE	FALSE	FALSE
Defb2	FALSE	FALSE	FALSE
Slc4a1	FALSE	FALSE	FALSE
Rundc3a	FALSE	FALSE	FALSE
Slc4a3	FALSE	FALSE	FALSE
Cdt1	FALSE	FALSE	FALSE
Runx1t1	FALSE	FALSE	FALSE
Snai3	FALSE	FALSE	FALSE
Aprt	FALSE	FALSE	FALSE
Gtf2h1	FALSE	FALSE	FALSE
Abhd1	FALSE	FALSE	FALSE
Slc5a6	FALSE	FALSE	FALSE
Tcf23	FALSE	FALSE	FALSE
Nphs1	FALSE	FALSE	FALSE
Aplp1	FALSE	FALSE	FALSE
Qrich1	FALSE	FALSE	FALSE
P4htm	FALSE	FALSE	FALSE
Usp19	FALSE	FALSE	FALSE
Pola1	FALSE	FALSE	FALSE
Cdc42	FALSE	FALSE	FALSE
Pknox1	FALSE	FALSE	FALSE
D130043K22Rik	FALSE	FALSE	FALSE
Gmnn	FALSE	FALSE	FALSE
Zfp184	FALSE	FALSE	FALSE
Cyp27b1	FALSE	FALSE	FALSE
Cdk4	FALSE	FALSE	FALSE
Mettl1	FALSE	FALSE	FALSE
Kif5b	FALSE	FALSE	FALSE
Saal1	FALSE	FALSE	FALSE
Tph2	FALSE	FALSE	FALSE
Krt23	FALSE	FALSE	FALSE
Cnp	FALSE	FALSE	FALSE
Ttc25	FALSE	FALSE	FALSE
Sod2	FALSE	FALSE	FALSE
Tmco6	FALSE	FALSE	FALSE
Stambp	FALSE	FALSE	FALSE
Ezh1	FALSE	FALSE	FALSE
Hap1	FALSE	FALSE	FALSE
P3h4	FALSE	FALSE	FALSE
Klk4	FALSE	FALSE	FALSE
Syngr3	FALSE	FALSE	FALSE
Vars	FALSE	FALSE	FALSE
Vwa7	FALSE	FALSE	FALSE
Hspa1l	FALSE	FALSE	FALSE
Slc44a4	FALSE	FALSE	FALSE
Msh5	FALSE	FALSE	FALSE
Abhd16a	FALSE	FALSE	FALSE
Neu1	FALSE	FALSE	FALSE
Ddah2	FALSE	FALSE	FALSE
Clic1	FALSE	FALSE	FALSE
Lsm2	FALSE	FALSE	FALSE
Pole	FALSE	FALSE	FALSE
Atp1a2	FALSE	FALSE	FALSE
Atp1a4	FALSE	FALSE	FALSE
Casq1	FALSE	FALSE	FALSE
Stx1a	FALSE	FALSE	FALSE
Ceacam9	FALSE	FALSE	FALSE
Zfp775	FALSE	FALSE	FALSE
Scube2	FALSE	FALSE	FALSE
Mrpl49	FALSE	FALSE	FALSE
Dennd2c	FALSE	FALSE	FALSE
Gatad1	FALSE	FALSE	FALSE
Pcdha11	FALSE	FALSE	FALSE
2310003L06Rik	FALSE	FALSE	FALSE
M6pr	FALSE	FALSE	FALSE
Lrrc8a	FALSE	FALSE	FALSE
Mc5r	FALSE	FALSE	FALSE
Fance	FALSE	FALSE	FALSE
Hapln4	FALSE	FALSE	FALSE
Dus3l	FALSE	FALSE	FALSE
Gtpbp3	FALSE	FALSE	FALSE
Tgfbr1	FALSE	FALSE	FALSE
Rad51c	FALSE	FALSE	FALSE
Gabrb2	FALSE	FALSE	FALSE
Cav1	FALSE	FALSE	FALSE
Arpp19	FALSE	FALSE	FALSE
Bcl2l1	FALSE	FALSE	FALSE
Khsrp	FALSE	FALSE	FALSE
Ccdc124	FALSE	FALSE	FALSE
Cct4	FALSE	FALSE	FALSE
0610009B22Rik	FALSE	FALSE	FALSE
Cpt1c	FALSE	FALSE	FALSE
Twist2	FALSE	FALSE	FALSE
Zfp655	FALSE	FALSE	FALSE
Rhoa	FALSE	FALSE	FALSE
Ankrd26	FALSE	FALSE	FALSE
Aldh16a1	FALSE	FALSE	FALSE
Hnrnpa0	FALSE	FALSE	FALSE
Prrg2	FALSE	FALSE	FALSE
Hnrnph1	FALSE	FALSE	FALSE
Id3	FALSE	FALSE	FALSE
Tcap	FALSE	FALSE	FALSE
Arid1a	FALSE	FALSE	FALSE
Crlf1	FALSE	FALSE	FALSE
Ctsd	FALSE	FALSE	FALSE
Cabs1	FALSE	FALSE	FALSE
Hmgcll1	FALSE	FALSE	FALSE
Ttc9b	FALSE	FALSE	FALSE
Phox2a	FALSE	FALSE	FALSE
Abhd8	FALSE	FALSE	FALSE
Ift22	FALSE	FALSE	FALSE
1700008O03Rik	FALSE	FALSE	FALSE
Mid1ip1	FALSE	FALSE	FALSE
Ap2s1	FALSE	FALSE	FALSE
Fgfrl1	FALSE	FALSE	FALSE
4930432K21Rik	FALSE	FALSE	FALSE
Fhl2	FALSE	FALSE	FALSE
Emc10	FALSE	FALSE	FALSE
Clstn3	FALSE	FALSE	FALSE
Fbxw9	FALSE	FALSE	FALSE
Spib	FALSE	FALSE	FALSE
Fnbp4	FALSE	FALSE	FALSE
Cers4	FALSE	FALSE	FALSE
Scrn3	FALSE	FALSE	FALSE
Phax	FALSE	FALSE	FALSE
Tle1	FALSE	FALSE	FALSE
1700109H08Rik	FALSE	FALSE	FALSE
Relt	FALSE	FALSE	FALSE
Snrpb2	FALSE	FALSE	FALSE
Ubc	FALSE	FALSE	FALSE
Prpf31	FALSE	FALSE	FALSE
Sertad1	FALSE	FALSE	FALSE
Rdh13	FALSE	FALSE	FALSE
Adam21	FALSE	FALSE	FALSE
Nutf2	FALSE	FALSE	FALSE
Fut1	FALSE	FALSE	FALSE
Arpc5	FALSE	FALSE	FALSE
Rnf151	FALSE	FALSE	FALSE
Elavl2	FALSE	FALSE	FALSE
Pou2f2	FALSE	FALSE	FALSE
Mgst1	FALSE	FALSE	FALSE
Nfib	FALSE	FALSE	FALSE
Htr3b	FALSE	FALSE	FALSE
Rab25	FALSE	FALSE	FALSE
Ubqln4	FALSE	FALSE	FALSE
Rps18	FALSE	FALSE	FALSE
Rpl10	FALSE	FALSE	FALSE
Rps15a	FALSE	FALSE	FALSE
Ncaph2	FALSE	FALSE	FALSE
Hipk1	FALSE	FALSE	FALSE
Gprc5b	FALSE	FALSE	FALSE
Man1a2	FALSE	FALSE	FALSE
Ceacam5	FALSE	FALSE	FALSE
Acyp1	FALSE	FALSE	FALSE
Cldn13	FALSE	FALSE	FALSE
Cd163	FALSE	FALSE	FALSE
Hdac5	FALSE	FALSE	FALSE
Clec3a	FALSE	FALSE	FALSE
Vdac3	FALSE	FALSE	FALSE
Slc1a7	FALSE	FALSE	FALSE
Vps72	FALSE	FALSE	FALSE
Gabpa	FALSE	FALSE	FALSE
Bmp7	FALSE	FALSE	FALSE
Dynll1	FALSE	FALSE	FALSE
Pdcl	FALSE	FALSE	FALSE
Gm5965	FALSE	FALSE	FALSE
Rsph14	FALSE	FALSE	FALSE
Nf2	FALSE	FALSE	FALSE
Cabp7	FALSE	FALSE	FALSE
Zmat5	FALSE	FALSE	FALSE
Ewsr1	FALSE	FALSE	FALSE
Ap1b1	FALSE	FALSE	FALSE
Gstt4	FALSE	FALSE	FALSE
Gnat2	FALSE	FALSE	FALSE
Bcl2l13	FALSE	FALSE	FALSE
2610028H24Rik	FALSE	FALSE	FALSE
Spatc1l	FALSE	FALSE	FALSE
Dqx1	FALSE	FALSE	FALSE
Ccl8	FALSE	FALSE	FALSE
Lnpk	FALSE	FALSE	FALSE
Prr29	FALSE	FALSE	FALSE
Mymk	FALSE	FALSE	FALSE
Fam163b	FALSE	FALSE	FALSE
Trpm5	FALSE	FALSE	FALSE
Ascl2	FALSE	FALSE	FALSE
Rarres2	FALSE	FALSE	FALSE
Ube2g2	FALSE	FALSE	FALSE
Mpo	FALSE	FALSE	FALSE
Lpo	FALSE	FALSE	FALSE
Met	FALSE	FALSE	FALSE
Slc16a12	FALSE	FALSE	FALSE
Syn2	FALSE	FALSE	FALSE
Elk1	FALSE	FALSE	FALSE
Nav1	FALSE	FALSE	FALSE
Myod1	FALSE	FALSE	FALSE
Otog	FALSE	FALSE	FALSE
Rnmt	FALSE	FALSE	FALSE
Kcnq1	FALSE	FALSE	FALSE
Srp14	FALSE	FALSE	FALSE
6330409D20Rik	FALSE	FALSE	FALSE
Cdk9	FALSE	FALSE	FALSE
Tor2a	FALSE	FALSE	FALSE
Fpgs	FALSE	FALSE	FALSE
Mkl2	FALSE	FALSE	FALSE
Cbx5	FALSE	FALSE	FALSE
Odam	FALSE	FALSE	FALSE
St6galnac1	FALSE	FALSE	FALSE
Taf7l	FALSE	FALSE	FALSE
Sardh	FALSE	FALSE	FALSE
Vav2	FALSE	FALSE	FALSE
Tex15	FALSE	FALSE	FALSE
Ppp2cb	FALSE	FALSE	FALSE
G0s2	FALSE	FALSE	FALSE
Dmap1	FALSE	FALSE	FALSE
Pla2g12b	FALSE	FALSE	FALSE
Mcu	FALSE	FALSE	FALSE
Oit3	FALSE	FALSE	FALSE
Tex11	FALSE	FALSE	FALSE
Fxyd5	FALSE	FALSE	FALSE
Kcnd1	FALSE	FALSE	FALSE
Nuak2	FALSE	FALSE	FALSE
Ick	FALSE	FALSE	FALSE
Sdhb	FALSE	FALSE	FALSE
Cox4i2	FALSE	FALSE	FALSE
Snap47	FALSE	FALSE	FALSE
Wnt3a	FALSE	FALSE	FALSE
Kdsr	FALSE	FALSE	FALSE
Vps4b	FALSE	FALSE	FALSE
Nxf2	FALSE	FALSE	FALSE
Taz	FALSE	FALSE	FALSE
Kif19a	FALSE	FALSE	FALSE
Aldh3a2	FALSE	FALSE	FALSE
Zmynd10	FALSE	FALSE	FALSE
Tmem115	FALSE	FALSE	FALSE
Hyal2	FALSE	FALSE	FALSE
Ifrd2	FALSE	FALSE	FALSE
Hyal1	FALSE	FALSE	FALSE
Tusc2	FALSE	FALSE	FALSE
Nprl2	FALSE	FALSE	FALSE
Slc38a3	FALSE	FALSE	FALSE
Cacna2d2	FALSE	FALSE	FALSE
Rassf1	FALSE	FALSE	FALSE
Epn3	FALSE	FALSE	FALSE
Rnf112	FALSE	FALSE	FALSE
Slc3a2	FALSE	FALSE	FALSE
Stx5a	FALSE	FALSE	FALSE
Slc47a1	FALSE	FALSE	FALSE
Pifo	FALSE	FALSE	FALSE
Tnfrsf13b	FALSE	FALSE	FALSE
Spire2	FALSE	FALSE	FALSE
Prox1	FALSE	FALSE	FALSE
2610507B11Rik	FALSE	FALSE	FALSE
AI597479	FALSE	FALSE	FALSE
Tmem86a	FALSE	FALSE	FALSE
Optc	FALSE	FALSE	FALSE
Tex14	FALSE	FALSE	FALSE
Ifi35	FALSE	FALSE	FALSE
Rdm1	FALSE	FALSE	FALSE
Gosr1	FALSE	FALSE	FALSE
Spaca7	FALSE	FALSE	FALSE
Kansl3	FALSE	FALSE	FALSE
Ebf3	FALSE	FALSE	FALSE
Uckl1os	FALSE	FALSE	FALSE
Faf1	FALSE	FALSE	FALSE
Tsacc	FALSE	FALSE	FALSE
Mettl16	FALSE	FALSE	FALSE
Dazl	FALSE	FALSE	FALSE
Pigyl	FALSE	FALSE	FALSE
Rbm25	FALSE	FALSE	FALSE
Psen2	FALSE	FALSE	FALSE
Acaa1b	FALSE	FALSE	FALSE
Fads1	FALSE	FALSE	FALSE
Lmbr1	FALSE	FALSE	FALSE
Tnfrsf22	FALSE	FALSE	FALSE
Cars	FALSE	FALSE	FALSE
Phlda2	FALSE	FALSE	FALSE
Asz1	FALSE	FALSE	FALSE
Wnt2	FALSE	FALSE	FALSE
Gabra1	FALSE	FALSE	FALSE
Grid2ip	FALSE	FALSE	FALSE
1700006E09Rik	FALSE	FALSE	FALSE
Apip	FALSE	FALSE	FALSE
Pdhx	FALSE	FALSE	FALSE
Vac14	FALSE	FALSE	FALSE
Mcoln2	FALSE	FALSE	FALSE
Slc5a1	FALSE	FALSE	FALSE
1700049J03Rik	FALSE	FALSE	FALSE
Akt1s1	FALSE	FALSE	FALSE
Cfap161	FALSE	FALSE	FALSE
Vipr2	FALSE	FALSE	FALSE
Thg1l	FALSE	FALSE	FALSE
Adam19	FALSE	FALSE	FALSE
Pabpc4	FALSE	FALSE	FALSE
Exoc3l2	FALSE	FALSE	FALSE
Zfp296	FALSE	FALSE	FALSE
Plin5	FALSE	FALSE	FALSE
Sugp1	FALSE	FALSE	FALSE
Dmrtc2	FALSE	FALSE	FALSE
Gm5893	FALSE	FALSE	FALSE
Dhdh	FALSE	FALSE	FALSE
Zfp790	FALSE	FALSE	FALSE
Cpb1	FALSE	FALSE	FALSE
Slc25a41	FALSE	FALSE	FALSE
Fsd1	FALSE	FALSE	FALSE
Pinlyp	FALSE	FALSE	FALSE
Sptbn4	FALSE	FALSE	FALSE
Pgam1	FALSE	FALSE	FALSE
Evi5	FALSE	FALSE	FALSE
Evi5l	FALSE	FALSE	FALSE
Snapc2	FALSE	FALSE	FALSE
Git1	FALSE	FALSE	FALSE
Gltp	FALSE	FALSE	FALSE
Bnip2	FALSE	FALSE	FALSE
Ccnt1	FALSE	FALSE	FALSE
4930579F01Rik	FALSE	FALSE	FALSE
Dhdds	FALSE	FALSE	FALSE
Ubxn11	FALSE	FALSE	FALSE
Mogat1	FALSE	FALSE	FALSE
Tex22	FALSE	FALSE	FALSE
Wnt8a	FALSE	FALSE	FALSE
Ehf	FALSE	FALSE	FALSE
Nanog	FALSE	FALSE	FALSE
Tmem167	FALSE	FALSE	FALSE
Steap4	FALSE	FALSE	FALSE
Kif11	FALSE	FALSE	FALSE
Rpa3	FALSE	FALSE	FALSE
Mlkl	FALSE	FALSE	FALSE
Phox2b	FALSE	FALSE	FALSE
Tnpo3	FALSE	FALSE	FALSE
Zfp715	FALSE	FALSE	FALSE
Retn	FALSE	FALSE	FALSE
Acp4	FALSE	FALSE	FALSE
Cdh23	FALSE	FALSE	FALSE
Rps5	FALSE	FALSE	FALSE
Podnl1	FALSE	FALSE	FALSE
Adgrl1	FALSE	FALSE	FALSE
2200002J24Rik	FALSE	FALSE	FALSE
Etv5	FALSE	FALSE	FALSE
Tmem190	FALSE	FALSE	FALSE
Gfod2	FALSE	FALSE	FALSE
Enkd1	FALSE	FALSE	FALSE
4933405L10Rik	FALSE	FALSE	FALSE
Atp6v0d1	FALSE	FALSE	FALSE
Slc41a1	FALSE	FALSE	FALSE
Fer1l4	FALSE	FALSE	FALSE
4931406B18Rik	FALSE	FALSE	FALSE
Iglon5	FALSE	FALSE	FALSE
Igf2bp1	FALSE	FALSE	FALSE
B4galnt2	FALSE	FALSE	FALSE
Card14	FALSE	FALSE	FALSE
Tmem175	FALSE	FALSE	FALSE
Bcas1	FALSE	FALSE	FALSE
4833413E03Rik	FALSE	FALSE	FALSE
Aldh1a2	FALSE	FALSE	FALSE
Ndufs2	FALSE	FALSE	FALSE
Snx31	FALSE	FALSE	FALSE
Atraid	FALSE	FALSE	FALSE
Cad	FALSE	FALSE	FALSE
Lypd8	FALSE	FALSE	FALSE
Sh3bp5l	FALSE	FALSE	FALSE
1810065E05Rik	FALSE	FALSE	FALSE
Atad1	FALSE	FALSE	FALSE
Pten	FALSE	FALSE	FALSE
4933402N03Rik	FALSE	FALSE	FALSE
Pea15a	FALSE	FALSE	FALSE
Tnfaip8l2	FALSE	FALSE	FALSE
Trnt1	FALSE	FALSE	FALSE
Ly6g6e	FALSE	FALSE	FALSE
Ehmt2	FALSE	FALSE	FALSE
Med16	FALSE	FALSE	FALSE
Tmem259	FALSE	FALSE	FALSE
Rnf170	FALSE	FALSE	FALSE
Clip3	FALSE	FALSE	FALSE
Thap8	FALSE	FALSE	FALSE
Myl2	FALSE	FALSE	FALSE
Dedd	FALSE	FALSE	FALSE
Mcemp1	FALSE	FALSE	FALSE
Nit1	FALSE	FALSE	FALSE
Pax5	FALSE	FALSE	FALSE
Rnf168	FALSE	FALSE	FALSE
Tctex1d2	FALSE	FALSE	FALSE
Chp1	FALSE	FALSE	FALSE
Sval2	FALSE	FALSE	FALSE
Trpv4	FALSE	FALSE	FALSE
Tvp23b	FALSE	FALSE	FALSE
Dnajc7	FALSE	FALSE	FALSE
Zfp385c	FALSE	FALSE	FALSE
Cacybp	FALSE	FALSE	FALSE
Cluap1	FALSE	FALSE	FALSE
Zswim7	FALSE	FALSE	FALSE
Pigl	FALSE	FALSE	FALSE
Ndufa2	FALSE	FALSE	FALSE
Glis2	FALSE	FALSE	FALSE
Bicc1	FALSE	FALSE	FALSE
Ube2z	FALSE	FALSE	FALSE
Gip	FALSE	FALSE	FALSE
Tmem87b	FALSE	FALSE	FALSE
Anapc1	FALSE	FALSE	FALSE
Mertk	FALSE	FALSE	FALSE
Tsg101	FALSE	FALSE	FALSE
Hps5	FALSE	FALSE	FALSE
Map3k4	FALSE	FALSE	FALSE
Piezo1	FALSE	FALSE	FALSE
Rnf166	FALSE	FALSE	FALSE
Ankrd52	FALSE	FALSE	FALSE
Pkd2l2	FALSE	FALSE	FALSE
Srp19	FALSE	FALSE	FALSE
Tmbim7	FALSE	FALSE	FALSE
Clec4f	FALSE	FALSE	FALSE
Klra17	FALSE	FALSE	FALSE
Rbsn	FALSE	FALSE	FALSE
Mrps25	FALSE	FALSE	FALSE
Dguok	FALSE	FALSE	FALSE
Csf1	FALSE	FALSE	FALSE
Strip1	FALSE	FALSE	FALSE
Kif1a	FALSE	FALSE	FALSE
Alx3	FALSE	FALSE	FALSE
Slc25a11	FALSE	FALSE	FALSE
Chrne	FALSE	FALSE	FALSE
Cmc2	FALSE	FALSE	FALSE
Chfr	FALSE	FALSE	FALSE
Ceacam16	FALSE	FALSE	FALSE
Hoxa2	FALSE	FALSE	FALSE
Ankrd53	FALSE	FALSE	FALSE
Tex261	FALSE	FALSE	FALSE
Dll1	FALSE	FALSE	FALSE
Nol3	FALSE	FALSE	FALSE
Fhod1	FALSE	FALSE	FALSE
Slc9a5	FALSE	FALSE	FALSE
Elmo3	FALSE	FALSE	FALSE
4931428F04Rik	FALSE	FALSE	FALSE
Tppp3	FALSE	FALSE	FALSE
Msh3	FALSE	FALSE	FALSE
Adamts13	FALSE	FALSE	FALSE
Tmem208	FALSE	FALSE	FALSE
E2f4	FALSE	FALSE	FALSE
Surf4	FALSE	FALSE	TRUE
Surf2	FALSE	FALSE	FALSE
Naf1	FALSE	FALSE	FALSE
Yes1	FALSE	FALSE	FALSE
Ppp1cb	FALSE	FALSE	FALSE
Gorasp2	FALSE	FALSE	FALSE
Tsen15	FALSE	FALSE	FALSE
Oc90	FALSE	FALSE	FALSE
Trappc2l	FALSE	FALSE	FALSE
Acsf3	FALSE	FALSE	FALSE
Ddx19a	FALSE	FALSE	FALSE
Galns	FALSE	FALSE	FALSE
Gata2	FALSE	FALSE	FALSE
C8g	FALSE	FALSE	FALSE
Entpd2	FALSE	FALSE	FALSE
Rabl6	FALSE	FALSE	FALSE
Ptgds	FALSE	FALSE	FALSE
Edf1	FALSE	FALSE	FALSE
Clic3	FALSE	FALSE	FALSE
Npdc1	FALSE	FALSE	FALSE
Fbxw5	FALSE	FALSE	FALSE
Slc25a13	FALSE	FALSE	FALSE
Ube2i	FALSE	FALSE	FALSE
Tsr3	FALSE	FALSE	FALSE
Unkl	FALSE	FALSE	FALSE
Lrrk1	FALSE	FALSE	FALSE
Aldh1a3	FALSE	FALSE	FALSE
Sirt2	FALSE	FALSE	FALSE
Hnrnpl	FALSE	FALSE	FALSE
Casd1	FALSE	FALSE	FALSE
Cnksr3	FALSE	FALSE	FALSE
Mtmr1	FALSE	FALSE	FALSE
Hmgb3	FALSE	TRUE	FALSE
Map2	FALSE	FALSE	FALSE
Cyp2j9	FALSE	FALSE	FALSE
Nipsnap3a	FALSE	FALSE	FALSE
Abca1	FALSE	FALSE	FALSE
Nipsnap3b	FALSE	FALSE	FALSE
Lage3	FALSE	FALSE	FALSE
Ubl4a	FALSE	FALSE	FALSE
Gdi1	FALSE	FALSE	FALSE
Sash1	FALSE	FALSE	FALSE
Slamf6	FALSE	FALSE	FALSE
Slamf1	FALSE	FALSE	FALSE
Zdhhc12	FALSE	FALSE	FALSE
Endog	FALSE	FALSE	FALSE
Cybb	FALSE	FALSE	FALSE
Golga7	FALSE	FALSE	FALSE
Xk	FALSE	FALSE	FALSE
Pcolce2	FALSE	FALSE	FALSE
Cd48	FALSE	FALSE	FALSE
Clpx	FALSE	FALSE	FALSE
Trabd	FALSE	FALSE	FALSE
Mov10l1	FALSE	FALSE	FALSE
Tmem27	FALSE	FALSE	FALSE
Ace2	FALSE	FALSE	FALSE
C4a	FALSE	FALSE	FALSE
Ager	FALSE	FALSE	FALSE
Atf6b	FALSE	FALSE	FALSE
Egfl8	FALSE	FALSE	FALSE
Notch4	FALSE	FALSE	FALSE
Ppt2	FALSE	FALSE	FALSE
Prrt1	FALSE	FALSE	FALSE
Rnf5	FALSE	FALSE	FALSE
Fam163a	FALSE	FALSE	FALSE
Cacfd1	FALSE	FALSE	FALSE
Hivep2	FALSE	FALSE	FALSE
2310057J18Rik	FALSE	FALSE	FALSE
Arnt	FALSE	FALSE	FALSE
Mocs2	FALSE	FALSE	FALSE
Nat9	FALSE	FALSE	FALSE
Lpl	FALSE	FALSE	FALSE
Atp6v0e	FALSE	FALSE	FALSE
Nkx2-5	FALSE	FALSE	FALSE
Zfp318	FALSE	FALSE	FALSE
Srf	FALSE	FALSE	FALSE
Gata3	FALSE	FALSE	FALSE
Gata5	FALSE	FALSE	FALSE
Lama5	FALSE	FALSE	FALSE
Steap1	FALSE	FALSE	FALSE
Steap2	FALSE	FALSE	FALSE
Serac1	FALSE	FALSE	FALSE
Awat1	FALSE	FALSE	FALSE
Pdzd11	FALSE	FALSE	FALSE
Setdb1	FALSE	FALSE	FALSE
Anxa9	FALSE	FALSE	FALSE
Arnt2	FALSE	FALSE	FALSE
Prune1	FALSE	FALSE	FALSE
Cers2	FALSE	FALSE	FALSE
Nlrp5	FALSE	FALSE	FALSE
Capza2	FALSE	FALSE	FALSE
Plekho1	FALSE	FALSE	FALSE
Vps45	FALSE	FALSE	FALSE
Prpf3	FALSE	FALSE	FALSE
Anp32e	FALSE	FALSE	FALSE
Aph1a	FALSE	FALSE	FALSE
Tab2	FALSE	FALSE	FALSE
Ppil4	FALSE	FALSE	FALSE
Eps8	FALSE	FALSE	FALSE
Med22	FALSE	FALSE	FALSE
Abo	FALSE	FALSE	FALSE
Surf1	FALSE	FALSE	FALSE
Med28	FALSE	FALSE	FALSE
Qdpr	FALSE	FALSE	FALSE
Tnr	FALSE	FALSE	FALSE
Sqstm1	FALSE	FALSE	FALSE
Nfe2l2	FALSE	FALSE	FALSE
Rxrg	FALSE	FALSE	FALSE
Rxra	FALSE	FALSE	FALSE
Adamtsl4	FALSE	FALSE	FALSE
Fcrls	FALSE	FALSE	FALSE
Cd5l	FALSE	FALSE	FALSE
Prpsap1	FALSE	FALSE	FALSE
Fam184b	FALSE	FALSE	FALSE
Ncapg	FALSE	FALSE	FALSE
Lcorl	FALSE	FALSE	FALSE
Amdhd1	FALSE	FALSE	FALSE
Dstn	FALSE	FALSE	FALSE
Gtf2ird2	FALSE	FALSE	FALSE
Bola1	FALSE	FALSE	FALSE
Gatsl2	FALSE	FALSE	FALSE
Fcgr1	FALSE	FALSE	FALSE
Ncf1	FALSE	FALSE	FALSE
Wnt11	FALSE	FALSE	FALSE
Adss	FALSE	FALSE	FALSE
1700016C15Rik	FALSE	FALSE	FALSE
Lrrc27	FALSE	FALSE	FALSE
Stk32c	FALSE	FALSE	FALSE
Fnta	FALSE	FALSE	FALSE
Lbp	FALSE	FALSE	FALSE
Fli1	FALSE	FALSE	FALSE
Stard13	FALSE	FALSE	FALSE
Tenm1	FALSE	FALSE	FALSE
Camk1g	FALSE	FALSE	FALSE
Diexf	FALSE	FALSE	FALSE
Hsd11b1	FALSE	FALSE	FALSE
H2-M3	FALSE	FALSE	FALSE
Lonrf3	FALSE	FALSE	FALSE
Atp5e	FALSE	FALSE	FALSE
Nelfcd	FALSE	FALSE	FALSE
Tubb1	FALSE	FALSE	FALSE
Ctsz	FALSE	FALSE	FALSE
Prelid3b	FALSE	FALSE	FALSE
Sertad4	FALSE	FALSE	FALSE
H2-M2	FALSE	FALSE	FALSE
Ube2a	FALSE	FALSE	FALSE
Slc25a5	FALSE	FALSE	FALSE
Atp1b4	FALSE	FALSE	FALSE
Ppdpf	FALSE	FALSE	FALSE
Kcnq2	FALSE	FALSE	FALSE
Eef1a2	FALSE	FALSE	FALSE
Pls3	FALSE	FALSE	FALSE
Mpped2	FALSE	FALSE	FALSE
Nkap	FALSE	FALSE	FALSE
Ndufa1	FALSE	FALSE	FALSE
Cr1l	FALSE	FALSE	FALSE
Ppfibp1	FALSE	FALSE	FALSE
Cd46	FALSE	FALSE	FALSE
Cd34	FALSE	FALSE	FALSE
Plgrkt	FALSE	FALSE	FALSE
Cd274	FALSE	FALSE	FALSE
Pdcd1lg2	FALSE	FALSE	FALSE
Gtf3a	FALSE	FALSE	FALSE
Mtif3	FALSE	FALSE	FALSE
Lnx2	FALSE	FALSE	FALSE
Il19	FALSE	FALSE	FALSE
Dyrk3	FALSE	FALSE	FALSE
Mapkapk2	FALSE	FALSE	FALSE
Il10	FALSE	FALSE	FALSE
Lamp2	FALSE	FALSE	FALSE
Foxred2	FALSE	FALSE	FALSE
H3f3b	FALSE	FALSE	FALSE
Phf21b	FALSE	FALSE	FALSE
Nlrp14	FALSE	FALSE	FALSE
Mrps18c	FALSE	FALSE	FALSE
Sulf1	FALSE	FALSE	FALSE
Srsf6	FALSE	FALSE	FALSE
Plcg1	FALSE	FALSE	FALSE
Kctd2	FALSE	FALSE	FALSE
Kctd5	FALSE	FALSE	FALSE
Pom121l2	FALSE	FALSE	FALSE
Etaa1	FALSE	FALSE	FALSE
Matn4	FALSE	FALSE	FALSE
Svs4	FALSE	FALSE	FALSE
Svs6	FALSE	FALSE	FALSE
Slpi	FALSE	FALSE	FALSE
Svs3a	FALSE	FALSE	FALSE
Svs5	FALSE	FALSE	FALSE
Rbpjl	FALSE	FALSE	FALSE
Sdc4	FALSE	FALSE	FALSE
Ccdc70	FALSE	FALSE	FALSE
Il13ra1	FALSE	FALSE	FALSE
Prl5a1	FALSE	FALSE	FALSE
Nbr1	FALSE	FALSE	FALSE
Cyth1	FALSE	FALSE	FALSE
Rnd3	FALSE	FALSE	FALSE
Brca1	FALSE	FALSE	FALSE
Gast	FALSE	FALSE	FALSE
Cntnap1	FALSE	FALSE	FALSE
Nt5c3b	FALSE	FALSE	FALSE
Coa3	FALSE	FALSE	FALSE
Zpbp2	FALSE	FALSE	FALSE
Gsdma	FALSE	FALSE	FALSE
Med24	FALSE	FALSE	FALSE
Gsdma2	FALSE	FALSE	FALSE
Psmd3	FALSE	FALSE	FALSE
Exosc10	FALSE	FALSE	FALSE
Glod4	FALSE	FALSE	FALSE
Vps53	FALSE	FALSE	FALSE
Taok1	FALSE	FALSE	FALSE
Dnttip1	FALSE	FALSE	FALSE
Tnnc2	FALSE	FALSE	FALSE
Cd300lg	FALSE	FALSE	FALSE
Spint4	FALSE	FALSE	FALSE
Pyy	FALSE	FALSE	FALSE
Mpp2	FALSE	FALSE	FALSE
Ppy	FALSE	FALSE	FALSE
Vtn	FALSE	FALSE	FALSE
Nlk	FALSE	FALSE	FALSE
Traf4	FALSE	FALSE	FALSE
Aldoc	FALSE	FALSE	FALSE
Stac2	FALSE	FALSE	FALSE
Rpl19	FALSE	FALSE	FALSE
Nek8	FALSE	FALSE	FALSE
Cacnb4	FALSE	FALSE	FALSE
Plxdc1	FALSE	FALSE	FALSE
Arl5b	FALSE	FALSE	FALSE
Zfp207	FALSE	FALSE	FALSE
Psmd11	FALSE	FALSE	FALSE
C1qtnf1	FALSE	FALSE	FALSE
Pipox	FALSE	FALSE	FALSE
Timp2	FALSE	FALSE	FALSE
Zc3h18	FALSE	FALSE	FALSE
Igfbp4	FALSE	FALSE	FALSE
Cdc6	FALSE	FALSE	FALSE
Suz12	FALSE	FALSE	FALSE
Atad5	FALSE	FALSE	FALSE
Crlf3	FALSE	FALSE	FALSE
Krt27	FALSE	FALSE	FALSE
Tns4	FALSE	FALSE	FALSE
Tnfaip1	FALSE	FALSE	FALSE
Abr	FALSE	FALSE	FALSE
Rab11fip4	FALSE	FALSE	FALSE
Cd40	FALSE	FALSE	FALSE
Slc35c2	FALSE	FALSE	FALSE
Zfp334	FALSE	FALSE	FALSE
Elmo2	FALSE	FALSE	FALSE
Wsb1	FALSE	FALSE	FALSE
Ttpal	FALSE	FALSE	FALSE
Rhot1	FALSE	FALSE	FALSE
Hnf4g	FALSE	FALSE	FALSE
Rhbdl3	FALSE	FALSE	FALSE
Ada	FALSE	FALSE	FALSE
Serinc3	FALSE	FALSE	FALSE
Tha1	FALSE	FALSE	FALSE
Pgs1	FALSE	FALSE	FALSE
Birc5	FALSE	FALSE	FALSE
Afmid	FALSE	FALSE	FALSE
Trp53tg5	FALSE	FALSE	FALSE
Pigt	FALSE	FALSE	FALSE
Wfdc2	FALSE	FALSE	FALSE
Etv4	FALSE	FALSE	FALSE
Eppin	FALSE	FALSE	FALSE
Dbndd2	FALSE	FALSE	FALSE
Mmp9	FALSE	FALSE	FALSE
Slc12a5	FALSE	FALSE	FALSE
Ghdc	FALSE	FALSE	FALSE
Pltp	FALSE	FALSE	FALSE
Zswim1	FALSE	FALSE	FALSE
Slc12a4	FALSE	FALSE	FALSE
Spata25	FALSE	FALSE	FALSE
Myo1c	FALSE	FALSE	FALSE
Crk	FALSE	FALSE	FALSE
Cox7c	FALSE	FALSE	FALSE
Pitpna	FALSE	FALSE	FALSE
Mlx	FALSE	FALSE	FALSE
Retreg3	FALSE	FALSE	FALSE
Jph2	FALSE	FALSE	FALSE
Dhx58	FALSE	FALSE	FALSE
Rab5a	FALSE	FALSE	FALSE
Hspb9	FALSE	FALSE	FALSE
Nkiras2	FALSE	FALSE	FALSE
Ift52	FALSE	FALSE	FALSE
Mybl2	FALSE	FALSE	FALSE
Sgk2	FALSE	FALSE	FALSE
Eya2	FALSE	FALSE	FALSE
B4galt5	FALSE	FALSE	FALSE
Gdap1l1	FALSE	FALSE	FALSE
Hnf4a	FALSE	FALSE	FALSE
Ptgis	FALSE	FALSE	FALSE
Cadps2	FALSE	FALSE	FALSE
Ddx27	FALSE	FALSE	FALSE
Cyth3	FALSE	FALSE	FALSE
Rac3	FALSE	FALSE	FALSE
Rrp7a	FALSE	FALSE	FALSE
Ints2	FALSE	FALSE	FALSE
Med13l	FALSE	FALSE	FALSE
Baiap2l2	FALSE	FALSE	FALSE
Mafk	FALSE	FALSE	FALSE
Med1	FALSE	FALSE	FALSE
Erbb3	FALSE	FALSE	FALSE
Stard3	FALSE	FALSE	FALSE
Ikzf3	FALSE	FALSE	FALSE
Mfng	FALSE	FALSE	FALSE
Vmp1	FALSE	FALSE	FALSE
Uchl5	FALSE	FALSE	FALSE
Glrx2	FALSE	FALSE	FALSE
Stk4	FALSE	FALSE	FALSE
Wfdc15b	FALSE	FALSE	FALSE
Pmp22	FALSE	FALSE	FALSE
Gdf9	FALSE	FALSE	FALSE
Zcchc10	FALSE	FALSE	FALSE
Tbx5	FALSE	FALSE	FALSE
Psmb6	FALSE	FALSE	FALSE
Spag7	FALSE	FALSE	FALSE
Pfn1	FALSE	FALSE	FALSE
Tomm34	FALSE	FALSE	FALSE
Ywhab	FALSE	FALSE	FALSE
Gpx3	FALSE	FALSE	FALSE
Anxa6	FALSE	FALSE	FALSE
Il12rb2	FALSE	FALSE	FALSE
Zkscan6	FALSE	FALSE	FALSE
Kpna2	FALSE	TRUE	FALSE
Smurf2	FALSE	FALSE	FALSE
Cep95	FALSE	FALSE	FALSE
Vezf1	FALSE	FALSE	FALSE
Cuedc1	FALSE	FALSE	FALSE
Srsf1	FALSE	FALSE	FALSE
Abi3	FALSE	FALSE	FALSE
Shroom1	FALSE	FALSE	FALSE
Kif3a	FALSE	FALSE	FALSE
2008-09-01	FALSE	FALSE	FALSE
Mtmr4	FALSE	FALSE	FALSE
Mrm1	FALSE	FALSE	FALSE
Mapt	FALSE	FALSE	FALSE
Kansl1	FALSE	FALSE	FALSE
Gid4	FALSE	FALSE	FALSE
Myo1b	FALSE	FALSE	FALSE
Dhx40	FALSE	FALSE	FALSE
Ypel2	FALSE	FALSE	FALSE
Akap1	FALSE	FALSE	FALSE
Nol11	FALSE	FALSE	FALSE
Derl2	FALSE	FALSE	FALSE
C1qbp	FALSE	FALSE	FALSE
Rpain	FALSE	FALSE	FALSE
6330403K07Rik	FALSE	FALSE	FALSE
Slc13a3	FALSE	FALSE	FALSE
Kcnab3	FALSE	FALSE	FALSE
Chd3	FALSE	FALSE	FALSE
Kdm6b	FALSE	FALSE	FALSE
1700125H20Rik	FALSE	FALSE	FALSE
Appbp2	FALSE	FALSE	FALSE
Wnt9b	FALSE	FALSE	FALSE
Adora2b	FALSE	FALSE	FALSE
Ncor1	FALSE	FALSE	FALSE
Trpv2	FALSE	FALSE	FALSE
Cenpv	FALSE	FALSE	FALSE
Pcgf2	FALSE	FALSE	FALSE
Cwc25	FALSE	FALSE	FALSE
1700001P01Rik	FALSE	FALSE	FALSE
Pip4k2b	FALSE	FALSE	FALSE
Trim37	FALSE	FALSE	FALSE
Ybx2	FALSE	FALSE	FALSE
Ctdnep1	FALSE	FALSE	FALSE
Elp5	FALSE	FALSE	FALSE
Slc2a4	FALSE	FALSE	FALSE
Gabarap	FALSE	FALSE	FALSE
Cldn7	FALSE	FALSE	FALSE
2810408A11Rik	FALSE	FALSE	FALSE
Phf23	FALSE	FALSE	FALSE
Acadvl	FALSE	FALSE	FALSE
Dnah11	FALSE	FALSE	FALSE
G3bp1	FALSE	FALSE	FALSE
Atox1	FALSE	FALSE	FALSE
Glra2	FALSE	FALSE	FALSE
Glra4	FALSE	FALSE	FALSE
Mief2	FALSE	FALSE	FALSE
Tbx3	FALSE	FALSE	FALSE
Mmp7	FALSE	FALSE	FALSE
Crhr1	FALSE	FALSE	FALSE
Dusp14	FALSE	FALSE	FALSE
Tada2a	FALSE	FALSE	FALSE
Ikzf1	FALSE	FALSE	FALSE
Tcaf3	FALSE	FALSE	FALSE
Pnpo	FALSE	FALSE	FALSE
Cog1	FALSE	FALSE	FALSE
Cbx1	FALSE	FALSE	FALSE
Cdk5rap3	FALSE	FALSE	FALSE
Copz2	FALSE	FALSE	FALSE
Slc25a39	FALSE	FALSE	FALSE
Sp2	FALSE	FALSE	FALSE
Aatf	FALSE	FALSE	FALSE
Lhx1	FALSE	FALSE	FALSE
Dync1h1	FALSE	FALSE	FALSE
Cpsf4l	FALSE	FALSE	FALSE
Pex12	FALSE	FALSE	FALSE
Ndel1	FALSE	FALSE	FALSE
Slc25a35	FALSE	FALSE	FALSE
Zbtb4	FALSE	FALSE	FALSE
Tnfsfm13	FALSE	FALSE	FALSE
Mpdu1	FALSE	FALSE	FALSE
Fxr2	FALSE	FALSE	FALSE
Atp5g3	FALSE	FALSE	FALSE
Cd68	FALSE	FALSE	FALSE
Acsl1	FALSE	FALSE	FALSE
Abca5	FALSE	FALSE	FALSE
Smyd4	FALSE	FALSE	FALSE
Lsp1	FALSE	FALSE	FALSE
Zfyve27	FALSE	FALSE	FALSE
Avpi1	FALSE	FALSE	FALSE
Sfrp5	FALSE	FALSE	FALSE
Rad51d	FALSE	FALSE	FALSE
Fndc8	FALSE	FALSE	FALSE
Unc45b	FALSE	FALSE	FALSE
Pank3	FALSE	FALSE	FALSE
Rars	FALSE	FALSE	FALSE
Wwc1	FALSE	FALSE	FALSE
Mrpl58	FALSE	FALSE	FALSE
Fdxr	FALSE	FALSE	FALSE
Otop3	FALSE	FALSE	FALSE
Mrpl45	FALSE	FALSE	FALSE
Irf1	FALSE	FALSE	FALSE
Slc22a5	FALSE	FALSE	FALSE
P4ha2	FALSE	FALSE	FALSE
Alox12e	FALSE	FALSE	FALSE
Arrb1	FALSE	FALSE	FALSE
Il3	FALSE	FALSE	FALSE
Csf2	FALSE	FALSE	FALSE
Tm4sf5	FALSE	FALSE	FALSE
Cxcl16	FALSE	FALSE	FALSE
Pelp1	FALSE	FALSE	FALSE
Med11	FALSE	FALSE	FALSE
Alox15	FALSE	FALSE	FALSE
Heatr9	FALSE	FALSE	FALSE
Ccl6	FALSE	FALSE	FALSE
Ccl4	FALSE	FALSE	FALSE
Natd1	FALSE	FALSE	FALSE
Map2k3	FALSE	FALSE	FALSE
Ywhah	FALSE	FALSE	FALSE
Hoxb1	FALSE	FALSE	FALSE
Sart3	FALSE	FALSE	FALSE
E2f2	FALSE	FALSE	FALSE
Nars2	FALSE	FALSE	FALSE
Slc35b4	FALSE	FALSE	FALSE
Fis1	FALSE	FALSE	FALSE
Plod1	FALSE	FALSE	FALSE
Rab3d	FALSE	FALSE	FALSE
Slc25a22	FALSE	FALSE	FALSE
Atp6ap1	FALSE	FALSE	FALSE
Dnase1l1	FALSE	FALSE	FALSE
Aldh3a1	FALSE	FALSE	FALSE
Ccl9	FALSE	FALSE	FALSE
Scrn1	FALSE	FALSE	FALSE
Isyna1	FALSE	FALSE	FALSE
Hars2	FALSE	FALSE	FALSE
Cacng2	FALSE	FALSE	FALSE
Tmem160	FALSE	FALSE	FALSE
Rab5c	FALSE	FALSE	FALSE
Styxl1	FALSE	FALSE	FALSE
Mdh2	FALSE	FALSE	FALSE
H13	FALSE	FALSE	FALSE
Rnf145	FALSE	FALSE	FALSE
Scn1b	FALSE	FALSE	FALSE
Atp6v1e1	FALSE	FALSE	FALSE
Chtf18	FALSE	FALSE	FALSE
Lhx9	FALSE	FALSE	FALSE
Etnppl	FALSE	FALSE	FALSE
Ppp1r12c	FALSE	FALSE	FALSE
Ahr	FALSE	FALSE	FALSE
Map1s	FALSE	FALSE	FALSE
Dpep1	FALSE	FALSE	FALSE
Tmem129	FALSE	FALSE	FALSE
Hsd17b1	FALSE	FALSE	FALSE
Atp6v0a1	FALSE	FALSE	FALSE
Psmc3ip	FALSE	FALSE	FALSE
Grb7	FALSE	FALSE	FALSE
Noxo1	FALSE	FALSE	FALSE
Aoc3	FALSE	FALSE	FALSE
Zfp687	FALSE	FALSE	FALSE
Gdpd2	FALSE	FALSE	FALSE
Sec14l4	FALSE	FALSE	FALSE
Calm3	FALSE	FALSE	FALSE
Cops3	FALSE	FALSE	FALSE
Fkbp8	FALSE	FALSE	FALSE
Ffar3	FALSE	FALSE	FALSE
Ddx39b	FALSE	FALSE	FALSE
Gipc1	FALSE	FALSE	FALSE
Tlcd1	FALSE	FALSE	FALSE
Plscr3	FALSE	FALSE	FALSE
Ptger1	FALSE	FALSE	FALSE
Xab2	FALSE	FALSE	FALSE
Rab4a	FALSE	FALSE	FALSE
Cd70	FALSE	FALSE	FALSE
Ubb	FALSE	TRUE	TRUE
Rcn3	FALSE	FALSE	FALSE
Slc6a8	FALSE	FALSE	FALSE
Arid3a	FALSE	FALSE	FALSE
Pdk4	FALSE	FALSE	FALSE
Ubxn6	FALSE	FALSE	FALSE
Mydgf	FALSE	FALSE	FALSE
Cyb561	FALSE	FALSE	FALSE
Sema6a	FALSE	FALSE	FALSE
Ccdc12	FALSE	FALSE	FALSE
Fmc1	FALSE	FALSE	FALSE
Akt3	FALSE	FALSE	FALSE
Mrpl24	FALSE	FALSE	FALSE
Gle1	FALSE	FALSE	FALSE
L3hypdh	FALSE	FALSE	FALSE
Slc35e1	FALSE	FALSE	FALSE
Calr3	FALSE	FALSE	FALSE
Tmc4	FALSE	FALSE	FALSE
Syne4	FALSE	FALSE	FALSE
Polr2i	FALSE	FALSE	FALSE
Prl8a1	FALSE	FALSE	FALSE
Krt10	FALSE	FALSE	FALSE
Iyd	FALSE	FALSE	FALSE
Rmnd1	FALSE	FALSE	FALSE
Ccdc170	FALSE	FALSE	FALSE
Esr1	FALSE	FALSE	FALSE
Fbxo5	FALSE	FALSE	FALSE
Mtrf1l	FALSE	FALSE	FALSE
Rgs17	FALSE	FALSE	FALSE
Hdac2	FALSE	FALSE	FALSE
Katna1	FALSE	FALSE	FALSE
Pcmt1	FALSE	FALSE	FALSE
Lrp11	FALSE	FALSE	FALSE
Sec63	FALSE	FALSE	FALSE
Nr2e1	FALSE	FALSE	FALSE
Snx3	FALSE	FALSE	FALSE
Aig1	FALSE	FALSE	FALSE
Adat2	FALSE	FALSE	FALSE
Pex3	FALSE	FALSE	FALSE
Fuca2	FALSE	FALSE	FALSE
Plagl1	FALSE	FALSE	FALSE
Cd164	FALSE	FALSE	FALSE
Smpd2	FALSE	FALSE	FALSE
Mical1	FALSE	FALSE	FALSE
Grm1	FALSE	FALSE	FALSE
Wasf1	FALSE	FALSE	FALSE
Slc22a16	FALSE	FALSE	FALSE
Amd-ps4	FALSE	FALSE	FALSE
Rev3l	FALSE	FALSE	FALSE
Traf3ip2	FALSE	FALSE	FALSE
Fyn	FALSE	FALSE	FALSE
Lama4	FALSE	FALSE	FALSE
Popdc3	FALSE	FALSE	FALSE
Tnfaip3	FALSE	FALSE	FALSE
Nmbr	FALSE	FALSE	FALSE
Gje1	FALSE	FALSE	FALSE
Vta1	FALSE	FALSE	FALSE
Smpdl3a	FALSE	FALSE	FALSE
Fabp7	FALSE	FALSE	FALSE
Pkib	FALSE	FALSE	FALSE
Serinc1	FALSE	FALSE	FALSE
Ccdc59	FALSE	FALSE	FALSE
P4ha1	FALSE	FALSE	FALSE
Lims1	FALSE	FALSE	FALSE
Ube2d1	FALSE	FALSE	FALSE
Mrln	FALSE	FALSE	FALSE
Slc17a8	FALSE	FALSE	FALSE
Epyc	FALSE	FALSE	FALSE
Rhobtb1	FALSE	FALSE	FALSE
Sgk1	FALSE	FALSE	FALSE
Ikbip	FALSE	FALSE	FALSE
Apaf1	FALSE	FALSE	FALSE
Med23	FALSE	FALSE	FALSE
Ctgf	FALSE	FALSE	FALSE
Moxd1	FALSE	FALSE	FALSE
Vnn3	FALSE	FALSE	FALSE
Hal	FALSE	FALSE	FALSE
Snrpf	FALSE	FALSE	FALSE
Ntn4	FALSE	FALSE	FALSE
Fgd6	FALSE	FALSE	FALSE
Socs2	FALSE	FALSE	FALSE
Nuak1	FALSE	FALSE	FALSE
4930463O16Rik	FALSE	FALSE	FALSE
Tcp11l2	FALSE	FALSE	FALSE
Rfx4	FALSE	FALSE	FALSE
Btbd11	FALSE	FALSE	FALSE
Timp3	FALSE	FALSE	FALSE
Hsp90b1	FALSE	FALSE	FALSE
Igf1	FALSE	FALSE	FALSE
Washc3	FALSE	FALSE	FALSE
Dram1	FALSE	FALSE	FALSE
Sycp3	FALSE	FALSE	FALSE
Mybpc1	FALSE	FALSE	FALSE
Sirt1	FALSE	FALSE	FALSE
Hnrnph3	FALSE	FALSE	FALSE
Rufy2	FALSE	FALSE	FALSE
Srgn	FALSE	FALSE	FALSE
Supv3l1	FALSE	FALSE	FALSE
Hkdc1	FALSE	FALSE	FALSE
Tacr2	FALSE	FALSE	FALSE
Fam241b	FALSE	FALSE	FALSE
Aifm2	FALSE	FALSE	FALSE
H2afy2	FALSE	FALSE	FALSE
Ppa1	FALSE	FALSE	FALSE
Npffr1	FALSE	FALSE	FALSE
Sgpl1	FALSE	FALSE	FALSE
Slc29a3	FALSE	FALSE	FALSE
Vsir	FALSE	FALSE	FALSE
Slc16a7	FALSE	FALSE	FALSE
Anapc16	FALSE	FALSE	FALSE
Dnajb12	FALSE	FALSE	FALSE
Micu1	FALSE	FALSE	FALSE
Cand1	FALSE	FALSE	FALSE
Pno1	FALSE	FALSE	FALSE
Plek	FALSE	FALSE	FALSE
Srgap1	FALSE	FALSE	FALSE
Egfr	FALSE	FALSE	FALSE
Vps54	FALSE	FALSE	FALSE
Pcsk4	FALSE	FALSE	FALSE
2310011J03Rik	FALSE	FALSE	FALSE
Peli1	FALSE	FALSE	FALSE
Apc2	FALSE	FALSE	FALSE
Lgr5	FALSE	FALSE	FALSE
Slc1a4	FALSE	FALSE	FALSE
Dock2	FALSE	FALSE	FALSE
Rab1a	FALSE	FALSE	FALSE
Gamt	FALSE	FALSE	FALSE
Ptprr	FALSE	FALSE	FALSE
Actr2	FALSE	FALSE	FALSE
Ndufs7	FALSE	FALSE	FALSE
Kcnmb1	FALSE	FALSE	FALSE
Mum1	FALSE	FALSE	FALSE
Gabrp	FALSE	FALSE	FALSE
Meis1	FALSE	FALSE	FALSE
Uqcr11	FALSE	FALSE	FALSE
Kcnmb4os1	FALSE	FALSE	FALSE
Tcf3	FALSE	FALSE	FALSE
Best3	FALSE	FALSE	FALSE
Cobl	FALSE	FALSE	FALSE
Grb10	FALSE	FALSE	FALSE
9530003J23Rik	FALSE	FALSE	FALSE
Ddc	FALSE	FALSE	FALSE
Cpm	FALSE	FALSE	FALSE
E2f7	FALSE	FALSE	FALSE
Mknk2	FALSE	FALSE	FALSE
Spata48	FALSE	FALSE	FALSE
Zpbp	FALSE	FALSE	FALSE
Phlda1	FALSE	FALSE	FALSE
Sf3a2	FALSE	FALSE	FALSE
Glipr1l1	FALSE	FALSE	FALSE
Glipr1l2	FALSE	FALSE	FALSE
Jsrp1	FALSE	FALSE	FALSE
Wif1	FALSE	FALSE	FALSE
[truncated: 40,879 more rows]
