# Supplementary material for: Single paternal dexamethasone challenge programs offspring metabolism and reveals multiple candidates in RNA-mediated inheritance
Source: iScience. 2021 Jul 16;24(8):102870. doi: 10.1016/j.isci.2021.102870 (PMC8346661; doi:10.1016/j.isci.2021.102870)
Supplement: Table S5. Data and analysis of sperm long RNA 14 days post Dex, related to Figure 6 — Sheet 1: List of normalized long RNA seq counts of sperm harvested 14 days post Dex and vehicle injection. Sheet 2: EdgeR results of a comparison between long RNA reads from sperm harvested 14 days post Dex and vehicle injection. Sheet 3: Raw values of qRT-PCR analysis for caput and cauda sperm circRNAs. [file mmc6.xls]

## Sheet: HS548_counts
HS548_counts		HS548_counts		HS548_counts		HS548_counts		HS548_counts		HS548_counts		HS548_counts
							Sperm	Sperm	Sperm	Sperm	Sperm	Sperm	Sperm	Sperm
							Vehicle	Vehicle	Vehicle	Vehicle	Dexamethasone	Dexamethasone	Dexamethasone	Dexamethasone
Ens_ID	Gene	Chrom	Strand	Start	End	RNA_type	KG_7_10	KG_7_11	KG_7_12	KG_7_13	KG_7_14	KG_7_15	KG_7_16	KG_7_17
ENSMUSG00000000085	Scmh1	chr4	+	120405280	120530186	regular	32.5216	36.22	9.71351	21.2017	23.2171	21.5833	25.7868	21.2159
ENSMUSG00000000125	Wnt3	chr11	+	103774149	103817957	regular	2.95651	9.80478	9.71351	18.1729	10.4851	2.27192	12.1086	7.71486
ENSMUSG00000000127	Fer	chr17	+	63896017	64139494	regular	79.8257	51.9077	38.854	58.557	71.1492	70.4296	72.8759	67.0229
ENSMUSG00000000131	Xpo6	chr7	-	126101714	126200501	regular	17.739	44.4099	9.71351	26.2497	16.4766	14.7675	30.4958	19.8513
ENSMUSG00000000167	Pih1d2	chr9	+	50617320	50625000	regular	14.7825	5.07542	29.1405	7.06723	4.49363	10.2236	6.95124	8.67922
ENSMUSG00000000215	Ins2	chr7	-	142678655	142743381	regular	2.95651	8.30523	9.71351	5.04802	9.7362	2.27192	6.95124	4.82179
ENSMUSG00000000275	Trim25	chr11	+	88999375	89020293	regular	2.95651	4.49867	0	5.04802	9.7362	3.40788	5.83007	6.7505
ENSMUSG00000000346	Dazap2	chr15	+	100615627	100620731	regular	0	4.26796	0	9.08644	8.23832	9.08769	3.13927	6.26832
ENSMUSG00000000365	Rnf17	chr14	+	56402580	56525032	regular	5.91301	8.42058	9.71351	5.04802	4.49363	9.08769	9.41781	11.0901
ENSMUSG00000000411	Tssk3	chr4	-	129489013	129491022	regular	41.3911	15.9184	0	34.3265	42.6895	34.0788	36.9985	19.2872
ENSMUSG00000000439	Mkrn2	chr6	+	115601901	115622624	regular	11.826	11.3043	19.427	12.1152	8.98726	9.08769	14.1267	11.5723
ENSMUSG00000000552	Zfp385a	chr15	-	103313894	103340086	regular	8.86952	14.0727	0	15.1441	11.2341	10.2236	16.369	8.19704
ENSMUSG00000000568	Hnrnpd	chr5	-	99955934	99978938	regular	11.826	3.22981	9.71351	1.0096	3.74469	9.08769	5.60584	7.71486
ENSMUSG00000000682	Cd52	chr4	-	134082447	134095082	regular	32.5216	46.7169	58.281	69.6627	61.413	78.3813	20.8537	34.7169
ENSMUSG00000000740	Rpl13	chr8	+	123102349	123105244	regular	18.8921	9.2165	9.71351	20.5656	15.7502	24.7526	11.5144	11.6302
ENSMUSG00000000751	Rpa1	chr11	-	75298165	75348324	regular	2.95651	7.38243	9.71351	7.06723	9.7362	10.2236	11.6601	6.7505
ENSMUSG00000000787	Ddx3x	chrX	+	13280969	13294052	regular	14.7825	3.34516	0	6.05762	8.98726	12.4956	8.07241	20.4926
ENSMUSG00000000804	Usp32	chr11	-	84984441	85140161	regular	133.043	38.0656	48.5675	82.7875	89.1237	64.7498	84.536	85.8278
ENSMUSG00000000811	Txnrd3	chr6	+	89643987	89675529	regular	5.91301	13.7267	0	20.1921	7.48938	10.2236	10.9874	17.3584
ENSMUSG00000000823	Zfp512b	chr2	-	181582102	181592803	regular	2.95651	14.3034	0	11.1056	8.23832	2.27192	4.26044	4.33961
ENSMUSG00000000915	Hip1r	chr5	+	123973627	124005558	regular	2.95651	8.30523	0	5.04802	10.4851	4.54384	13.9025	7.71486
ENSMUSG00000001052	Sec24b	chr3	-	129982758	130061553	regular	8.86952	7.61313	0	7.06723	3.74469	12.4956	5.83007	10.6079
ENSMUSG00000001089	Luzp1	chr4	+	136469760	136554780	regular	44.3476	54.5607	67.9945	65.6243	62.9108	63.6138	67.0458	63.1654
ENSMUSG00000001100	Poldip2	chr11	+	78512192	78522736	regular	5.91301	8.99733	19.427	13.1249	12.732	12.4956	10.9874	5.78615
ENSMUSG00000001120	Pcbp3	chr10	-	76761856	76961887	regular	14.7825	14.1881	0	7.06723	3.74469	12.4956	7.84817	7.71486
ENSMUSG00000001151	Pcnt	chr10	-	76351262	76442786	regular	17.739	50.1774	19.427	20.1921	20.2213	18.1754	21.9749	19.2872
ENSMUSG00000001156	Mxd1	chr6	-	86647041	86669161	regular	5.91301	2.76841	0	9.08644	8.23832	4.54384	7.3997	7.23268
ENSMUSG00000001173	Ocrl	chrX	+	47912386	47965868	regular	2.95651	7.84383	9.71351	5.04802	7.48938	11.3596	2.6908	4.82179
ENSMUSG00000001175	Calm1	chr12	+	100199434	100209814	regular	5.91301	17.0719	9.71351	18.1729	19.4724	20.4473	17.4902	18.805
ENSMUSG00000001211	Agpat3	chr10	-	78269177	78352489	regular	38.4346	38.6424	9.71351	24.2305	21.7192	32.9429	34.9804	20.7337
ENSMUSG00000001280	Sp1	chr15	+	102406142	102436404	regular	47.3041	41.9875	38.854	43.413	41.1916	37.4867	47.089	51.5931
ENSMUSG00000001289	Pfdn5	chr15	+	102326115	102331873	regular	14.7825	17.764	29.1405	25.2401	14.9788	22.7192	21.0779	23.8679
ENSMUSG00000001415	Smg5	chr3	+	88336259	88362338	regular	8.86952	12.6885	0	9.08644	14.9788	9.08769	17.0417	11.0901
ENSMUSG00000001416	Cct3	chr3	+	88297115	88321767	regular	0	11.8811	19.427	15.1441	10.1107	12.4956	9.75416	13.0188
ENSMUSG00000001419	Mef2d	chr3	+	88142371	88172086	regular	2.95651	10.0355	0	7.06723	7.48938	9.08769	14.3509	15.4297
ENSMUSG00000001424	Snd1	chr6	+	28475138	28935162	regular	14.7825	8.76663	9.71351	18.1729	17.9745	13.6315	12.7813	9.64358
ENSMUSG00000001440	Kpnb1	chr11	-	97159713	97187881	regular	7.39127	8.76663	0	12.1152	11.983	14.7675	10.3147	11.5723
ENSMUSG00000001441	Npepps	chr11	-	97205841	97280638	regular	26.6086	26.6459	0	18.1729	23.966	14.7675	24.4414	17.8406
ENSMUSG00000001472	Tcf25	chr8	+	123373752	123403835	regular	8.86952	8.07453	9.71351	6.05762	8.23832	6.81577	11.8844	9.64358
ENSMUSG00000001517	Foxm1	chr6	+	128362966	128376146	regular	2.95651	8.30523	9.71351	8.07683	2.24682	9.08769	5.3816	4.82179
ENSMUSG00000001552	Jup	chr11	-	100368957	100397763	regular	35.4781	28.6069	9.71351	12.1152	14.2298	21.5833	18.1629	8.19704
ENSMUSG00000001558	Klhl10	chr11	+	100441916	100457022	regular	292.694	215.244	184.557	238.267	187.235	193.113	237.912	235.785
ENSMUSG00000001576	Ergic1	chr17	+	26561488	26656931	regular	0	8.07453	9.71351	9.08644	2.24682	9.08769	4.0362	5.30397
ENSMUSG00000001687	Ubl3	chr5	-	148504634	148552789	regular	67.9997	47.5244	19.427	39.3746	41.9406	43.1665	46.1921	43.9747
ENSMUSG00000001774	Chordc1	chr9	+	18292124	18317442	regular	11.826	16.0337	9.71351	12.1152	12.732	9.08769	13.0055	19.2872
ENSMUSG00000001794	Capns1	chr7	-	30186935	30198811	regular	8.86952	14.8802	9.71351	34.3265	17.9745	7.95173	23.5445	21.698
ENSMUSG00000001829	Clpb	chr7	+	101663632	101795506	regular	371.042	354.183	233.124	322.569	287.218	306.709	391.736	233.133
ENSMUSG00000001855	Nup214	chr2	+	31974435	32053975	regular	11.826	8.53593	0	11.6104	11.983	6.24778	8.52087	5.78615
ENSMUSG00000001909	Trmt1	chr8	+	84686306	84699808	regular	2.95651	7.03637	9.71351	3.02881	7.48938	2.27192	6.50277	7.71486
ENSMUSG00000001924	Uba1	chrX	+	20658325	20683179	regular	14.7825	23.7622	9.71351	17.1633	11.983	12.4956	13.6782	12.5366
ENSMUSG00000001948	Spa17	chr9	-	37603289	37613722	regular	56.1736	12.9192	97.1351	71.6819	41.1916	42.0306	41.259	68.9516
ENSMUSG00000002028	Kmt2a	chr9	-	44803354	44881296	regular	20.6955	7.03637	9.71351	11.1056	20.2213	9.08769	17.4902	16.8763
ENSMUSG00000002043	Trappc6a	chr7	+	19508394	19516145	regular	76.8692	54.2147	29.1405	67.6435	80.8854	57.934	73.1001	54.004
ENSMUSG00000002052	Supt6	chr11	-	78206745	78245987	regular	56.1736	79.7071	29.1405	46.4418	29.9575	36.3507	39.4651	36.1634
ENSMUSG00000002055	Spag5	chr11	+	78301528	78322457	regular	11.826	20.417	0	8.07683	8.23832	15.9035	13.2298	11.5723
ENSMUSG00000002102	Psmc3	chr2	+	91054008	91066369	regular	17.739	19.0328	9.71351	25.2401	16.4766	20.4473	19.5083	22.1802
ENSMUSG00000002107	Celf2	chr2	-	6539693	7509563	regular	8.86952	10.4969	0	9.08644	16.6264	17.0394	19.5083	30.8594
ENSMUSG00000002190	Clgn	chr8	+	83389866	83428552	regular	2.95651	11.7657	9.71351	19.1825	11.2341	5.6798	11.6601	18.3228
ENSMUSG00000002210	Smg9	chr7	+	24399618	24422778	regular	14.7825	14.7649	9.71351	16.1537	11.983	11.3596	20.181	17.3584
ENSMUSG00000002324	Rec8	chr14	+	55618036	55625395	regular	14.7825	28.8376	0	16.1537	12.732	17.0394	19.2841	12.5366
ENSMUSG00000002372	Ranbp3	chr17	+	56673224	56711769	regular	2.95651	7.49778	0	9.08644	7.48938	3.40788	6.0543	4.33961
ENSMUSG00000002395	Use1	chr8	+	71366847	71369732	regular	14.7825	8.76663	0	12.1152	9.7362	24.9911	9.86627	8.19704
ENSMUSG00000002409	Dyrk1b	chr7	+	28179468	28187294	regular	224.695	263.691	135.989	240.286	208.205	177.21	288.813	163.459
ENSMUSG00000002413	Braf	chr6	-	39603236	39725463	regular	11.826	12.6885	9.71351	15.1441	14.9788	19.3113	16.8175	18.3228
ENSMUSG00000002455	Prpf6	chr2	+	181591867	181655660	regular	2.95651	7.03637	9.71351	5.04802	8.98726	5.6798	6.95124	9.1614
ENSMUSG00000002546	Golga2	chr2	+	32287383	32307921	regular	2.95651	13.0346	0	1.0096	2.24682	10.2236	5.94219	6.02724
ENSMUSG00000002625	Akap8l	chr17	-	32321424	32350581	regular	5.91301	5.53682	9.71351	11.1056	10.4851	3.40788	11.2117	5.30397
ENSMUSG00000002658	Gtf2f1	chr17	-	57003404	57011288	regular	26.6086	21.2245	38.854	16.1537	14.9788	12.4956	10.3147	12.5366
ENSMUSG00000002718	Cse1l	chr2	+	166906039	166946389	regular	8.86952	15.457	0	10.096	7.48938	13.6315	14.1267	11.0901
ENSMUSG00000002733	Plekha3	chr2	+	76675280	76696828	regular	8.86952	11.7657	0	12.1152	13.4809	18.1754	9.86627	14.9475
ENSMUSG00000002748	Baz1b	chr5	+	135187263	135246129	regular	11.826	6.22892	9.71351	8.07683	11.2341	14.7675	10.539	15.9119
ENSMUSG00000002763	Pex6	chr17	+	46711462	46725541	regular	100.521	1308.19	48.5675	78.7491	58.4172	51.1182	67.27	32.7882
ENSMUSG00000002768	Mea1	chr17	+	46681136	46683105	regular	57.6519	49.716	38.854	64.1099	77.1407	51.6862	77.1363	57.8615
ENSMUSG00000002833	Hdgfl2	chr17	+	56079633	56100607	regular	260.173	1609.6	97.1351	180.719	173.005	153.355	178.49	71.3625
ENSMUSG00000002835	Chaf1a	chr17	+	56040415	56068026	regular	12.8017	7.26708	0	9.08644	8.23832	10.2236	7.3997	7.23268
ENSMUSG00000002885	Adgre5	chr8	-	83723250	83741326	regular	8.86952	13.842	0	9.08644	9.7362	9.08769	10.0905	11.5723
ENSMUSG00000002968	Med25	chr7	-	44876764	44892712	regular	5.91301	23.5315	19.427	12.1152	5.99151	9.08769	11.4359	6.7505
ENSMUSG00000002985	Apoe	chr7	-	19696108	19699188	regular	26.6086	7.26708	0	14.1345	17.2256	18.1754	19.2841	11.5723
ENSMUSG00000002996	Hbp1	chr12	-	31926253	31950535	regular	32.5216	12.2271	19.427	29.2785	23.2171	27.2631	30.4958	24.1089
ENSMUSG00000003033	Ap1m1	chr8	+	72240017	72257385	regular	2.95651	10.2662	0	11.1056	12.732	12.4956	11.2117	7.23268
ENSMUSG00000003068	Stk11	chr10	+	80115802	80130682	regular	0	6.34427	0	22.2113	5.99151	4.54384	11.8844	7.71486
ENSMUSG00000003119	Cdk12	chr11	+	98203058	98278504	regular	29.5651	40.9494	19.427	35.3361	25.4639	30.6709	38.0076	44.8426
ENSMUSG00000003123	Lipe	chr7	-	25379526	25398710	regular	100.521	98.7399	58.281	80.7683	63.6598	59.07	103.596	63.1654
ENSMUSG00000003131	Pafah1b2	chr9	-	45962858	46012690	regular	17.739	24.8003	67.9945	35.3361	32.9533	29.535	34.532	35.6812
ENSMUSG00000003153	Slc2a3	chr6	-	122727808	122801640	regular	17.739	27.6264	9.71351	16.3253	23.2171	15.9035	19.2841	10.6079
ENSMUSG00000003226	Ranbp2	chr10	+	58446919	58494356	regular	20.6955	23.6468	19.427	16.1537	18.7235	31.8069	17.0417	21.698
ENSMUSG00000003269	Cyth2	chr7	-	45806636	45814581	regular	5.91301	6.80567	9.71351	6.05762	3.74469	12.4956	4.48467	5.30397
ENSMUSG00000003341	Atp8b3	chr10	-	80519583	80539124	regular	130.086	266.69	126.276	190.815	128.817	121.548	173.332	154.779
ENSMUSG00000003345	Csnk1g2	chr10	+	80622837	80640749	regular	505.563	368.775	417.681	482.591	414.912	399.858	527.621	386.707
ENSMUSG00000003382	Etv3	chr3	+	87525406	87540156	regular	5.91301	2.65306	0	5.04802	7.48938	5.6798	5.60584	5.30397
ENSMUSG00000003429	Rps11	chr7	-	45122378	45124439	regular	7.89387	14.9759	0	13.2965	7.055	17.0394	10.3529	17.6815
ENSMUSG00000003435	Supt5	chr7	-	28314890	28338746	regular	8.86952	5.42147	19.427	6.05762	11.2341	5.6798	8.96934	11.0901
ENSMUSG00000003531	Dgcr6	chr16	+	18052859	18071632	regular	0	5.65217	9.71351	10.096	7.48938	1.13596	4.7089	7.23268
ENSMUSG00000003604	Aven	chr2	+	112492963	112634573	regular	2.95651	8.65128	9.71351	12.1152	9.7362	6.81577	8.52087	6.7505
ENSMUSG00000003660	Snrnp200	chr2	+	127208385	127240451	regular	5.91301	11.9964	9.71351	15.1441	8.23832	6.81577	8.52087	13.0188
ENSMUSG00000003731	Kpna6	chr4	-	129643979	129672767	regular	8.86952	16.8412	29.1405	11.1056	8.23832	6.81577	11.4359	9.64358
ENSMUSG00000003746	Man1a	chr10	-	53904784	54076609	regular	8.86952	7.84383	9.71351	3.02881	12.732	4.54384	8.07241	14.4654
ENSMUSG00000003808	Farsa	chr8	+	84856988	84869257	regular	8.86952	24.5696	0	16.1537	14.2298	19.3113	14.5752	9.64358
ENSMUSG00000003810	Mast2	chr4	-	116306761	116464183	regular	35.4781	46.8323	19.427	35.3361	31.4554	27.2631	41.9317	34.7169
ENSMUSG00000003814	Calr	chr8	-	84841849	84846934	regular	8.86952	17.764	0	9.08644	13.4809	9.08769	11.4359	13.0188
ENSMUSG00000003824	Syce2	chr8	+	84872110	84888221	regular	115.304	68.8642	58.281	86.826	94.3662	87.469	91.0388	56.8971
ENSMUSG00000003847	Nfat5	chr8	+	107293469	107379517	regular	14.7825	5.53682	0	10.096	17.2256	12.4956	14.5752	18.3228
ENSMUSG00000003970	Rpl8	chr15	+	76904070	76906318	regular	14.7825	18.8021	9.71351	16.1537	22.4682	14.7675	10.7632	13.9832
ENSMUSG00000004018	Fancl	chr11	+	26386134	26471876	regular	14.7825	27.2227	9.71351	17.1633	14.2298	4.54384	11.8844	10.1258
ENSMUSG00000004032	Gstm5	chr3	+	107895820	107898686	regular	526.258	567.639	301.119	473.504	446.367	453.248	454.745	466.749
ENSMUSG00000004035	Gstm7	chr3	-	107926333	107931817	regular	11.826	14.1881	9.71351	15.1441	16.4766	14.7675	5.3816	8.19704
ENSMUSG00000004040	Stat3	chr11	-	100885097	100939540	regular	8.86952	10.3815	9.71351	13.1249	14.2298	13.6315	13.0055	15.4297
ENSMUSG00000004070	Hmox2	chr16	+	4726360	4766742	regular	5.91301	16.0337	9.71351	24.2305	13.4809	13.6315	16.1448	19.7693
ENSMUSG00000004110	Cacna1e	chr1	-	154390730	154884501	regular	11.826	18.11	9.71351	12.1152	23.2171	14.7675	21.9749	27.4842
ENSMUSG00000004127	Trmt10a	chr3	+	138143447	138159821	regular	31.0433	4.07533	19.427	7.06723	9.7362	9.08769	10.3147	15.4297
ENSMUSG00000004207	Psap	chr10	+	60277626	60302597	regular	20.6955	14.5918	9.71351	5.55282	6.74045	10.2236	8.52087	7.23268
ENSMUSG00000004347	Pde1c	chr6	-	56069803	56569103	regular	76.8692	49.0239	67.9945	91.874	71.1492	82.9251	88.7965	86.31
ENSMUSG00000004356	Utp20	chr10	-	88746606	88826804	regular	0	6.11357	0	12.1152	2.99575	3.40788	5.15737	7.23268
ENSMUSG00000004364	Cul3	chr1	-	80264922	80340480	regular	47.3041	32.2981	38.854	62.5955	53.1746	47.7104	45.2952	54.4862
ENSMUSG00000004455	Ppp1cc	chr5	+	122158277	122175273	regular	5.17389	12.3229	24.2838	13.458	11.983	13.6315	9.11958	16.7171
ENSMUSG00000004535	Tax1bp1	chr6	+	52713728	52766780	regular	100.521	44.756	77.7081	98.9412	89.1237	99.9646	104.717	113.312
ENSMUSG00000004677	Myo9b	chr8	+	71272713	71360713	regular	8.86952	6.45962	9.71351	3.02881	5.99151	11.3596	7.84817	6.26832
ENSMUSG00000004789	Dlst	chr12	+	85110832	85134845	regular	5.91301	5.42147	0	6.05762	5.24257	11.3596	7.62394	5.30397
ENSMUSG00000004798	Ulk2	chr11	-	61775648	61855073	regular	82.7822	68.6335	38.854	83.7971	48.681	53.3902	71.9789	58.3436
ENSMUSG00000004865	Srpk1	chr17	-	28587647	28622521	regular	2.95651	16.0337	9.71351	5.04802	11.2341	9.08769	10.7632	21.2159
ENSMUSG00000004897	Hdgf	chr3	+	87906320	87916132	regular	26.6086	10.8429	19.427	21.2017	19.4724	38.6227	20.4052	14.9475
ENSMUSG00000004929	Thop1	chr10	+	81070034	81082559	regular	14.7825	24.3389	19.427	31.2977	17.2256	15.9035	18.8356	14.4654
ENSMUSG00000004934	Pias4	chr10	-	81153265	81167923	regular	8.86952	7.61313	9.71351	4.03842	8.98726	5.6798	5.83007	5.78615
ENSMUSG00000004937	Sgta	chr10	-	81044074	81060181	regular	11.826	10.0355	0	10.096	8.98726	9.08769	14.3509	12.5366
ENSMUSG00000004980	Hnrnpa2b1	chr6	-	51460931	51469894	regular	11.826	4.03726	0	9.08644	20.2213	25.5591	15.6963	21.2159
ENSMUSG00000005045	Chd5	chr4	+	152338650	152390194	regular	23.6521	61.5971	9.71351	37.3554	25.4639	56.798	37.2228	34.7169
ENSMUSG00000005087	Cd44	chr2	-	102811140	102901665	regular	2.95651	5.53682	0	2.01921	2.99575	9.08769	8.29664	11.5723
ENSMUSG00000005103	Wdr1	chr5	-	38526812	38563221	regular	23.6521	4.15261	9.71351	17.1633	14.2298	6.81577	13.0055	10.6079
ENSMUSG00000005198	Polr2a	chr11	-	69733996	69758637	regular	29.5651	30.1065	9.71351	9.08644	13.4809	15.9035	18.8356	12.0545
ENSMUSG00000005225	Plekha8	chr6	+	54595110	54645839	regular	2.95651	3.92191	0	6.05762	7.48938	14.7675	5.15737	6.99159
ENSMUSG00000005237	Dnah2	chr11	-	69420808	69549110	regular	32.5216	40.3726	9.71351	33.3169	23.2171	31.8069	33.635	25.5555
ENSMUSG00000005312	Ubqln1	chr13	-	58176155	58215653	regular	17.739	6.34427	0	10.096	10.4851	10.2236	10.0905	13.0188
ENSMUSG00000005417	Mprip	chr11	+	59661304	59780860	regular	79.8257	53.0035	9.71351	32.3073	35.949	36.9187	41.9317	33.9936
ENSMUSG00000005442	Cic	chr7	+	25267703	25294159	regular	8.86952	9.92013	0	8.07683	9.7362	7.95173	14.3509	6.26832
ENSMUSG00000005483	Dnajb1	chr8	+	83608192	83612653	regular	11.826	6.92102	0	14.1345	8.23832	9.08769	12.3328	11.5723
ENSMUSG00000005510	Ndufs3	chr2	-	90894633	90904827	regular	2.95651	2.99911	0	3.53361	9.36173	2.8399	4.59679	4.33961
ENSMUSG00000005566	Trim28	chr7	+	12999113	13031035	regular	8.86952	24.5696	0	10.096	18.7235	11.3596	9.19357	13.9832
ENSMUSG00000005575	Ube2m	chr7	-	13035119	13038275	regular	11.826	7.72848	9.71351	7.06723	11.2341	12.4956	10.3147	3.37525
ENSMUSG00000005609	Ctr9	chr7	+	111028950	111056377	regular	5.91301	13.1499	0	2.01921	6.74045	10.2236	4.48467	5.78615
ENSMUSG00000005610	Eif4g2	chr7	-	111067749	111083030	regular	62.0866	52.3691	38.854	82.7875	79.3875	102.236	60.543	79.0773
ENSMUSG00000005615	Pcyt1a	chr16	+	32430920	32475070	regular	2.95651	13.7267	0	10.096	8.98726	7.95173	5.3816	8.67922
ENSMUSG00000005621	Zfp592	chr7	+	80993680	81045164	regular	5.91301	14.6495	0	20.1921	12.732	13.6315	13.2298	11.5723
ENSMUSG00000005683	Cs	chr10	+	128337733	128362479	regular	5.91301	8.30523	9.71351	6.05762	5.99151	11.3596	4.93314	4.33961
ENSMUSG00000005698	Ctcf	chr8	+	105636567	105682922	regular	14.7825	5.53682	0	5.04802	8.23832	13.6315	9.19357	8.67922
ENSMUSG00000005802	Slc30a4	chr2	-	122681232	122702663	regular	11.826	15.3416	0	8.07683	9.7362	9.08769	11.2117	8.67922
ENSMUSG00000005886	Ncoa2	chr1	-	13139104	13374083	regular	59.1301	24.8003	19.427	32.3073	40.4427	40.8946	38.1197	40.0208
ENSMUSG00000005893	Nr2c2	chr6	+	92091389	92174294	regular	26.6086	13.6113	0	15.1441	23.2171	14.7675	23.2082	22.6624
ENSMUSG00000005973	Rcn1	chr2	-	105386290	105399319	regular	5.91301	1.61491	0	7.06723	8.98726	17.0394	3.13927	7.71486
ENSMUSG00000005981	Trap1	chr16	-	4039970	4077827	regular	5.91301	30.4525	9.71351	6.05762	11.2341	7.95173	9.19357	9.64358
ENSMUSG00000006005	Tpr	chr1	+	150392837	150449935	regular	0	9.92013	0	9.08644	14.2298	11.3596	13.2298	15.9119
ENSMUSG00000006014	Prg4	chr1	-	150449411	150466165	regular	8.86952	8.07453	9.71351	7.06723	10.4851	20.4473	7.17547	10.6079
ENSMUSG00000006024	Napa	chr7	+	16098457	16117975	regular	2.95651	18.8021	9.71351	10.096	12.732	23.8552	12.3328	17.8406
ENSMUSG00000006127	Inpp5k	chr11	+	75630987	75648871	regular	5.91301	10.2662	0	6.05762	8.23832	4.54384	7.3997	9.1614
ENSMUSG00000006169	Clint1	chr11	+	45852050	45910625	regular	2.95651	5.76752	0	13.1249	14.9788	11.3596	8.74511	11.0901
ENSMUSG00000006241	Ccdc159	chr9	+	21927470	21935872	regular	23.6521	36.3354	19.427	26.2497	24.715	17.0394	27.1323	22.6624
ENSMUSG00000006299	Aamp	chr1	-	74279839	74284738	regular	17.739	9.80478	0	11.1056	11.2341	6.81577	11.4359	9.1614
ENSMUSG00000006304	Arpc2	chr1	+	74236083	74268209	regular	5.91301	4.72937	0	8.07683	3.74469	10.2236	6.727	14.4654
ENSMUSG00000006307	Kmt2b	chr7	-	30568857	30588726	regular	8.86952	11.4197	9.71351	7.06723	8.98726	6.81577	8.74511	14.4654
ENSMUSG00000006333	Rps9	chr7	+	3703992	3706897	regular	13.3043	17.8216	9.71351	39.3746	42.315	53.9581	21.8628	14.4654
ENSMUSG00000006356	Crip2	chr12	+	113140235	113145506	regular	8.86952	10.7276	9.71351	9.08644	9.7362	3.40788	9.64204	9.64358
ENSMUSG00000006418	Rnf114	chr2	+	167492644	167516173	regular	5.91301	9.80478	0	10.096	7.48938	14.7675	8.29664	13.9832
ENSMUSG00000006435	Neurl1a	chr19	+	47178819	47259440	regular	23.6521	16.0337	9.71351	15.1441	15.7277	6.81577	21.3022	7.23268
ENSMUSG00000006498	Ptbp1	chr10	+	79854426	79864771	regular	8.86952	10.0932	0	5.04802	8.98726	6.81577	8.74511	8.67922
ENSMUSG00000006527	Sfmbt1	chr14	+	30714848	30822721	regular	14.7825	15.2263	19.427	15.1441	14.2298	12.4956	14.1267	8.67922
ENSMUSG00000006575	Rundc3a	chr11	+	102393402	102402555	regular	26.6086	29.5297	9.71351	25.2401	28.4597	23.8552	23.7687	15.4297
ENSMUSG00000006599	Gtf2h1	chr7	+	46796102	46823800	regular	8.86952	5.30612	9.71351	5.04802	2.99575	10.2236	4.48467	6.26832
ENSMUSG00000006673	Qrich1	chr9	+	108516805	108560163	regular	11.826	37.1428	19.427	26.2497	22.4682	23.8552	26.4595	25.5555
ENSMUSG00000006676	Usp19	chr9	+	108490601	108502337	regular	14.7825	14.6495	9.71351	6.05762	4.49363	9.08769	11.8844	5.78615
ENSMUSG00000006699	Cdc42	chr4	-	137319695	137357720	regular	5.91301	15.9184	0	10.096	15.7277	6.81577	8.74511	12.5366
ENSMUSG00000006705	Pknox1	chr17	+	31564748	31607684	regular	2.95651	11.9964	0	7.06723	11.983	9.08769	6.0543	9.64358
ENSMUSG00000006818	Sod2	chr17	+	13007838	13018119	regular	4.43476	5.19077	19.427	2.52401	10.4851	10.2236	5.26949	2.65198
ENSMUSG00000006932	Ctnnb1	chr9	+	120929215	120960507	regular	0	8.88198	9.71351	13.1249	11.983	9.08769	10.539	11.5723
ENSMUSG00000006998	Psmd2	chr16	+	20651651	20663414	regular	17.739	11.7081	19.427	9.59124	11.983	16.4714	10.2026	6.99159
ENSMUSG00000007029	Vars	chr17	+	35000986	35016322	regular	292.694	1517.61	58.281	243.315	251.643	211.289	364.267	112.83
ENSMUSG00000007033	Hspa1l	chr17	+	34972702	34979285	regular	10.8504	19.9176	0	25.2401	17.0983	16.2783	18.2369	23.8679
ENSMUSG00000007107	Atp1a4	chr1	-	172223512	172258414	regular	35.4781	32.5288	9.71351	39.3746	28.0852	26.1271	34.8683	33.2703
ENSMUSG00000007411	Mark3	chr12	+	111574522	111656221	regular	8.86952	7.61313	0	19.1825	12.732	6.81577	10.539	14.9475
ENSMUSG00000007617	Homer1	chr13	+	93299634	93405129	regular	5.91301	4.03726	19.427	11.1056	9.7362	7.95173	5.3816	8.19704
ENSMUSG00000007739	Cct4	chr11	+	22990518	23003780	regular	5.91301	10.2662	9.71351	8.07683	14.2298	11.3596	11.4359	9.64358
ENSMUSG00000007815	Rhoa	chr9	+	108306128	108337934	regular	7.39127	8.18988	9.71351	8.58164	10.1107	9.65567	9.30569	8.92031
ENSMUSG00000007817	Zmiz1	chr14	+	25459184	25666743	regular	8.86952	6.92102	0	6.05762	7.48938	7.95173	4.93314	7.23268
ENSMUSG00000007850	Hnrnph1	chr11	+	50376989	50386528	regular	8.86952	5.53682	9.71351	14.1345	20.9703	18.1754	19.9568	15.4297
ENSMUSG00000007880	Arid1a	chr4	-	133679007	133756769	regular	26.6086	11.535	9.71351	16.1537	13.4809	12.4956	13.2298	14.4654
ENSMUSG00000007892	Rplp1	chr9	-	61913283	61914542	regular	42.3667	31.7018	9.71351	55.5282	55.4214	71.9404	34.1395	35.1991
ENSMUSG00000007907	Cabs1	chr5	+	87979438	87981544	regular	141.912	94.472	106.849	127.21	127.32	120.412	106.735	144.171
ENSMUSG00000007950	Abhd8	chr8	-	71456704	71463655	regular	26.6086	18.9175	9.71351	13.1249	11.2341	23.8552	17.266	11.5723
ENSMUSG00000008200	Fnbp4	chr2	+	90745369	90781021	regular	14.7825	5.30612	0	5.04802	8.98726	11.3596	7.17547	9.1614
ENSMUSG00000008348	Ubc	chr5	-	125385964	125390202	regular	118.26	97.3523	19.427	73.7011	80.1364	76.1094	96.4159	75.2151
ENSMUSG00000008393	Carhsp1	chr16	-	8658586	8672153	regular	11.826	13.2653	9.71351	11.1056	7.48938	5.6798	14.2388	5.06288
ENSMUSG00000008429	Herpud2	chr9	-	25108131	25151820	regular	8.86952	19.8403	0	16.1537	7.48938	17.0394	17.0417	15.4297
ENSMUSG00000008668	Rps18	chr17	-	33951998	33956001	regular	20.9321	16.1248	16.9986	24.7151	20.4984	25.7863	17.0126	17.5754
ENSMUSG00000008682	Rpl10	chrX	+	74270811	74273135	regular	26.7268	36.8648	0	44.1197	42.7195	50.3685	13.2858	20.0056
ENSMUSG00000008683	Rps15a	chr7	-	118104371	118116188	regular	13.3043	15.9472	19.427	18.4253	10.1706	23.6621	8.3527	9.68215
ENSMUSG00000008730	Hipk1	chr3	-	103739814	103791563	regular	32.5216	53.4072	29.1405	61.5859	47.1831	43.1665	63.9065	45.807
ENSMUSG00000008763	Man1a2	chr3	-	100562207	100685503	regular	8.86952	7.84383	0	21.2017	25.4639	12.4956	21.7506	30.3773
ENSMUSG00000008813	Tppp2	chr14	+	51918424	51920700	regular	118.26	37.0275	48.5675	77.7395	85.379	65.8857	83.1906	82.4526
ENSMUSG00000009013	Dynll1	chr5	-	115297109	115300999	regular	26.6086	12.3425	9.71351	7.57203	11.2341	9.65567	11.0996	7.23268
ENSMUSG00000009073	Nf2	chr11	-	4765844	4849536	regular	14.7825	8.07453	9.71351	15.1441	12.732	23.8552	13.2298	13.0188
ENSMUSG00000009079	Ewsr1	chr11	-	5069688	5099266	regular	17.739	9.20842	19.427	15.6489	9.7362	18.1754	17.0417	19.0461
ENSMUSG00000009112	Bcl2l13	chr6	+	120836211	120892842	regular	0	17.9947	19.427	9.08644	8.23832	11.3596	12.5571	7.71486
ENSMUSG00000009207	Lnpk	chr2	-	74520290	74579435	regular	8.86952	3.46051	0	11.1056	7.48938	9.08769	11.6601	11.0901
ENSMUSG00000009394	Syn2	chr6	+	115134901	115282006	regular	11.826	8.07453	0	7.06723	9.7362	7.95173	6.27854	7.23268
ENSMUSG00000009470	Tnpo1	chr13	-	98839018	98926384	regular	16.2608	14.4188	38.854	16.6585	13.1064	15.3355	12.3328	22.1802
ENSMUSG00000009575	Cbx5	chr15	-	103191543	103239816	regular	2.95651	8.99733	9.71351	10.096	11.983	12.4956	4.7089	5.78615
ENSMUSG00000009621	Vav2	chr2	-	27262103	27427033	regular	2.95651	20.8784	19.427	5.04802	3.74469	9.08769	7.17547	9.1614
ENSMUSG00000009741	Ubp1	chr9	+	113930933	113977202	regular	8.86952	8.76663	9.71351	10.096	14.2298	13.6315	10.3147	19.2872
ENSMUSG00000009927	Rps25	chr9	+	44407138	44410427	regular	15.2851	15.5919	0	20.8382	15.7277	9.65567	8.82807	8.67922
ENSMUSG00000010097	Nxf1	chr19	+	8757072	8772475	regular	29.5651	20.1863	19.427	15.1441	20.5958	26.1271	21.0779	21.698
ENSMUSG00000010277	2610507B11Rik	chr11	+	78261751	78290623	regular	23.6521	38.2963	19.427	30.2881	23.2171	31.8069	26.908	28.4486
ENSMUSG00000010342	Tex14	chr11	+	87405064	87555823	regular	2.95651	7.15172	9.71351	13.1249	6.74045	15.9035	10.539	9.1614
ENSMUSG00000010453	Kansl3	chr1	-	36335729	36369181	regular	11.826	9.34338	29.1405	9.08644	12.732	9.08769	9.64204	8.67922
ENSMUSG00000010461	Eya4	chr10	-	23102962	23350786	regular	44.3476	27.2227	38.854	34.3265	31.4554	39.7586	30.0473	34.2347
ENSMUSG00000010517	Faf1	chr4	+	109676587	109963960	regular	14.7825	16.0337	0	15.1441	11.983	13.6315	12.5571	17.8406
ENSMUSG00000010538	Tsacc	chr3	-	88282756	88296999	regular	5.91301	10.0355	19.427	9.08644	12.732	5.6798	5.15737	5.30397
ENSMUSG00000010608	Rbm25	chr12	+	83631235	83683123	regular	11.826	14.4188	19.427	20.1921	18.7834	12.4956	19.5083	28.9693
ENSMUSG00000010721	Lmbr1	chr5	-	29229801	29378390	regular	5.91301	11.7657	9.71351	8.07683	8.23832	11.3596	13.0055	5.78615
ENSMUSG00000010755	Cars	chr7	-	143557229	143600090	regular	20.6955	38.181	0	23.2209	20.9703	15.9035	23.5445	10.6079
ENSMUSG00000011158	Brf1	chr12	-	112960084	113000704	regular	14.7825	10.1508	0	5.04802	10.4851	11.3596	8.07241	8.19704
ENSMUSG00000011179	Odc1	chr12	+	17544793	17551505	regular	79.0866	69.3625	38.854	81.7779	43.9627	75.7345	58.4016	56.3667
ENSMUSG00000011350	Gm5893	chr7	+	24818794	24840275	regular	8.86952	10.5546	19.427	25.7449	19.8469	19.3113	18.9477	24.1089
ENSMUSG00000011831	Evi5	chr5	-	107744794	107875107	regular	17.739	6.22892	19.427	13.1249	22.4682	9.08769	14.3509	20.7337
ENSMUSG00000011832	Evi5l	chr8	+	4166566	4211257	regular	20.6955	14.1881	9.71351	11.1056	8.23832	11.3596	18.8356	13.501
ENSMUSG00000011877	Git1	chr11	+	77493561	77507786	regular	177.39	241.544	116.562	159.517	155.779	155.627	205.398	132.599
ENSMUSG00000012114	Med15	chr16	-	17651220	17722930	regular	5.91301	17.6486	9.71351	9.08644	6.74045	9.08769	4.26044	6.26832
ENSMUSG00000012126	Ubxn11	chr4	+	134102569	134127593	regular	59.1301	35.0665	48.5675	49.4706	39.6937	52.2542	68.167	33.7525
ENSMUSG00000012535	Tnpo3	chr6	-	29540826	29609887	regular	2.95651	5.19077	0	3.02881	8.23832	11.3596	6.727	8.19704
ENSMUSG00000012609	Ttll5	chr12	+	85824658	86061893	regular	70.9562	73.5936	77.7081	78.7491	54.6725	57.934	63.4581	61.7189
ENSMUSG00000012819	Cdh23	chr10	-	60302747	60696490	regular	8.86952	6.34427	0	11.1056	4.49363	5.6798	9.64204	6.26832
ENSMUSG00000012848	Rps5	chr7	+	12922289	12926686	regular	17.739	28.2608	9.71351	26.2497	22.4682	28.399	16.8175	17.3584
ENSMUSG00000013629	Cad	chr5	+	31054779	31078479	regular	5.91301	13.842	0	17.1633	7.48938	6.81577	3.81197	5.78615
ENSMUSG00000013663	Pten	chr19	+	32757496	32826160	regular	4.43476	7.30514	0	7.74366	13.3536	9.46255	13.7522	16.7171
ENSMUSG00000013787	Ehmt2	chr17	+	34898468	34914052	regular	41.3911	40.488	29.1405	37.3554	38.1959	37.4867	40.1378	21.698
ENSMUSG00000013822	Elof1	chr9	-	22112988	22117172	regular	32.5216	46.9476	29.1405	40.3842	40.4427	38.6227	44.8467	35.6812
ENSMUSG00000014030	Pax5	chr4	-	44524756	44710487	regular	5.91301	8.18988	0	1.0096	7.48938	3.40788	8.29664	18.805
ENSMUSG00000014077	Chp1	chr2	+	119547696	119587027	regular	0	7.2094	0	8.07683	4.49363	10.2236	4.26044	5.78615
ENSMUSG00000014195	Dnajc7	chr11	-	100582817	100620168	regular	11.826	44.1792	9.71351	20.1921	7.48938	18.1754	18.6114	11.5723
ENSMUSG00000014294	Ndufa2	chr18	-	36742331	36744557	regular	5.91301	6.57497	0	3.02881	7.48938	5.6798	7.84817	4.82179
ENSMUSG00000014496	Ankrd28	chr14	-	31698767	31830651	regular	8.86952	23.5315	9.71351	11.1056	8.98726	13.6315	8.96934	11.5723
ENSMUSG00000014602	Kif1a	chr1	-	93015463	93101951	regular	17.739	47.1783	29.1405	12.1152	20.9703	18.1754	23.5445	20.7337
ENSMUSG00000014769	Psmb1	chr17	-	15475720	15498276	regular	5.91301	5.30612	0	5.04802	8.23832	7.95173	6.39065	7.23268
ENSMUSG00000014850	Msh3	chr13	-	92211871	92355003	regular	8.86952	6.34427	9.71351	3.02881	8.23832	7.95173	6.0543	13.9832
ENSMUSG00000014867	Surf4	chr2	-	26920039	26933928	regular	5.91301	7.15172	0	5.04802	4.49363	9.08769	6.50277	6.26832
ENSMUSG00000015090	Ptgds	chr2	-	25466708	25470046	regular	14.7825	12.1118	0	7.06723	11.2341	21.5833	6.0543	8.19704
ENSMUSG00000015095	Fbxw5	chr2	+	25500749	25505471	regular	35.4781	50.9849	38.854	30.2881	38.9448	32.9429	36.7743	23.1446
ENSMUSG00000015120	Ube2i	chr17	-	25261915	25274622	regular	2.95651	12.5732	0	13.9628	9.98335	9.08769	8.03429	7.95595
ENSMUSG00000015149	Sirt2	chr7	+	28766734	28788661	regular	8.86952	14.6495	0	10.096	9.7362	9.08769	8.74511	8.67922
ENSMUSG00000015165	Hnrnpl	chr7	+	28808540	28822266	regular	5.91301	12.3425	9.71351	9.08644	9.7362	9.08769	11.2117	12.5366
ENSMUSG00000015243	Abca1	chr4	-	53030786	53159895	regular	35.4781	14.8802	0	12.1152	20.2213	32.9429	16.1448	26.5198
ENSMUSG00000015305	Sash1	chr10	-	8722218	8886070	regular	5.91301	2.30701	0	2.01921	3.74469	12.4956	5.15737	4.33961
ENSMUSG00000015340	Cybb	chrX	-	9435251	9487771	regular	8.86952	4.61402	0	4.03842	3.74469	18.1754	7.62394	17.3584
ENSMUSG00000015357	Clpx	chr9	+	65294259	65330658	regular	8.86952	3.92191	9.71351	21.2017	12.732	10.2236	13.454	8.19704
ENSMUSG00000015365	Mov10l1	chr15	+	88982908	89055152	regular	5.91301	10.9583	9.71351	7.06723	9.7362	9.08769	9.19357	5.30397
ENSMUSG00000015501	Hivep2	chr10	+	13966074	14151374	regular	8.86952	3.22981	0	6.05762	9.7362	2.27192	10.3147	13.9832
ENSMUSG00000015597	Zfp318	chr17	+	46383730	46420920	regular	11.826	7.49778	9.71351	7.06723	11.983	12.4956	9.86627	10.6079
ENSMUSG00000015599	Ttbk1	chr17	-	46442447	46487675	regular	112.347	79.7071	29.1405	92.8836	65.1576	84.0611	104.493	54.9684
ENSMUSG00000015656	Hspa8	chr9	+	40800983	40810087	regular	24.6277	28.0301	19.427	16.4364	18.3115	26.1271	22.7036	36.0236
ENSMUSG00000015733	Capza2	chr6	+	17636233	17666972	regular	5.91301	2.42236	0	2.01921	3.74469	11.3596	4.0362	8.19704
ENSMUSG00000015747	Vps45	chr3	-	95999831	96058466	regular	14.7825	2.76841	9.71351	9.08644	7.48938	6.81577	8.29664	6.26832
ENSMUSG00000015755	Tab2	chr10	-	7905652	7956230	regular	8.86952	4.15261	0	6.05762	8.23832	4.54384	4.48467	10.1258
ENSMUSG00000015837	Sqstm1	chr11	-	50199365	50210827	regular	11.826	11.0736	0	10.096	11.983	18.1754	11.8844	9.64358
ENSMUSG00000015932	Dstn	chr2	+	143915319	143943324	regular	2.95651	1.84561	4.85675	3.02881	5.61704	17.6074	5.26949	6.26832
ENSMUSG00000015961	Adss	chr1	-	177762961	177796511	regular	8.86952	7.72848	0	3.02881	6.74045	9.08769	5.83007	5.30397
ENSMUSG00000015980	Lrrc27	chr7	+	139212987	139242979	regular	23.6521	20.3017	9.71351	18.1729	14.9788	17.0394	12.5571	16.8763
ENSMUSG00000016253	Nelfcd	chr2	+	174415803	174427502	regular	35.4781	29.8758	29.1405	16.1537	20.2213	19.3113	30.0473	12.5366
ENSMUSG00000016541	Atxn10	chr15	+	85336380	85463836	regular	20.6955	21.1091	19.427	19.1825	14.9788	19.3113	15.6963	11.0901
ENSMUSG00000016559	H3f3b	chr11	-	116021911	116027962	regular	10.3478	20.1286	9.71351	15.6489	13.4809	19.1182	14.0886	13.7421
ENSMUSG00000016619	Nup50	chr15	+	84923427	84942955	regular	17.739	5.42147	9.71351	14.1345	7.48938	7.95173	7.3997	9.64358
ENSMUSG00000016831	Tox4	chr14	+	52279145	52296401	regular	2.95651	4.84472	0	3.02881	2.99575	11.3596	6.27854	10.6079
ENSMUSG00000016921	Srsf6	chr2	+	162931527	162937121	regular	8.86952	5.88287	0	10.096	9.7362	10.2236	6.0543	6.7505
ENSMUSG00000017119	Nbr1	chr11	+	101552148	101581951	regular	189.216	231.047	77.7081	230.19	181.243	189.705	236.118	178.888
ENSMUSG00000017132	Cyth1	chr11	-	118132018	118248592	regular	14.7825	13.2653	0	7.06723	12.732	9.08769	15.0236	15.4297
ENSMUSG00000017146	Brca1	chr11	-	101488763	101551955	regular	11.826	15.5723	0	5.04802	5.99151	10.2236	9.41781	7.71486
ENSMUSG00000017291	Taok1	chr11	-	77529161	77607815	regular	11.826	7.84383	0	13.1249	9.7362	10.2236	10.9874	18.3228
ENSMUSG00000017404	Rpl19	chr11	+	98026709	98030492	regular	15.5217	9.86938	16.2216	20.5253	25.052	29.535	16.5641	13.8626
ENSMUSG00000017421	Zfp207	chr11	+	80383278	80405733	regular	8.86952	11.3043	9.71351	14.1345	9.7362	13.6315	11.8844	18.805
ENSMUSG00000017707	Serinc3	chr2	-	163623271	163645131	regular	20.6955	19.1482	0	16.1537	30.7065	21.5833	23.3203	27.9664
ENSMUSG00000017774	Myo1c	chr11	+	75650503	75673910	regular	8.86952	8.76663	0	2.01921	8.98726	4.54384	9.19357	10.1258
ENSMUSG00000017832	Hspb9	chr11	+	100713849	100714575	regular	144.869	113.043	126.276	154.469	142.298	136.315	152.927	99.3288
ENSMUSG00000017837	Nkiras2	chr11	+	100619243	100627607	regular	2.95651	11.0736	0	12.1152	2.24682	7.95173	11.6601	8.19704
ENSMUSG00000017843	Ppp2r5c	chr12	+	110447119	110583062	regular	5.91301	13.9574	9.71351	21.2017	17.9745	31.8069	15.6963	21.2159
ENSMUSG00000018076	Med13l	chr5	+	118560678	118765438	regular	38.4346	50.5235	29.1405	18.1729	26.2128	20.4473	30.72	24.5911
ENSMUSG00000018196	Glrx2	chr1	+	143716337	143749676	regular	14.7825	6.92102	9.71351	15.1441	8.98726	9.08769	9.64204	11.0901
ENSMUSG00000018209	Stk4	chr2	+	164070321	164155524	regular	8.86952	16.3798	9.71351	22.2113	15.7277	13.6315	13.2298	16.8763
ENSMUSG00000018211	Wfdc15b	chr2	-	164214453	164221660	regular	14.7825	17.3026	19.427	19.1825	14.2298	29.535	8.07241	15.4297
ENSMUSG00000018339	Gpx3	chr11	+	54902452	54910377	regular	76.8692	179.601	87.4216	176.681	128.068	197.657	52.9191	111.865
ENSMUSG00000018372	Cep95	chr11	+	106789251	106819930	regular	23.6521	42.9103	9.71351	32.3073	26.2128	21.5833	27.3565	24.5911
ENSMUSG00000018379	Srsf1	chr11	+	88047372	88053755	regular	5.91301	5.42147	0	1.0096	8.23832	5.6798	10.0905	9.64358
ENSMUSG00000018395	Kif3a	chr11	+	53567378	53601967	regular	2.95651	3.34516	29.1405	5.04802	11.2341	12.4956	6.27854	4.33961
ENSMUSG00000018401	Mtmr4	chr11	+	87592161	87616302	regular	0	14.0727	0	14.1345	13.4809	20.4473	19.0598	17.8406
ENSMUSG00000018412	Kansl1	chr11	-	104333228	104468861	regular	62.0866	32.0674	48.5675	29.2785	50.1789	45.4384	40.362	45.3248
ENSMUSG00000018428	Akap1	chr11	-	88830791	88864586	regular	103.478	82.5909	67.9945	103.989	83.1322	69.2936	108.081	67.0229
ENSMUSG00000018474	Chd3	chr11	-	69343272	69369406	regular	2.95651	5.07542	19.427	8.07683	9.13705	15.9035	10.539	11.0901
ENSMUSG00000018476	Kdm6b	chr11	-	69398507	69413675	regular	0	10.9583	0	4.03842	9.7362	7.95173	10.0905	7.71486
ENSMUSG00000018501	Ncor1	chr11	-	62316425	62458541	regular	20.6955	28.8376	48.5675	41.3938	26.9618	32.9429	31.6169	48.7001
ENSMUSG00000018509	Cenpv	chr11	-	62524945	62539261	regular	0	7.49778	19.427	5.04802	8.23832	6.81577	6.27854	6.7505
ENSMUSG00000018548	Trim37	chr11	+	87127076	87220683	regular	23.6521	27.6841	9.71351	47.4514	47.1831	45.4384	39.9136	35.1991
ENSMUSG00000018554	Ybx2	chr11	+	69935795	69941605	regular	28.0868	29.3567	38.854	37.3554	35.5746	34.0788	39.9136	39.5387
ENSMUSG00000018567	Gabarap	chr11	+	69991142	69994951	regular	5.91301	17.8793	0	14.1345	8.98726	21.5833	8.29664	9.64358
ENSMUSG00000018570	2810408A11Rik	chr11	-	69897351	69900987	regular	135.999	68.8642	87.4216	99.9508	91.3705	98.8286	117.947	97.8823
ENSMUSG00000018659	Pnpo	chr11	-	96937824	96943986	regular	26.6086	54.5607	0	20.1921	27.7107	17.0394	27.805	18.3228
ENSMUSG00000018669	Cdk5rap3	chr11	-	96907425	96916496	regular	5.91301	19.0328	0	8.07683	11.2341	4.54384	12.5571	5.78615
ENSMUSG00000018677	Slc25a39	chr11	-	102402984	102407946	regular	50.2606	43.141	19.427	45.4322	35.2001	23.8552	42.1559	21.698
ENSMUSG00000018697	Aatf	chr11	-	84422854	84513522	regular	5.91301	22.2626	19.427	19.1825	10.4851	11.3596	12.1086	13.501
ENSMUSG00000018707	Dync1h1	chr12	+	110601451	110666945	regular	56.1736	72.094	19.427	53.509	49.4299	53.3902	58.3007	64.1298
ENSMUSG00000018736	Ndel1	chr11	-	68821433	68871858	regular	8.86952	12.3425	0	11.1056	5.24257	7.95173	9.41781	7.23268
ENSMUSG00000018796	Acsl1	chr8	+	46471036	46536051	regular	478.954	420.683	378.827	484.61	455.355	400.994	527.621	448.426
ENSMUSG00000018924	Alox15	chr11	-	70344151	70352031	regular	0	13.3806	0	6.05762	11.983	6.81577	5.83007	4.82179
ENSMUSG00000018995	Nars2	chr7	+	96951504	97064758	regular	5.91301	7.72848	0	8.07683	8.98726	7.95173	8.96934	10.1258
ENSMUSG00000019027	Dnah1	chr14	-	31260374	31323896	regular	17.739	32.5288	0	16.1537	16.4766	18.1754	14.5752	13.0188
ENSMUSG00000019132	BC005537	chr13	+	24801656	24816197	regular	8.86952	22.724	9.71351	23.2209	19.4724	18.1754	21.3022	20.7337
ENSMUSG00000019139	Isyna1	chr8	+	70594372	70597290	regular	5.91301	30.6832	9.71351	15.1441	18.7235	23.8552	21.3022	13.501
ENSMUSG00000019188	H13	chr2	+	152669460	152708670	regular	17.739	10.4969	0	6.05762	4.49363	9.08769	6.50277	8.19704
ENSMUSG00000019210	Atp6v1e1	chr6	-	120794304	120822793	regular	2.95651	3.22981	9.71351	7.06723	7.48938	4.54384	4.7089	6.7505
ENSMUSG00000019338	Zfp687	chr3	-	95006589	95015448	regular	5.91301	16.9565	0	6.05762	8.23832	11.3596	8.96934	5.30397
ENSMUSG00000019370	Calm3	chr7	-	16915378	16924114	regular	14.7825	16.2644	9.71351	13.1249	13.4809	11.3596	9.19357	11.5723
ENSMUSG00000019428	Fkbp8	chr8	+	70527723	70535328	regular	20.6955	15.457	0	10.096	14.2298	19.3113	15.0236	8.19704
ENSMUSG00000019505	Ubb	chr11	+	62551170	62553213	regular	75.6866	80.5065	72.8513	71.8535	48.5836	53.6969	64.3259	62.2348
ENSMUSG00000019578	Ubxn6	chr17	-	56067044	56075028	regular	56.1736	72.7861	29.1405	56.5378	38.1959	54.5261	79.4011	49.1822
ENSMUSG00000019590	Cyb561	chr11	-	105933701	105953336	regular	11.826	9.57408	9.71351	9.08644	8.23832	14.7675	3.13927	2.41089
ENSMUSG00000019699	Akt3	chr1	-	177020072	177258203	regular	50.2606	12.8039	19.427	46.4418	45.6852	31.8069	43.0528	52.0753
ENSMUSG00000019726	Lyst	chr13	+	13590396	13778803	regular	29.5651	34.1437	38.854	25.2401	26.2128	24.9911	28.0292	28.2557
ENSMUSG00000019763	Rmnd1	chr10	-	4401914	4432388	regular	4.43476	7.55545	0	12.6201	5.99151	4.54384	5.60584	7.47377
ENSMUSG00000019795	Pcmt1	chr10	-	7629372	7681136	regular	5.91301	7.49778	0	6.05762	8.23832	9.08769	11.6601	6.7505
ENSMUSG00000019802	Sec63	chr10	+	42761495	42832514	regular	5.91301	4.26796	9.71351	3.02881	7.48938	4.54384	6.27854	5.30397
ENSMUSG00000019804	Snx3	chr10	+	42502029	42535381	regular	8.86952	6.92102	0	6.05762	6.74045	10.2236	6.727	8.19704
ENSMUSG00000019818	Cd164	chr10	+	41519413	41531048	regular	8.86952	5.76752	0	7.06723	8.98726	7.95173	4.48467	8.67922
ENSMUSG00000019820	Utrn	chr10	-	12382187	12869365	regular	0	11.0736	0	4.03842	8.23832	10.2236	6.27854	9.1614
ENSMUSG00000019834	Slc22a16	chr10	+	40570335	40604132	regular	5.91301	14.0727	9.71351	11.1056	7.48938	10.2236	9.64204	6.26832
ENSMUSG00000019841	Rev3l	chr10	+	39732117	39875211	regular	8.86952	12.2271	0	24.2305	13.4809	22.7192	28.9261	26.5198
ENSMUSG00000019850	Tnfaip3	chr10	-	19000909	19015657	regular	2.95651	3.22981	0	8.07683	9.7362	12.4956	12.3328	13.9832
ENSMUSG00000019856	Fam184a	chr10	-	53633144	53751123	regular	14.7825	1.3842	0	9.08644	8.23832	11.3596	8.74511	10.6079
ENSMUSG00000019876	Pkib	chr10	+	57631980	57741112	regular	2.95651	10.0355	9.71351	8.07683	11.2341	6.81577	4.26044	7.23268
ENSMUSG00000019892	Lrriq1	chr10	-	103046030	103236322	regular	20.6955	12.8039	9.71351	16.1537	7.48938	18.1754	12.7813	13.9832
ENSMUSG00000019906	Lin7a	chr10	+	107271685	107421474	regular	17.739	18.2254	0	12.1152	14.9788	12.4956	10.3147	7.71486
ENSMUSG00000019907	Ppp1r12a	chr10	+	108162192	108284475	regular	5.91301	4.15261	9.71351	5.04802	8.98726	7.95173	6.727	9.64358
ENSMUSG00000019917	2010-09-01	chr10	-	59141626	59221847	regular	5.91301	1.84561	0	10.096	11.2341	4.54384	6.95124	5.78615
ENSMUSG00000019943	Atp2b1	chr10	+	98914405	99026143	regular	20.6955	6.11357	9.71351	7.57203	8.98726	14.7675	12.6692	12.0545
ENSMUSG00000019947	Arid5b	chr10	-	68092519	68278740	regular	11.826	7.03637	9.71351	6.05762	10.4851	7.95173	8.07241	6.26832
ENSMUSG00000019951	Uhrf1bp1l	chr10	+	89744990	89819871	regular	11.826	38.181	19.427	14.1345	20.2213	26.1271	19.2841	16.3941
ENSMUSG00000019952	Poc1b	chr10	+	99107035	99198074	regular	11.826	28.953	19.427	14.1345	12.732	14.7675	22.4233	17.3584
ENSMUSG00000019969	Psen1	chr12	+	83688151	83735199	regular	5.91301	6.45962	0	8.07683	8.23832	6.81577	7.84817	10.6079
ENSMUSG00000019971	Cep290	chr10	+	100487557	100574840	regular	2.95651	2.99911	0	7.06723	8.23832	9.08769	5.15737	6.26832
ENSMUSG00000019977	Hbs1l	chr10	+	21295978	21368898	regular	23.6521	29.0879	29.1405	29.6117	27.3363	37.1118	29.0001	20.4106
ENSMUSG00000019978	Epb41l2	chr10	+	25359797	25523519	regular	35.4781	13.3806	9.71351	33.3169	23.966	23.8552	26.6838	27.9664
ENSMUSG00000019986	Ahi1	chr10	+	20952546	21080429	regular	23.6521	19.4942	9.71351	30.2881	23.2171	13.6315	21.3022	20.2515
ENSMUSG00000019996	Map7	chr10	+	20148470	20281590	regular	8.86952	5.65217	0	14.1345	7.48938	6.81577	8.96934	8.67922
ENSMUSG00000020014	Cfap54	chr10	-	92775618	93081618	regular	32.5216	19.6096	19.427	25.2401	26.9618	21.5833	34.532	33.2703
ENSMUSG00000020015	Cdk17	chr10	+	93160874	93267071	regular	8.86952	10.7276	9.71351	9.08644	10.4851	12.4956	6.727	10.1258
ENSMUSG00000020020	Usp44	chr10	+	93831554	93858088	regular	17.739	13.6113	0	11.1056	10.4851	9.08769	13.2298	7.23268
ENSMUSG00000020021	Fgd6	chr10	+	94036000	94145339	regular	5.91301	14.9956	9.71351	5.04802	2.99575	9.08769	10.7632	12.0545
ENSMUSG00000020024	Cep83	chr10	+	94688653	94790853	regular	5.91301	5.19077	38.854	16.1537	10.4851	13.6315	14.7994	14.4654
ENSMUSG00000020029	Nudt4	chr10	-	95547006	95564146	regular	17.739	19.4942	9.71351	30.2881	20.2213	29.535	14.0146	16.8763
ENSMUSG00000020048	Hsp90b1	chr10	-	86690208	86705509	regular	5.91301	3.80656	9.71351	26.2497	13.4809	18.1754	11.6601	14.9475
ENSMUSG00000020056	Washc3	chr10	+	88201092	88246158	regular	11.826	15.457	0	9.08644	14.9788	15.9035	11.2117	16.8763
ENSMUSG00000020064	Herc4	chr10	+	63243809	63317878	regular	17.739	15.3416	19.427	8.07683	14.9788	12.4956	13.6782	11.0901
ENSMUSG00000020074	Ccar1	chr10	-	62743927	62792286	regular	14.7825	11.8811	19.427	13.1249	14.2298	7.95173	14.3509	19.2872
ENSMUSG00000020075	Ddx21	chr10	-	62580250	62602281	regular	8.86952	6.34427	0	14.1345	6.74045	5.6798	8.29664	12.5366
ENSMUSG00000020076	Ddx50	chr10	-	62615894	62651218	regular	11.826	4.26796	0	5.04802	9.7362	10.2236	9.64204	9.40249
ENSMUSG00000020091	Eif4ebp2	chr10	-	61428490	61452661	regular	26.9042	6.11357	19.427	21.1916	10.1107	12.9727	5.94443	3.57295
ENSMUSG00000020102	Slc16a7	chr10	-	125219269	125389465	regular	5.91301	5.99822	0	11.1056	6.74045	6.81577	4.93314	4.33961
ENSMUSG00000020114	Cand1	chr10	-	119199254	119240055	regular	20.6955	22.2626	19.427	12.1152	9.7362	20.4473	11.2117	13.9832
ENSMUSG00000020120	Plek	chr11	-	16971205	17052381	regular	29.5651	16.2644	0	8.07683	17.2256	30.6709	18.3871	41.4674
ENSMUSG00000020124	Usp15	chr10	-	123105005	123196995	regular	23.6521	17.6486	9.71351	21.2017	11.2341	24.9911	18.8356	20.7337
ENSMUSG00000020131	Pcsk4	chr10	-	80321282	80329498	regular	11.826	17.8793	9.71351	9.08644	8.23832	6.81577	11.6601	6.7505
ENSMUSG00000020143	Dock2	chr11	-	34226814	34783892	regular	8.86952	24.2236	9.71351	15.1441	26.9618	13.6315	21.9749	27.4842
ENSMUSG00000020152	Actr2	chr11	-	20062303	20112913	regular	5.91301	4.72937	0	3.53361	8.23832	10.2236	7.28759	5.78615
ENSMUSG00000020156	Mum1	chr10	+	80226433	80243903	regular	0	17.0719	9.71351	12.1152	17.2256	14.7675	13.454	8.67922
ENSMUSG00000020166	Cnot2	chr10	-	116485160	116581511	regular	11.826	15.1109	29.1405	12.1152	8.23832	11.3596	12.1086	8.67922
ENSMUSG00000020184	Mdm2	chr10	-	117688874	117710758	regular	8.86952	6.69032	9.71351	11.1056	12.732	11.3596	11.6601	12.2956
ENSMUSG00000020189	Osbpl8	chr10	+	111164751	111297249	regular	14.7825	3.79157	0	8.07683	11.2341	4.54384	11.6601	11.5723
ENSMUSG00000020196	Cabin1	chr10	-	75646111	75764341	regular	11.826	11.6504	0	14.1345	8.23832	6.81577	12.7813	13.0188
ENSMUSG00000020198	Ap3d1	chr10	-	80706955	80742264	regular	17.739	24.4543	0	15.1441	11.983	14.7675	19.2841	11.5723
ENSMUSG00000020211	Sf3a2	chr10	+	80798197	80804924	regular	5.91301	65.9804	9.71351	16.1537	14.2298	17.0394	19.7325	8.19704
ENSMUSG00000020212	Mdm1	chr10	+	118141810	118168997	regular	0	1.84561	0	10.096	3.74469	9.08769	6.0543	5.78615
ENSMUSG00000020220	Vps13d	chr4	-	144972621	145195005	regular	11.826	13.9574	9.71351	13.1249	14.2298	18.1754	12.1086	14.9475
ENSMUSG00000020235	Fzr1	chr10	-	81366221	81378516	regular	0	6.92102	9.71351	6.05762	8.23832	6.81577	7.3997	6.7505
ENSMUSG00000020246	Hcfc2	chr10	+	82696159	82742428	regular	2.95651	9.45873	0	9.08644	4.49363	9.08769	8.96934	8.19704
ENSMUSG00000020250	Txnrd1	chr10	+	82833950	82897712	regular	2.95651	5.19077	0	5.04802	2.24682	9.08769	5.15737	9.64358
ENSMUSG00000020255	D10Wsu102e	chr10	+	83360220	83488505	regular	11.826	9.45181	0	3.02881	8.05109	3.47604	11.2408	11.5144
ENSMUSG00000020275	Rel	chr11	-	23736846	23770970	regular	14.7825	14.6495	19.427	8.07683	7.48938	13.6315	16.1448	26.5198
ENSMUSG00000020300	Cpeb4	chr11	+	31872210	31935634	regular	2.95651	8.42058	0	2.01921	8.23832	5.6798	5.60584	6.26832
ENSMUSG00000020307	Cdc34	chr10	+	79682194	79688398	regular	2.95651	8.93966	0	8.07683	8.98726	9.08769	7.3997	7.23268
ENSMUSG00000020315	Sptbn1	chr11	-	30099394	30268175	regular	23.6521	51.5616	19.427	26.2497	28.4597	34.0788	33.4108	42.4317
ENSMUSG00000020317	Theg	chr10	-	79576378	79587331	regular	17.739	12.4578	9.71351	12.1152	22.4682	22.7192	21.3022	15.4297
ENSMUSG00000020319	Wdpcp	chr11	+	21572234	21898989	regular	32.5216	41.2954	29.1405	37.3554	33.7022	18.1754	31.1685	30.3773
ENSMUSG00000020326	Ccng1	chr11	-	40748551	40755311	regular	5.91301	4.03726	9.71351	10.096	4.49363	13.6315	3.13927	6.26832
ENSMUSG00000020358	Hnrnpab	chr11	-	51600099	51606847	regular	14.7825	10.1508	29.1405	16.1537	8.23832	14.7675	8.52087	10.1258
ENSMUSG00000020361	Hspa4	chr11	-	53259813	53300457	regular	8.86952	12.2271	0	11.1056	13.4809	18.1754	8.07241	15.4297
ENSMUSG00000020362	Cnot6	chr11	-	49671502	49712723	regular	8.86952	7.03637	0	6.05762	8.98726	3.40788	5.3816	6.26832
ENSMUSG00000020368	Canx	chr11	-	50293960	50325673	regular	20.6955	6.22892	9.71351	13.1249	14.2298	23.8552	6.727	13.501
ENSMUSG00000020372	Rack1	chr11	+	48800331	48806434	regular	14.7825	43.8332	19.427	37.3554	32.2044	48.8463	19.7325	21.2159
ENSMUSG00000020385	Clk4	chr11	+	51261729	51281766	regular	2.95651	4.03726	19.427	13.1249	8.98726	7.95173	7.3997	9.1614
ENSMUSG00000020389	Cdkl3	chr11	+	52004220	52089784	regular	5.91301	8.07453	19.427	14.1345	5.99151	11.3596	10.0905	8.67922
ENSMUSG00000020393	Kremen1	chr11	-	5191551	5261558	regular	41.3911	20.8784	9.71351	29.2785	26.2128	17.0394	28.0292	23.6268
ENSMUSG00000020412	Ascc2	chr11	+	4637746	4685699	regular	2.95651	5.65217	0	7.06723	7.48938	6.81577	5.60584	8.19704
ENSMUSG00000020419	Hormad2	chr11	-	4345813	4441105	regular	14.7825	6.11357	0	4.03842	10.4851	9.08769	10.0905	12.5366
ENSMUSG00000020435	Osbp2	chr11	-	3703730	3863903	regular	742.083	477.435	505.102	608.791	554.214	590.7	749.388	510.145
ENSMUSG00000020437	Myo1g	chr11	-	6506547	6520965	regular	8.86952	8.30523	9.71351	1.0096	11.2341	2.27192	9.64204	8.19704
ENSMUSG00000020456	Ogdh	chr11	+	6291632	6356642	regular	26.6086	60.559	29.1405	14.1345	25.4639	32.9429	25.5626	27.002
ENSMUSG00000020458	Rtn4	chr11	+	29692946	29744331	regular	0	5.76752	9.71351	8.07683	10.4851	4.54384	8.74511	11.0901
ENSMUSG00000020460	Rps27a	chr11	-	29545845	29548109	regular	5.91301	5.54835	9.71351	9.86383	10.0433	14.4835	7.25395	8.36098
ENSMUSG00000020462	Cfap36	chr11	-	29221531	29247409	regular	5.91301	2.99911	0	10.096	8.98726	17.0394	5.60584	13.9832
ENSMUSG00000020463	Ppp4r3b	chr11	+	29172889	29220797	regular	2.95651	5.07542	0	4.03842	10.4851	7.95173	4.0362	7.23268
ENSMUSG00000020472	Zkscan17	chr11	-	59485519	59526751	regular	14.7825	12.2271	19.427	14.1345	11.983	12.4956	13.6782	6.26832
ENSMUSG00000020475	Pgam2	chr11	-	5801639	5803733	regular	44.3476	32.9902	19.427	25.2401	21.7192	31.8069	26.6838	21.2159
ENSMUSG00000020481	Ankrd36	chr11	+	5569683	5689337	regular	82.7822	37.7196	106.849	77.7395	53.1746	46.5744	65.7004	67.505
ENSMUSG00000020525	Ppm1d	chr11	+	85311243	85347066	regular	8.86952	8.30523	0	11.1056	5.99151	9.08769	9.86627	10.1258
ENSMUSG00000020530	Ggnbp2	chr11	-	84832360	84870817	regular	8.86952	7.26708	9.71351	20.1921	14.2298	13.6315	16.8175	23.1446
ENSMUSG00000020532	Acaca	chr11	+	84129671	84401651	regular	23.6521	33.3939	0	22.7161	20.9703	22.5261	18.8356	14.9475
ENSMUSG00000020576	Nbas	chr12	+	13269132	13583811	regular	38.4346	75.5545	38.854	61.5859	43.4384	38.6227	65.4762	43.8783
ENSMUSG00000020580	Rock2	chr12	+	16894894	16987823	regular	0	2.65306	0	3.02881	9.7362	5.6798	7.17547	7.23268
ENSMUSG00000020585	Laptm4a	chr12	+	8921663	8938742	regular	5.91301	32.0674	0	9.08644	10.4851	4.54384	7.17547	6.26832
ENSMUSG00000020590	Snx13	chr12	+	35047185	35147479	regular	8.86952	3.57586	29.1405	3.02881	8.98726	3.40788	8.74511	6.7505
ENSMUSG00000020593	Lpin1	chr12	-	16535668	16610966	regular	322.259	201.171	213.697	270.574	211.95	216.969	310.339	240.607
ENSMUSG00000020594	Pum2	chr12	+	8674133	8752581	regular	20.6955	40.9494	19.427	21.2017	20.9703	21.5833	19.2841	23.6268
ENSMUSG00000020608	Smc6	chr12	+	11265885	11319785	regular	11.826	2.65306	0	16.1537	10.4851	12.4956	13.454	19.7693
ENSMUSG00000020610	Amz2	chr11	+	109425945	109452813	regular	59.1301	86.7435	82.5648	70.6723	70.0257	71.5655	78.8181	59.5491
ENSMUSG00000020612	Prkar1a	chr11	+	109649404	109669656	regular	0	6.57497	0	6.05762	8.98726	11.3596	6.95124	6.7505
ENSMUSG00000020622	Nt5c1b	chr12	+	10369972	10390175	regular	38.4346	50.8695	19.427	45.4322	32.2044	40.8946	44.174	40.9852
ENSMUSG00000020636	Allc	chr12	-	28553754	28582523	regular	8.86952	15.457	9.71351	17.1633	5.24257	4.54384	9.19357	13.501
ENSMUSG00000020640	Itsn2	chr12	+	4592637	4713962	regular	2.95651	8.99733	0	2.01921	4.49363	9.08769	10.539	11.0901
ENSMUSG00000020647	Ncoa1	chr12	-	4247361	4477182	regular	29.5651	20.3017	48.5675	13.1249	18.7235	17.0394	19.0598	21.2159
ENSMUSG00000020650	Bcap29	chr12	-	31590966	31634658	regular	5.91301	5.99822	19.427	9.08644	7.48938	14.7675	8.74511	4.82179
ENSMUSG00000020657	Dnajc27	chr12	+	4082582	4110606	regular	0	11.189	0	7.06723	8.23832	6.81577	8.07241	7.71486
ENSMUSG00000020681	Ace	chr11	+	105967944	105989964	regular	50.2606	80.8606	67.9945	63.6051	47.1831	47.7104	63.2338	44.3605
ENSMUSG00000020694	Tlk2	chr11	+	105178806	105283959	regular	48.2798	17.7836	9.71351	49.299	34.953	37.7707	50.235	46.3711
ENSMUSG00000020697	Lig3	chr11	+	82781107	82804274	regular	26.6086	16.1491	9.71351	20.1921	15.7277	10.2236	15.2479	14.9475
ENSMUSG00000020698	Cct6b	chr11	-	82719249	82764321	regular	50.2606	15.5723	9.71351	19.1825	20.9703	20.4473	25.5626	21.698
ENSMUSG00000020716	Nf1	chr11	+	79339692	79581612	regular	41.3911	51.5616	19.427	24.2305	31.4554	30.6709	33.4108	31.8238
ENSMUSG00000020719	Ddx5	chr11	-	106780354	106789185	regular	45.8259	26.4729	29.1405	44.4226	54.298	48.2783	46.8648	65.3352
ENSMUSG00000020728	Cep112	chr11	+	108425191	108860615	regular	56.1736	13.2653	29.1405	39.3746	35.949	42.0306	44.9588	45.3248
ENSMUSG00000020733	Slc9a3r1	chr11	+	115163340	115181181	regular	7.39127	7.49778	9.71351	7.06723	17.2256	31.2389	5.94219	4.33961
ENSMUSG00000020737	Jpt1	chr11	-	115497352	115514387	regular	51.2363	56.9831	24.2838	35.6693	37.6941	33.8857	57.0674	17.4404
ENSMUSG00000020743	Mif4gd	chr11	-	115607917	115612969	regular	0	11.0736	0	11.1056	4.49363	2.27192	6.27854	7.23268
ENSMUSG00000020745	Pafah1b1	chr11	-	74673948	74724670	regular	17.739	18.7444	19.427	25.7449	21.7192	22.1512	23.6566	22.9035
ENSMUSG00000020799	Tekt1	chr11	-	72344721	72362442	regular	14.7825	12.8039	0	16.1537	6.74045	5.6798	13.0055	8.67922
ENSMUSG00000020802	Ube2o	chr11	-	116537739	116581447	regular	5.91301	6.80567	0	4.03842	6.74045	10.2236	5.83007	9.1614
ENSMUSG00000020817	Rabep1	chr11	+	70844777	70943105	regular	8.86952	7.03637	0	10.096	8.23832	4.54384	6.727	7.71486
ENSMUSG00000020823	Sec14l1	chr11	+	117115167	117159268	regular	17.739	31.606	38.854	30.2881	23.2171	29.535	36.7743	25.0733
ENSMUSG00000020841	Cpd	chr11	-	76778423	76847018	regular	2.95651	2.07631	9.71351	4.03842	4.49363	9.08769	4.7089	4.82179
ENSMUSG00000020844	Nxn	chr11	-	76257197	76399140	regular	8.86952	12.2271	0	5.04802	5.99151	10.2236	7.84817	6.7505
ENSMUSG00000020849	Ywhae	chr11	+	75732868	75765845	regular	11.826	15.9184	0	13.1249	10.4851	18.1754	9.41781	15.9119
ENSMUSG00000020850	Prpf8	chr11	+	75486815	75509449	regular	8.86952	9.57408	9.71351	8.07683	12.732	12.4956	10.0905	10.1258
ENSMUSG00000020859	Spag9	chr11	+	93996090	94126085	regular	29.5651	34.1437	38.854	39.3746	41.9406	36.3507	40.8105	54.4862
ENSMUSG00000020863	Luc7l3	chr11	-	94287889	94321988	regular	0	3.46051	9.71351	1.0096	11.2341	6.81577	8.29664	7.23268
ENSMUSG00000020867	Spata20	chr11	-	94478903	94486179	regular	70.9562	95.7408	9.71351	84.8067	68.9023	55.6621	92.16	68.4694
ENSMUSG00000020878	Lrrc46	chr11	-	97034601	97041407	regular	29.5651	25.2617	0	29.2785	31.4554	23.8552	26.908	27.4842
ENSMUSG00000020882	Cacnb1	chr11	-	98001507	98023034	regular	11.826	22.8394	9.71351	9.08644	7.48938	12.4956	7.3997	9.64358
ENSMUSG00000020893	Per1	chr11	+	69095216	69109960	regular	20.6955	45.3327	0	18.1729	18.7235	14.7675	21.7506	9.1614
ENSMUSG00000020900	Myh10	chr11	+	68691558	68816632	regular	23.6521	19.1482	9.71351	18.1729	14.9788	24.9911	16.0327	18.805
ENSMUSG00000020917	Acly	chr11	-	100476352	100528000	regular	8.86952	15.2263	9.71351	13.1249	14.2298	20.4473	9.86627	9.64358
ENSMUSG00000020929	Eftud2	chr11	-	102838472	102880985	regular	2.95651	8.53593	0	11.1056	8.23832	5.6798	4.7089	10.1258
ENSMUSG00000020936	Nmt1	chr11	+	103028189	103068912	regular	23.6521	10.3815	0	16.1537	18.7235	13.6315	16.8175	13.9832
ENSMUSG00000020946	Gosr2	chr11	-	103676848	103697898	regular	14.7825	25.8385	29.1405	18.1729	21.3447	17.6074	14.1267	18.3228
ENSMUSG00000020954	Strn3	chr12	-	51609631	51691897	regular	0	5.30612	0	5.04802	4.49363	9.08769	4.48467	7.23268
ENSMUSG00000020982	Nemf	chr12	-	69310521	69357165	regular	5.91301	1.61491	0	10.096	5.24257	11.3596	10.3147	13.501
ENSMUSG00000020986	Sec23a	chr12	-	58958382	59012017	regular	14.7825	23.4161	0	32.3073	18.7235	11.3596	16.5933	20.2515
ENSMUSG00000021000	Ctage5	chr12	+	59095798	59191583	regular	14.7825	17.5333	0	5.04802	6.74045	11.3596	7.17547	7.71486
ENSMUSG00000021003	Galc	chr12	-	98202293	98259459	regular	2.95651	3.69121	0	5.04802	5.24257	10.2236	4.26044	7.23268
ENSMUSG00000021007	Spata7	chr12	+	98628156	98669815	regular	26.6086	29.299	38.854	34.3265	33.7022	21.5833	32.5139	50.6288
ENSMUSG00000021012	Zc3h14	chr12	+	98746963	98787753	regular	14.7825	16.3221	0	13.1249	7.48938	12.4956	13.454	13.0188
ENSMUSG00000021024	Psma6	chr12	+	55384221	55418454	regular	14.7825	13.3806	0	14.1345	10.4851	17.0394	10.0905	6.7505
ENSMUSG00000021027	Ralgapa1	chr12	-	55602895	55821167	regular	0	10.3815	0	10.096	11.2341	4.54384	10.3147	8.67922
ENSMUSG00000021065	Fut8	chr12	+	77238124	77476338	regular	29.5651	24.7231	19.427	13.1249	15.7277	10.2236	17.4902	17.8406
ENSMUSG00000021081	Serpina1f	chr12	-	103688043	103695529	regular	5.91301	11.535	0	7.06723	8.23832	12.4956	5.60584	11.0901
ENSMUSG00000021090	Lrrc9	chr12	+	72441865	72530750	regular	14.7825	34.1437	19.427	18.1729	13.4809	12.4956	17.9387	21.2159
ENSMUSG00000021096	Ppm1a	chr12	+	72757454	72799819	regular	168.521	114.658	97.1351	141.345	131.064	126.092	141.043	144.171
ENSMUSG00000021097	Clmn	chr12	-	104763116	104865076	regular	133.043	119.734	48.5675	119.133	100.358	88.6049	128.262	109.937
ENSMUSG00000021111	Papola	chr12	+	105784693	105838944	regular	8.86952	9.22803	0	11.1056	14.2298	15.9035	11.2117	13.501
ENSMUSG00000021127	Zfp36l1	chr12	-	80107753	80113013	regular	11.826	7.15172	9.71351	4.03842	13.1064	14.1995	13.1177	8.19704
ENSMUSG00000021134	Srsf5	chr12	+	80945503	80950507	regular	4.43476	8.24755	14.5703	13.1249	15.7277	13.0636	10.8753	14.9475
ENSMUSG00000021140	Pcnx	chr12	+	81860022	82000924	regular	8.86952	16.6105	0	9.08644	7.48938	13.6315	8.96934	8.19704
ENSMUSG00000021143	Pacs2	chr12	+	113014507	113074401	regular	5.91301	7.03637	0	11.1056	5.99151	7.95173	10.9874	13.0188
ENSMUSG00000021147	Wdr37	chr13	-	8802967	8871909	regular	2.95651	13.842	9.71351	7.06723	11.2341	12.4956	13.6782	16.3941
ENSMUSG00000021156	Zmynd11	chr13	-	9684832	9765330	regular	5.91301	5.99822	0	6.05762	8.23832	5.6798	8.29664	7.71486
ENSMUSG00000021171	Esyt2	chr12	+	116281195	116391050	regular	2.95651	7.38243	9.71351	8.07683	4.49363	9.08769	4.7089	7.71486
ENSMUSG00000021179	Nrde2	chr12	-	100125451	100159653	regular	5.91301	4.26796	0	6.05762	4.49363	9.08769	5.15737	4.33961
ENSMUSG00000021182	Ccdc88c	chr12	-	100911522	101029056	regular	14.7825	13.496	19.427	14.1345	11.983	14.7675	17.7144	22.6624
ENSMUSG00000021188	Trip11	chr12	-	101834042	101913267	regular	5.91301	4.72937	9.71351	8.07683	13.4809	17.0394	12.3328	13.9832
ENSMUSG00000021189	Atxn3	chr12	-	101918900	101958246	regular	2.95651	10.4969	9.71351	4.03842	8.23832	11.3596	7.17547	13.501
ENSMUSG00000021192	Golga5	chr12	+	102469134	102497907	regular	8.86952	8.53593	0	9.08644	6.74045	14.7675	13.454	16.3941
ENSMUSG00000021196	Pfkp	chr13	-	6579767	6648777	regular	5.91301	5.53682	0	11.1056	3.74469	5.6798	7.17547	15.9119
ENSMUSG00000021203	Otub2	chr12	+	103388681	103406350	regular	5.91301	21.3398	0	30.2881	18.7235	11.3596	20.4052	14.4654
ENSMUSG00000021218	Gdi2	chr13	+	3538062	3567871	regular	11.826	10.9583	19.427	24.2305	27.3363	23.2872	18.9477	26.7609
ENSMUSG00000021242	Npc2	chr12	-	84754561	84773152	regular	2.95651	6.45962	0	4.03842	4.49363	9.08769	4.7089	6.7505
ENSMUSG00000021244	Ylpm1	chr12	+	84996320	85070515	regular	29.5651	27.7994	29.1405	29.2785	36.698	34.0788	34.9804	43.8783
ENSMUSG00000021254	Gpatch2l	chr12	+	86241857	86291784	regular	26.6086	10.0355	0	15.1441	14.2298	7.95173	16.5933	26.5198
ENSMUSG00000021257	Angel1	chr12	-	86700501	86726460	regular	2.95651	33.3363	0	6.05762	10.4851	5.6798	8.74511	4.33961
ENSMUSG00000021258	Ccnk	chr12	+	108179578	108203359	regular	38.4346	38.7577	58.281	44.4226	32.2044	27.2631	36.7743	36.6456
ENSMUSG00000021266	Wars	chr12	-	108860029	108894174	regular	5.91301	10.8429	19.427	18.1729	15.7277	24.9911	7.84817	14.4654
ENSMUSG00000021270	Hsp90aa1	chr12	-	110690604	110702728	regular	16.7634	27.6506	32.346	31.9742	28.8566	33.3177	32.4757	36.5636
ENSMUSG00000021273	Fdft1	chr14	-	63145149	63179578	regular	5.91301	8.93966	0	11.1056	4.8681	7.38375	7.28759	8.43813
ENSMUSG00000021282	Eif5	chr12	+	111538015	111546752	regular	38.4346	27.7994	38.854	51.3182	45.9324	62.4778	54.8251	50.6288
ENSMUSG00000021285	Ppp1r13b	chr12	-	111828456	111908110	regular	14.7825	5.53682	0	3.02881	10.4851	6.81577	7.3997	8.19704
ENSMUSG00000021326	Trim27	chr13	+	21179444	21194724	regular	2.95651	9.45873	9.71351	5.04802	7.48938	11.3596	8.96934	6.7505
ENSMUSG00000021339	Mrs2	chr13	-	24987482	25020379	regular	11.826	14.3034	19.427	8.07683	7.48938	9.08769	6.0543	4.82179
ENSMUSG00000021356	Irf4	chr13	+	30749225	30766976	regular	11.826	3.46051	9.71351	3.02881	5.99151	10.2236	6.50277	15.9119
ENSMUSG00000021357	Exoc2	chr13	-	30813918	30974093	regular	20.6955	26.992	19.427	26.2497	22.4682	21.5833	30.72	24.1089
ENSMUSG00000021366	Hivep1	chr13	+	42052020	42192537	regular	14.7825	23.5315	9.71351	27.2593	18.7235	17.0394	15.2479	19.7693
ENSMUSG00000021374	Nup153	chr13	-	46679904	46727940	regular	17.739	43.141	48.5675	38.365	20.9703	27.2631	42.7165	30.8594
ENSMUSG00000021391	Cenpp	chr13	-	49464022	49652785	regular	2.95651	8.07453	9.71351	3.02881	8.23832	2.27192	5.83007	4.82179
ENSMUSG00000021392	Nol8	chr13	+	49653077	49679016	regular	5.91301	4.38332	0	5.04802	11.983	6.81577	7.84817	8.19704
ENSMUSG00000021414	Fam217a	chr13	-	34909959	34924310	regular	8.86952	8.42058	9.71351	11.1056	12.732	11.3596	14.3509	19.7693
ENSMUSG00000021420	Fars2	chr13	+	36117411	36726280	regular	8.86952	13.0346	19.427	12.1152	16.4766	10.2236	20.181	9.64358
ENSMUSG00000021457	Syk	chr13	+	52583172	52648792	regular	20.6955	14.7649	0	5.04802	22.4682	13.6315	18.6114	31.3416
ENSMUSG00000021458	2010111I01Rik	chr13	+	62964892	63326096	regular	20.6955	47.063	29.1405	36.3457	23.966	26.1271	34.7562	26.0377
ENSMUSG00000021460	Auh	chr13	-	52835118	52929681	regular	0	1.84561	9.71351	7.06723	5.24257	9.08769	2.91504	6.7505
ENSMUSG00000021461	Fancc	chr13	-	63285042	63497278	regular	8.86952	6.69032	0	3.02881	8.23832	5.6798	7.17547	5.30397
ENSMUSG00000021476	Habp4	chr13	+	64161823	64186537	regular	17.739	10.4969	0	18.1729	10.8596	11.3596	12.5571	9.1614
ENSMUSG00000021488	Nsd1	chr13	+	55209781	55318325	regular	8.86952	16.9565	19.427	17.1633	34.4512	28.399	17.7144	16.8763
ENSMUSG00000021500	Ddx46	chr13	+	55635026	55681256	regular	2.95651	11.189	0	7.06723	9.7362	6.81577	8.07241	10.1258
ENSMUSG00000021546	Hnrnpk	chr13	-	58391141	58403343	regular	13.3043	10.0932	0	13.458	7.73653	19.3113	7.51182	14.2243
ENSMUSG00000021552	Gkap1	chr13	-	58233345	58275699	regular	7.39127	9.45873	29.1405	19.1825	21.7192	21.0153	17.9387	25.0733
ENSMUSG00000021557	Agtpbp1	chr13	-	59445741	59585227	regular	47.3041	14.3034	29.1405	32.3073	33.7022	38.6227	34.9804	38.0921
ENSMUSG00000021572	Cep72	chr13	-	74036499	74062299	regular	0	13.0346	0	8.07683	10.4851	4.54384	8.96934	6.7505
ENSMUSG00000021577	Sdha	chr13	-	74322253	74350280	regular	0	4.49867	9.71351	13.1249	3.74469	6.81577	4.93314	7.23268
ENSMUSG00000021585	Cast	chr13	-	74692367	74808810	regular	8.86952	8.88198	0	10.096	10.8596	12.4956	11.548	13.0188
ENSMUSG00000021615	Xrcc4	chr13	-	89774026	90089608	regular	11.826	9.45873	9.71351	4.03842	14.9788	12.4956	12.5571	13.9832
ENSMUSG00000021660	Btf3	chr13	-	98309895	98317006	regular	2.95651	2.88376	0	8.58164	7.73653	6.81577	6.39065	6.18635
ENSMUSG00000021669	Col4a3bp	chr13	+	96542617	96640167	regular	14.7825	10.0355	9.71351	17.1633	18.7235	13.6315	10.9874	12.5366
ENSMUSG00000021670	Hmgcr	chr13	-	96648966	96670936	regular	8.86952	9.22803	19.427	8.07683	6.74045	9.08769	6.27854	5.30397
ENSMUSG00000021686	Ap3b1	chr13	+	94358959	94566317	regular	20.6955	7.38243	29.1405	17.1633	12.732	15.9035	25.1141	18.805
ENSMUSG00000021687	Scamp1	chr13	-	94201309	94285857	regular	29.5651	13.7267	19.427	23.2209	17.9745	14.7675	20.181	13.9832
ENSMUSG00000021690	Jmy	chr13	-	93430100	93499808	regular	5.91301	7.38243	9.71351	15.1441	8.98726	5.6798	9.86627	13.501
ENSMUSG00000021693	Kif2a	chr13	-	106958995	107022126	regular	2.95651	4.05687	0	11.1056	8.98726	6.24778	8.52087	10.1258
ENSMUSG00000021709	Erbin	chr13	-	103818786	103920514	regular	5.91301	6.57497	9.71351	13.1249	16.4766	14.7675	14.7994	15.4297
ENSMUSG00000021733	Slc4a7	chr14	+	14702278	14799940	regular	8.86952	9.92013	0	15.1441	11.983	9.08769	14.3509	9.64358
ENSMUSG00000021738	Atxn7	chr14	+	13961439	14107302	regular	14.7825	7.03637	38.854	16.1537	12.3575	12.4956	15.9206	13.9832
ENSMUSG00000021754	Map3k1	chr13	-	111746427	111808993	regular	11.826	8.18988	0	3.02881	8.98726	9.08769	8.74511	15.4297
ENSMUSG00000021758	Ddx4	chr13	-	112598332	112652475	regular	8.86952	7.61313	0	12.1152	13.4809	15.9035	8.07241	12.5366
ENSMUSG00000021767	Kat6b	chr14	+	21481433	21672478	regular	11.826	8.18988	0	14.1345	16.4766	23.8552	20.6295	20.2515
ENSMUSG00000021770	Samd8	chr14	+	21750530	21798726	regular	5.91301	15.3416	0	13.1249	5.24257	9.08769	8.29664	9.1614
ENSMUSG00000021771	Vdac2	chr14	+	21825237	21845879	regular	11.826	11.9964	9.71351	17.6681	13.4809	14.1995	9.52992	7.71486
ENSMUSG00000021785	Ngly1	chr14	+	16249279	16311926	regular	8.86952	10.6122	0	23.2209	10.4851	18.1754	15.2479	10.6079
ENSMUSG00000021807	Rtraf	chr14	-	19811350	19823824	regular	1.47825	4.44099	0	9.08644	14.9788	12.4956	2.91504	8.19704
ENSMUSG00000021819	Zswim8	chr14	+	20707551	20723619	regular	5.91301	2.88376	0	4.03842	5.99151	10.2236	6.50277	5.30397
ENSMUSG00000021830	Txndc16	chr14	-	45133464	45220328	regular	8.86952	7.95918	0	6.05762	9.7362	4.54384	7.69794	8.73708
ENSMUSG00000021838	Samd4	chr14	+	46882853	47105815	regular	20.6955	26.0692	0	17.1633	10.4851	7.95173	11.6601	12.5366
ENSMUSG00000021846	Peli2	chr14	+	48120822	48281575	regular	23.6521	14.4188	9.71351	6.05762	7.48938	7.95173	13.0055	7.71486
ENSMUSG00000021870	Slmap	chr14	-	26413167	26534931	regular	8.86952	10.0355	0	15.1441	5.24257	6.81577	7.84817	10.6079
ENSMUSG00000021877	Arf4	chr14	+	26638073	26665084	regular	11.826	7.61313	0	4.03842	5.24257	12.4956	3.3635	4.82179
ENSMUSG00000021879	Dnah12	chr14	+	26693273	26891703	regular	8.86952	7.95918	19.427	7.06723	11.2341	12.4956	12.1086	12.5366
ENSMUSG00000021891	Mettl6	chr14	-	31473577	31495040	regular	11.826	22.378	0	13.1249	14.2298	9.08769	13.0055	12.5366
ENSMUSG00000021902	Phf7	chr14	-	31237688	31251317	regular	23.6521	38.8731	9.71351	35.3361	27.7107	29.535	26.4595	33.7525
ENSMUSG00000021910	Nisch	chr14	-	31170929	31216946	regular	11.826	1.61491	9.71351	2.01921	8.98726	11.3596	5.83007	7.23268
ENSMUSG00000021936	Mapk8	chr14	-	33377897	33447158	regular	5.91301	3.34516	9.71351	5.04802	7.48938	1.13596	4.0362	4.82179
ENSMUSG00000021938	Pspc1	chr14	-	56720709	56778316	regular	5.91301	16.7258	19.427	15.1441	8.23832	13.6315	9.64204	11.0901
ENSMUSG00000021940	Ptpn20	chr14	+	33589206	33640754	regular	11.826	7.72848	9.71351	10.096	7.48938	13.6315	10.539	11.5723
ENSMUSG00000021945	Zmym2	chr14	+	56886652	56962701	regular	13.3043	4.72937	0	5.55282	8.98726	6.81577	7.62394	9.1614
ENSMUSG00000021948	Prkcd	chr14	-	30595353	30626210	regular	50.2606	44.1792	0	40.3842	27.7107	32.9429	37.6712	33.7525
ENSMUSG00000021969	Zdhhc20	chr14	-	57832702	57890276	regular	17.739	28.3762	9.71351	18.1729	23.966	10.2236	17.266	25.0733
ENSMUSG00000021981	Cab39l	chr14	+	59440971	59585764	regular	14.7825	8.76663	9.71351	6.05762	11.2341	9.08769	7.62394	10.1258
ENSMUSG00000021983	Atp8a2	chr14	-	59638539	60197179	regular	5.91301	18.3407	9.71351	7.06723	8.98726	11.3596	12.1086	8.67922
ENSMUSG00000021987	Mtmr6	chr14	+	60265227	60302370	regular	0	5.76752	9.71351	3.02881	8.98726	5.6798	6.95124	10.1258
ENSMUSG00000021993	Mipep	chr14	+	60784572	60905478	regular	23.6521	42.5643	19.427	23.2209	19.4724	12.4956	23.096	20.2515
ENSMUSG00000021997	Lrrc63	chr14	-	75084302	75130881	regular	8.86952	9.45873	19.427	14.1345	7.48938	14.7675	13.4742	10.1258
ENSMUSG00000021998	Lcp1	chr14	+	75131100	75230842	regular	2.95651	8.88198	9.71351	11.1056	7.48938	4.54384	11.3978	14.9475
ENSMUSG00000022010	Tsc22d1	chr14	+	76414960	76507765	regular	2.95651	6.34427	19.427	7.06723	8.98726	9.08769	13.454	8.67922
ENSMUSG00000022013	Dnajc15	chr14	-	77820680	77875125	regular	8.86952	10.8429	0	4.03842	8.98726	4.54384	4.26044	12.0545
ENSMUSG00000022019	Tdrd3	chr14	+	87416638	87545504	regular	11.826	7.49778	19.427	13.1249	11.983	12.4956	12.7813	11.0901
ENSMUSG00000022021	Diaph3	chr14	-	86655366	87141235	regular	29.5651	26.992	9.71351	19.6873	22.4682	20.4473	21.3022	27.4842
ENSMUSG00000022031	Elp3	chr14	-	65530448	65593075	regular	0	8.42058	0	5.04802	4.49363	9.08769	6.95124	6.26832
ENSMUSG00000022039	Adam2	chr14	-	66027328	66077733	regular	8.86952	8.07453	9.71351	17.1633	12.732	21.5833	13.2298	13.0188
ENSMUSG00000022056	Adam7	chr14	-	68497335	68533741	regular	8.86952	10.2662	9.71351	13.1249	8.98726	17.0394	5.3816	8.19704
ENSMUSG00000022064	Pibf1	chr14	+	99099423	99254493	regular	14.7825	4.44099	19.427	9.08644	10.4851	15.9035	11.8844	10.6079
ENSMUSG00000022066	Entpd4b	chr14	+	69555423	69585520	regular	13.3043	14.9956	4.85675	11.6104	8.23832	17.0394	13.5661	11.8134
ENSMUSG00000022091	Sorbs3	chr14	-	70180467	70211989	regular	2.95651	17.0719	0	9.08644	8.98726	3.40788	6.95124	4.33961
ENSMUSG00000022100	Xpo7	chr14	-	70654245	70766628	regular	11.826	10.4969	9.71351	9.08644	7.48938	4.54384	6.50277	12.0545
ENSMUSG00000022108	Itm2b	chr14	-	73362225	73385289	regular	8.86952	22.2626	0	19.1825	23.966	42.0306	11.8844	24.5911
ENSMUSG00000022110	Sucla2	chr14	+	73525318	73596142	regular	11.826	10.0355	0	20.1921	12.732	7.95173	15.0236	15.9119
ENSMUSG00000022139	Mbnl2	chr14	+	120275668	120431697	regular	2.95651	7.49778	9.71351	6.05762	8.98726	5.6798	8.29664	13.0188
ENSMUSG00000022141	Nipbl	chr15	-	8291224	8444463	regular	20.6955	14.5342	9.71351	25.2401	29.9575	23.8552	22.1991	33.7525
ENSMUSG00000022142	Nup155	chr15	+	8109312	8159857	regular	38.4346	110.506	19.427	25.2401	35.949	22.7192	33.8593	26.0377
ENSMUSG00000022155	Mroh2b	chr15	+	4898736	4962205	regular	47.3041	69.787	19.427	41.3938	51.6768	43.1665	50.0041	42.9139
ENSMUSG00000022185	Acin1	chr14	-	54642160	54686931	regular	41.3911	23.6468	38.854	42.4034	38.1959	27.2631	35.8774	36.1634
ENSMUSG00000022191	Drosha	chr15	+	12824814	12935291	regular	2.95651	19.4942	9.71351	13.1249	13.4809	2.27192	9.64204	7.71486
ENSMUSG00000022200	Golph3	chr15	+	12321449	12351591	regular	0	3.92191	0	7.06723	8.98726	11.3596	6.0543	7.23268
ENSMUSG00000022201	Zfr	chr15	+	12117830	12185683	regular	5.91301	2.99911	19.427	13.1249	13.4809	18.1754	14.5752	23.1446
ENSMUSG00000022214	Dcaf11	chr14	+	55560005	55570065	regular	0	16.6105	0	5.04802	5.99151	9.08769	7.17547	7.23268
ENSMUSG00000022234	Cct5	chr15	-	31590799	31601804	regular	5.91301	11.6504	0	19.1825	9.7362	14.7675	11.6601	14.9475
ENSMUSG00000022236	Ropn1l	chr15	-	31441210	31453737	regular	5.91301	12.6885	9.71351	14.1345	6.74045	13.6315	12.3328	10.1258
ENSMUSG00000022246	Rai14	chr15	-	10568968	10714624	regular	23.6521	17.8793	9.71351	20.1921	18.7235	14.7675	17.266	29.4129
ENSMUSG00000022253	Nadk2	chr15	+	9071259	9110891	regular	11.826	6.69032	0	14.1345	10.4851	10.2236	9.19357	3.85743
ENSMUSG00000022255	Mtdh	chr15	+	34082693	34145624	regular	14.7825	8.18988	0	3.02881	17.9745	10.2236	15.4721	22.6624
ENSMUSG00000022263	Trio	chr15	-	27730650	28025848	regular	56.1736	101.162	19.427	37.3554	40.4427	31.8069	41.259	26.0377
ENSMUSG00000022269	2011-03-01	chr15	+	26309047	26409576	regular	0	11.6504	9.71351	4.03842	9.7362	7.95173	5.60584	7.23268
ENSMUSG00000022280	Rnf19a	chr15	-	36239932	36283147	regular	62.0866	49.8314	77.7081	53.509	62.9108	45.4384	69.4003	59.7902
ENSMUSG00000022283	Pabpc1	chr15	-	36595660	36609668	regular	67.9997	45.0247	38.854	66.6339	48.681	80.4601	50.8629	89.9264
ENSMUSG00000022285	Ywhaz	chr15	-	36770769	36796929	regular	8.86952	12.4382	9.71351	18.6777	13.6082	27.831	12.7813	17.1173
ENSMUSG00000022307	Oxr1	chr15	+	41447481	41861048	regular	94.6082	32.5288	77.7081	61.5859	59.1661	71.5655	74.4455	67.0229
ENSMUSG00000022312	Eif3h	chr15	-	51786557	51865523	regular	4.43476	6.0559	0	15.1441	11.2341	12.4956	12.3328	13.7421
ENSMUSG00000022332	Khdrbs3	chr15	+	68928419	69093512	regular	29.5651	9.68943	9.71351	17.1633	23.966	21.5833	26.0111	24.1089
ENSMUSG00000022336	Eif3e	chr15	-	43250057	43282719	regular	7.39127	6.17125	9.71351	10.6008	10.1107	6.62265	3.81197	8.43813
ENSMUSG00000022369	Mtbp	chr15	+	55557407	55626423	regular	11.826	13.1499	0	10.096	19.4724	13.6315	15.9206	12.0545
ENSMUSG00000022377	Asap1	chr15	-	64086856	64382919	regular	44.3476	27.9148	9.71351	21.2017	24.715	27.2631	23.993	27.4842
ENSMUSG00000022388	Ttll8	chr15	-	88890632	88954418	regular	14.7825	11.4197	0	15.1441	11.2341	14.7675	13.0055	15.9119
ENSMUSG00000022389	Tef	chr15	+	81802420	81826861	regular	17.739	149.84	9.71351	24.2305	19.4724	17.0394	24.2172	17.8406
ENSMUSG00000022391	Rangap1	chr15	-	81704247	81729919	regular	5.91301	20.1863	0	20.1921	14.9788	13.6315	22.1991	14.9475
ENSMUSG00000022401	Xpnpep3	chr15	+	81400137	81456807	regular	11.826	16.6105	9.71351	10.096	10.4851	18.1754	11.4359	4.33961
ENSMUSG00000022403	St13	chr15	-	81363668	81400077	regular	5.91301	9.34338	29.1405	10.096	14.9788	9.08769	9.19357	19.7693
ENSMUSG00000022427	Tomm22	chr15	+	79670860	79672862	regular	5.91301	11.4197	0	7.06723	6.74045	10.2236	4.48467	4.82179
ENSMUSG00000022432	Smc1b	chr15	-	85064688	85131964	regular	11.826	1.61491	19.427	11.1056	9.7362	12.4956	5.3816	8.19704
ENSMUSG00000022441	Efcab6	chr15	-	83866711	84065379	regular	8.86952	18.3407	0	21.2017	14.9788	10.2236	15.2479	16.3941
ENSMUSG00000022443	Myh9	chr15	-	77760586	77842175	regular	8.86952	6.80567	0	9.08644	14.9788	15.9035	28.1413	29.4129
ENSMUSG00000022471	Xrcc6	chr15	+	81987834	82040085	regular	2.95651	9.45873	19.427	5.04802	10.4851	1.13596	5.60584	8.19704
ENSMUSG00000022472	Desi1	chr15	-	81992522	82033862	regular	11.826	12.5732	9.71351	13.1249	8.23832	4.54384	7.62394	9.64358
ENSMUSG00000022477	Aco2	chr15	+	81872308	81915133	regular	0	2.76841	9.71351	4.54322	7.48938	3.97586	3.81197	4.82179
ENSMUSG00000022487	Gtsf1	chr15	-	103402404	103430470	regular	50.2606	34.1437	48.5675	46.4418	50.9278	42.0306	56.2826	27.4842
ENSMUSG00000022488	Nckap1l	chr15	+	103453824	103498800	regular	17.739	18.2254	29.1405	18.1729	17.9745	23.8552	21.9749	13.501
ENSMUSG00000022498	Txndc11	chr16	-	11074910	11134650	regular	8.86952	10.2662	0	4.03842	7.48938	3.40788	6.0543	5.30397
ENSMUSG00000022501	Prm1	chr16	-	10796325	10796886	regular	233.564	181.331	262.265	276.632	199.967	164.714	189.477	237.714
ENSMUSG00000022517	Mgrn1	chr16	+	4886099	4938296	regular	5.91301	10.1508	0	3.02881	5.24257	12.4956	4.48467	6.7505
ENSMUSG00000022521	Crebbp	chr16	-	4081327	4213997	regular	20.6955	17.3118	9.71351	14.1345	15.7277	21.5833	25.3384	25.5555
ENSMUSG00000022533	Atp13a3	chr16	-	30312422	30388837	regular	0	1.73026	0	4.03842	4.49363	11.3596	4.48467	6.7505
ENSMUSG00000022536	Glyr1	chr16	-	5013905	5049910	regular	5.91301	7.84383	0	4.03842	7.48938	4.54384	7.62394	6.26832
ENSMUSG00000022540	Rogdi	chr16	-	5008729	5013553	regular	8.86952	8.42058	9.71351	7.06723	7.48938	6.81577	8.74511	6.26832
ENSMUSG00000022542	2012-09-01	chr16	-	4986857	4997852	regular	14.7825	4.38332	9.71351	10.096	5.99151	11.3596	10.3147	11.0901
ENSMUSG00000022558	Mroh1	chr15	+	76380260	76453038	regular	26.6086	22.9547	9.71351	13.1249	15.7277	17.0394	20.181	12.5366
ENSMUSG00000022562	Oplah	chr15	-	76296596	76328015	regular	2.95651	15.1109	0	14.1345	8.23832	4.54384	13.0055	4.82179
ENSMUSG00000022564	Grina	chr15	+	76246806	76249904	regular	14.7825	47.6397	19.427	19.1825	21.7192	15.9035	21.5264	10.6079
ENSMUSG00000022565	Plec	chr15	-	76170973	76232574	regular	79.8257	95.7408	48.5675	61.5859	39.6937	61.3419	81.3968	48.2179
ENSMUSG00000022568	Scrib	chr15	-	76047157	76069784	regular	8.86952	39.6805	0	15.1441	13.4809	17.0394	17.0417	11.0901
ENSMUSG00000022587	Ly6e	chr15	+	74955050	74959905	regular	17.739	20.5324	9.71351	17.1633	17.2256	22.7192	6.50277	11.5723
ENSMUSG00000022601	Zbtb11	chr16	+	55973882	56008913	regular	2.95651	5.65217	9.71351	2.01921	4.49363	9.08769	4.48467	8.19704
ENSMUSG00000022603	Mroh4	chr15	-	74606028	74636353	regular	8.86952	31.1446	19.427	20.1921	16.4766	17.0394	18.8356	14.4654
ENSMUSG00000022607	Ptk2	chr15	-	73205332	73423280	regular	26.6086	23.3008	9.71351	15.1441	10.4851	17.0394	15.0236	11.5723
ENSMUSG00000022614	Lmf2	chr15	-	89351003	89355659	regular	5.91301	28.8376	0	3.02881	10.4851	1.13596	6.95124	6.7505
ENSMUSG00000022637	Cblb	chr16	+	52031224	52208048	regular	5.91301	10.9583	0	2.01921	15.7277	9.08769	15.6963	19.2872
ENSMUSG00000022641	Bbx	chr16	-	50191843	50432390	regular	8.86952	25.6655	9.71351	19.6873	11.983	13.6315	15.2479	20.7337
ENSMUSG00000022656	Nectin3	chr16	-	46387705	46498525	regular	2.95651	12.3425	0	11.1056	7.48938	9.08769	7.84817	14.9475
ENSMUSG00000022664	Slc35a5	chr16	-	45139572	45158706	regular	0	6.11357	9.71351	7.06723	7.48938	11.3596	4.93314	6.26832
ENSMUSG00000022680	Pdxdc1	chr16	-	13833147	13903131	regular	70.9562	60.559	48.5675	57.5474	67.4045	53.3902	60.7673	49.1822
ENSMUSG00000022684	Bfar	chr16	+	13671857	13703612	regular	8.86952	19.0328	19.427	8.07683	10.4851	5.6798	10.539	5.30397
ENSMUSG00000022685	Parn	chr16	-	13537963	13668170	regular	14.7825	32.4135	0	7.06723	13.4809	2.27192	10.0905	9.64358
ENSMUSG00000022707	Gbe1	chr16	+	70313948	70569716	regular	2.95651	9.92013	19.427	16.1537	15.7277	20.4473	15.6963	13.501
ENSMUSG00000022708	Zbtb20	chr16	+	42875880	43642602	regular	17.739	23.1854	0	10.096	18.7235	15.9035	17.4902	24.1089
ENSMUSG00000022710	Usp7	chr16	-	8689594	8792308	regular	11.826	27.2227	19.427	25.2401	17.9745	17.0394	17.7144	23.6268
ENSMUSG00000022770	Dlg1	chr16	+	31663442	31873356	regular	11.826	10.0355	9.71351	7.06723	8.23832	14.7675	10.7632	12.5366
ENSMUSG00000022773	Ypel1	chr16	+	17069695	17087045	regular	2.95651	14.4188	9.71351	10.096	8.23832	7.95173	8.74511	8.19704
ENSMUSG00000022781	Pak2	chr16	-	32016289	32079342	regular	11.826	6.92102	0	7.06723	6.74045	11.3596	11.548	9.64358
ENSMUSG00000022783	Spag6l	chr16	-	16753015	16829456	regular	14.7825	10.7276	19.427	10.096	8.23832	9.08769	11.6601	12.0545
ENSMUSG00000022800	Fyttd1	chr16	+	32877499	32908963	regular	5.91301	9.22803	19.427	2.01921	8.23832	15.9035	5.83007	10.6079
ENSMUSG00000022801	Lrch3	chr16	+	32914099	33015647	regular	8.86952	6.11357	19.427	9.08644	16.4766	13.6315	10.539	6.26832
ENSMUSG00000022805	Maats1	chr16	-	38297753	38342143	regular	5.91301	2.76841	0	8.07683	2.24682	9.08769	4.48467	9.64358
ENSMUSG00000022811	Zfp148	chr16	+	33380774	33503903	regular	38.4346	8.76663	9.71351	25.2401	37.4469	34.0788	25.7868	38.0921
ENSMUSG00000022855	Senp2	chr16	+	22009483	22049269	regular	17.739	35.5279	9.71351	14.1345	20.9703	13.6315	19.3962	19.2872
ENSMUSG00000022858	Tra2b	chr16	-	22244548	22266005	regular	5.91301	4.49867	0	4.87639	12.3575	11.1665	5.4556	6.90962
ENSMUSG00000022867	Usp25	chr16	+	77014068	77116779	regular	23.6521	11.7657	19.427	11.1056	17.9745	18.1754	11.8844	22.1802
ENSMUSG00000022884	Eif4a2	chr16	+	23107443	23114136	regular	8.86952	4.61402	0	6.05762	9.7362	10.2236	10.2026	8.19704
ENSMUSG00000022897	Dyrk1a	chr16	+	94570009	94695517	regular	5.91301	7.38243	0	5.04802	4.49363	9.08769	6.0543	12.0545
ENSMUSG00000022901	Cd86	chr16	-	36603868	36666081	regular	5.91301	6.92102	9.71351	4.03842	13.4809	4.54384	9.64204	18.805
ENSMUSG00000022905	Kpna1	chr16	+	35978749	36037131	regular	8.86952	4.15261	0	5.04802	8.23832	4.54384	5.15737	4.33961
ENSMUSG00000022914	Brwd1	chr16	-	95992091	96082526	regular	32.5216	64.3655	38.854	41.3938	39.6937	28.399	37.8955	41.2263
ENSMUSG00000022946	Dopey2	chr16	+	93711903	93810590	regular	8.86952	22.378	0	8.07683	11.2341	4.54384	8.07241	9.1614
ENSMUSG00000022957	Itsn1	chr16	+	91729280	91920597	regular	5.91301	16.1491	0	9.08644	11.2341	14.7675	10.7632	10.6079
ENSMUSG00000022961	Son	chr16	+	91647505	91679221	regular	29.5651	42.6796	38.854	24.2305	25.4639	32.9429	28.0292	42.9139
ENSMUSG00000022982	Sod1	chr16	+	90220741	90226322	regular	8.86952	6.61304	9.71351	7.06723	16.4766	19.8793	8.29664	11.3312
ENSMUSG00000022995	Enah	chr1	-	181896383	182019990	regular	32.5216	46.7169	48.5675	35.3361	69.0521	43.1665	57.4038	47.7357
ENSMUSG00000022999	Lmbr1l	chr15	-	98903920	98918231	regular	41.3911	63.5581	29.1405	50.4802	47.9321	51.1182	61.6642	36.6456
ENSMUSG00000023010	Tmbim6	chr15	+	99392881	99410049	regular	8.86952	22.551	0	9.08644	10.1107	6.81577	8.18452	9.64358
ENSMUSG00000023026	Dip2b	chr15	+	100038663	100219473	regular	2.95651	8.65128	0	10.096	4.49363	11.3596	10.9874	13.0188
ENSMUSG00000023027	Atf1	chr15	+	100227818	100261244	regular	8.86952	4.96007	0	11.6104	7.48938	5.11182	5.83007	8.5201
ENSMUSG00000023072	Cep89	chr7	+	35397034	35438689	regular	14.7825	5.76752	9.71351	8.07683	8.98726	5.6798	10.0905	10.6079
ENSMUSG00000023084	Lrrc71	chr3	-	87736922	87748625	regular	5.91301	20.3017	0	9.08644	8.23832	4.54384	11.2117	7.71486
ENSMUSG00000023104	Rfc2	chr5	+	134581365	134601805	regular	8.86952	15.1109	19.427	13.1249	8.98726	3.40788	9.64204	10.1258
ENSMUSG00000023118	Sympk	chr7	+	19024376	19054618	regular	14.7825	24.467	0	12.1152	7.6167	9.08769	14.5931	8.67922
ENSMUSG00000023150	Ivns1abp	chr1	+	151344476	151364422	regular	2.95651	13.0346	9.71351	7.06723	12.732	14.7675	12.7813	10.6079
ENSMUSG00000023151	Lrrc69	chr4	-	14623619	14796060	regular	8.86952	13.3806	19.427	9.08644	14.2298	15.9035	10.539	6.7505
ENSMUSG00000023403	Stk31	chr6	+	49395603	49469501	regular	8.86952	4.03726	0	2.01921	9.7362	9.08769	8.29664	6.7505
ENSMUSG00000023456	Tpi1	chr6	-	124810585	124814296	regular	121.217	64.5005	63.1378	82.2827	98.8599	96.9315	105.502	74.7377
ENSMUSG00000023467	Tulp2	chr7	+	45481876	45523632	regular	17.739	22.1473	9.71351	25.2401	17.9745	14.7675	20.4052	15.4297
ENSMUSG00000023495	Pcbp4	chr9	+	106453290	106464012	regular	0	18.5714	19.427	18.1729	12.732	10.2236	20.4052	7.23268
ENSMUSG00000023577	Iqcf3	chr9	-	106503224	106561631	regular	62.0866	29.7604	77.7081	93.8932	52.4257	64.7498	73.5486	68.9516
ENSMUSG00000023806	Rsph3b	chr17	-	6904715	6948356	regular	10.3478	13.0923	0	10.6008	10.4851	12.4956	10.7632	17.1173
ENSMUSG00000023852	Chd1	chr17	+	15704966	17394898	regular	2.95651	4.65208	9.71351	6.05762	7.48938	7.95173	9.41781	12.5366
ENSMUSG00000023873	1700010I14Rik	chr17	+	8988332	9008319	regular	5.91301	9.11268	9.71351	11.1056	16.4766	10.2236	8.52087	13.501
ENSMUSG00000023923	Tbc1d5	chr17	-	50733123	51179352	regular	85.7387	64.8269	67.9945	72.6915	60.664	59.07	68.6154	72.809
ENSMUSG00000023927	Satb1	chr17	-	51736186	51833290	regular	14.7825	11.4197	0	4.03842	11.2341	17.0394	17.0417	27.4842
ENSMUSG00000023930	Crisp2	chr17	-	40764733	40807003	regular	260.173	151.57	271.978	377.592	327.286	251.047	291.055	268.574
ENSMUSG00000023944	Hsp90ab1	chr17	-	45567774	45573271	regular	14.7825	30.4525	9.71351	26.2497	28.4597	49.9823	17.7144	43.155
ENSMUSG00000023949	Tcte1	chr17	+	45523433	45542679	regular	32.5216	17.3602	19.427	30.2881	29.9575	22.7192	29.5988	32.7882
ENSMUSG00000023952	Gtpbp2	chr17	+	46161031	46169370	regular	17.739	18.5714	29.1405	11.1056	12.732	15.9035	15.2479	5.78615
ENSMUSG00000023953	Polh	chr17	-	46172003	46202625	regular	8.86952	10.9583	0	3.02881	9.7362	4.54384	8.96934	4.82179
ENSMUSG00000024006	Stk38	chr17	-	28970884	29007945	regular	2.95651	4.72937	0	6.05762	8.23832	17.0394	8.29664	10.1258
ENSMUSG00000024008	Cpne5	chr17	-	29156549	29237797	regular	5.91301	30.5679	9.71351	14.1345	9.7362	6.81577	6.39065	4.33961
ENSMUSG00000024014	Pim1	chr17	+	29490811	29496111	regular	159.651	142.169	38.854	117.114	125.447	103.94	145.303	92.3372
ENSMUSG00000024033	Rsph1	chr17	-	31255018	31277356	regular	17.739	4.49867	9.71351	18.1729	11.983	23.8552	15.4721	12.5366
ENSMUSG00000024042	Sik1	chr17	-	31844247	31855792	regular	5.91301	9.11268	0	9.08644	8.98726	6.81577	7.3997	5.78615
ENSMUSG00000024053	Emilin2	chr17	-	71252175	71310965	regular	2.95651	8.76663	9.71351	2.01921	5.24257	9.08769	4.7089	6.7505
ENSMUSG00000024059	Clip4	chr17	+	71781946	71858351	regular	11.826	9.22803	9.71351	10.096	8.23832	9.08769	7.3997	11.0901
ENSMUSG00000024073	Birc6	chr17	+	74528294	74703356	regular	14.7825	18.6868	9.71351	19.1825	31.4554	21.5833	23.7687	27.4842
ENSMUSG00000024085	Man2a1	chr17	+	64600735	64755110	regular	5.91301	12.3425	19.427	13.1249	14.9788	22.7192	16.8175	16.3941
ENSMUSG00000024112	Cacna1h	chr17	-	25374284	25433783	regular	20.6955	11.8811	9.71351	9.08644	3.74469	9.08769	10.9874	10.6079
ENSMUSG00000024122	Pdpk1	chr17	-	24073679	24150924	regular	17.739	13.2653	9.71351	17.1633	14.9788	9.08769	11.8844	12.0545
ENSMUSG00000024135	Srbd1	chr17	-	85984664	86145175	regular	11.826	7.72848	19.427	6.05762	8.23832	6.81577	9.64204	8.67922
ENSMUSG00000024154	Gtf2a1l	chr17	+	88668659	88715152	regular	11.826	27.1073	9.71351	11.1056	17.2256	6.81577	15.2479	21.698
ENSMUSG00000024160	Spsb3	chr17	+	24886642	24892152	regular	38.4346	42.7373	19.427	44.4226	27.3363	34.6468	41.259	18.3228
ENSMUSG00000024163	Mapk8ip3	chr17	-	24892152	24936977	regular	17.739	18.9175	19.427	15.1441	17.9745	19.3113	20.6295	20.2515
ENSMUSG00000024169	Ift140	chr17	+	25016090	25099495	regular	11.826	22.9547	9.71351	20.1921	14.9788	34.0788	23.993	26.5198
ENSMUSG00000024180	Tmem8	chr17	+	26113315	26123254	regular	29.5651	28.3762	9.71351	28.2689	14.2298	18.1754	23.5445	15.4297
ENSMUSG00000024188	Luc7l	chr17	+	26252909	26285504	regular	5.91301	2.88376	0	3.02881	8.23832	6.81577	4.0362	4.33961
ENSMUSG00000024206	Rfx2	chr17	-	56775896	56831008	regular	23.6521	39.2191	19.427	31.2977	29.9575	23.8552	35.4289	20.2515
ENSMUSG00000024207	Acsbg2	chr17	-	56843102	56874447	regular	88.6952	71.6326	67.9945	71.6819	64.4087	54.5261	68.8397	61.7189
ENSMUSG00000024208	Uqcc2	chr17	-	27122662	27133916	regular	5.91301	15.803	0	8.07683	9.7362	7.95173	14.5752	9.64358
ENSMUSG00000024222	Fkbp5	chr17	-	28399094	28517524	regular	11.826	5.76752	0	11.1056	9.7362	14.7675	7.3997	5.78615
ENSMUSG00000024223	Armc12	chr17	+	28530859	28538954	regular	8.86952	11.9964	0	9.08644	3.74469	11.3596	10.9874	6.7505
ENSMUSG00000024238	Zeb1	chr18	+	5591859	5775467	regular	5.91301	13.2653	0	14.1345	8.98726	11.3596	13.0055	18.805
ENSMUSG00000024240	Epc1	chr18	-	6435950	6516108	regular	8.86952	8.18988	0	5.04802	5.99151	11.3596	8.96934	5.30397
ENSMUSG00000024242	Map4k3	chr17	-	80580511	80728093	regular	20.6955	47.8704	29.1405	27.2593	25.4639	14.7675	21.9749	26.5198
ENSMUSG00000024248	Cox7a2l	chr17	-	83501918	83514333	regular	0	14.7072	19.427	13.6297	16.8511	14.7675	6.83912	16.153
ENSMUSG00000024251	Thada	chr17	-	84190055	84466196	regular	35.4781	43.0257	0	14.1345	24.715	20.4473	35.2047	18.3228
ENSMUSG00000024269	Tpgs2	chr18	-	25127222	25169007	regular	93.13	75.0354	87.4216	85.8164	77.1407	67.5897	83.9754	56.8971
ENSMUSG00000024283	Wac	chr18	+	7868831	7973547	regular	0	2.42236	0	8.07683	8.61279	9.08769	5.49372	10.849
ENSMUSG00000024286	Ccny	chr18	-	9314043	9450150	regular	2.95651	5.19077	9.71351	8.07683	7.48938	4.54384	5.3816	5.78615
ENSMUSG00000024290	Rock1	chr18	-	10064400	10181792	regular	2.95651	2.65306	9.71351	6.05762	5.24257	9.08769	7.3997	7.71486
ENSMUSG00000024293	Esco1	chr18	-	10566601	10610352	regular	13.3043	9.22803	0	19.1825	11.2341	11.3596	12.7813	10.6079
ENSMUSG00000024294	Mib1	chr18	+	10725547	10818704	regular	8.86952	20.3017	0	29.2785	28.4597	29.535	26.2353	29.4129
ENSMUSG00000024306	Ccdc178	chr18	-	21810896	22171396	regular	2.95651	1.61491	9.71351	8.07683	10.4851	9.08769	8.96934	11.5723
ENSMUSG00000024317	Rnf138	chr18	+	21001340	21028223	regular	56.1736	55.1375	58.281	110.047	88.3747	77.2453	104.044	61.7189
ENSMUSG00000024335	Brd2	chr17	-	34112022	34122634	regular	14.7825	14.0727	9.71351	8.07683	17.2256	21.5833	20.8537	20.2515
ENSMUSG00000024352	Spata24	chr18	-	35656689	35662186	regular	11.826	13.2653	0	5.04802	8.98726	6.81577	12.1086	6.26832
ENSMUSG00000024357	Sil1	chr18	-	35266399	35498925	regular	32.5216	23.4161	19.427	18.1729	26.2128	17.0394	23.993	16.3941
ENSMUSG00000024359	Hspa9	chr18	-	34937413	34954357	regular	8.86952	7.61313	0	16.1537	6.74045	7.95173	8.96934	11.0901
ENSMUSG00000024369	Nelfe	chr17	+	34850390	34856372	regular	14.7825	12.6885	19.427	14.1345	14.2298	23.8552	17.266	9.1614
ENSMUSG00000024387	Csnk2b	chr17	-	35116195	35122053	regular	11.826	28.0301	9.71351	13.1249	8.98726	12.4956	9.86627	19.2872
ENSMUSG00000024392	Bag6	chr17	+	35135177	35147322	regular	29.5651	45.2174	0	35.3361	29.2086	22.7192	25.1141	29.4129
ENSMUSG00000024393	Prrc2a	chr17	-	35149075	35164897	regular	26.6086	33.4516	38.854	28.2689	24.715	24.9911	31.6169	36.1634
ENSMUSG00000024397	Aif1	chr17	-	35170990	35176068	regular	2.95651	9.22803	0	6.05762	7.48938	6.81577	6.727	4.82179
ENSMUSG00000024400	Wdr33	chr18	+	31804056	31908987	regular	8.86952	7.15172	9.71351	6.05762	9.7362	4.54384	6.0543	9.1614
ENSMUSG00000024404	Riok3	chr18	+	12128849	12157367	regular	11.826	13.2653	9.71351	21.2017	11.2341	15.9035	13.2298	11.0901
ENSMUSG00000024429	Gnl1	chr17	+	35979850	35989462	regular	11.826	12.8039	9.71351	12.1152	8.23832	7.95173	11.2117	4.82179
ENSMUSG00000024430	Cabyr	chr18	+	12741323	12755146	regular	35.4781	22.8394	19.427	24.2305	14.2298	18.1754	18.1629	20.2515
ENSMUSG00000024456	Diaph1	chr18	-	37843600	37935476	regular	5.91301	17.0719	9.71351	12.1152	11.2341	11.3596	11.4359	18.805
ENSMUSG00000024474	Ik	chr18	+	36744655	36757639	regular	5.91301	4.49867	0	3.02881	6.74045	9.08769	6.0543	10.849
ENSMUSG00000024483	Ankhd1	chr18	+	36559986	36665917	regular	11.826	6.45962	10.2963	10.096	17.2256	13.6315	12.1086	16.3941
ENSMUSG00000024491	Rbm27	chr18	+	42275352	42341542	regular	2.95651	3.46051	9.71351	11.1056	8.23832	9.08769	10.9874	17.3584
ENSMUSG00000024500	Ppp2r2b	chr18	-	42637431	43059471	regular	17.739	25.2617	38.854	24.2305	21.7192	31.8069	30.72	18.805
ENSMUSG00000024513	Mbd2	chr18	+	70568188	70626131	regular	2.95651	2.99911	0	12.1152	10.4851	14.7675	9.64204	11.0901
ENSMUSG00000024515	Smad4	chr18	-	73639008	73703780	regular	20.6955	2.30701	0	6.05762	10.4851	6.81577	5.15737	6.7505
ENSMUSG00000024542	Cep192	chr18	+	67800106	67885170	regular	41.3911	42.795	29.1405	43.413	41.1916	29.535	41.7074	50.1466
ENSMUSG00000024566	Atp9b	chr18	-	80734140	80934058	regular	29.5651	58.598	29.1405	37.3554	38.1959	32.9429	44.3982	28.4486
ENSMUSG00000024576	Csnk1a1	chr18	+	61555273	61590061	regular	11.826	11.3043	9.71351	9.08644	15.7277	11.3596	11.8844	14.9475
ENSMUSG00000024608	Rps14	chr18	+	60774509	60778546	regular	6.88866	27.7994	0	25.2401	12.9791	30.4778	13.7164	4.25764
ENSMUSG00000024610	Cd74	chr18	+	60803847	60812646	regular	32.5216	27.338	0	7.06723	17.9745	17.0394	27.3565	39.0565
ENSMUSG00000024622	Hmgxb3	chr18	-	61131278	61177050	regular	5.91301	5.88287	0	19.1825	14.9788	5.6798	17.7144	8.19704
ENSMUSG00000024654	Asrgl1	chr19	-	9109867	9135636	regular	32.5216	33.7977	29.1405	36.3457	37.4469	51.1182	35.4289	42.4317
ENSMUSG00000024661	Fth1	chr19	+	9982702	9985092	regular	44.3476	27.5687	9.71351	40.889	38.5703	44.3025	24.6657	39.0565
ENSMUSG00000024663	Rab3il1	chr19	+	10001668	10038380	regular	11.826	23.9929	19.427	20.1921	22.4682	27.2631	24.2172	14.4654
ENSMUSG00000024687	Osbp	chr19	+	11965843	11994105	regular	14.7825	7.38243	0	5.04802	4.49363	9.08769	6.27854	9.1614
ENSMUSG00000024695	Zfp91	chr19	-	12763659	12796126	regular	17.739	12.5732	0	16.1537	14.2298	13.0636	13.454	24.1089
ENSMUSG00000024696	Lpxn	chr19	+	12798605	12833807	regular	29.5651	39.6805	29.1405	21.2017	26.2128	14.7675	25.3384	19.2872
ENSMUSG00000024740	Ddb1	chr19	+	10605624	10629813	regular	11.826	28.4915	9.71351	13.1249	10.4851	11.3596	10.9874	7.71486
ENSMUSG00000024749	Tmc1	chr19	-	20783457	20954202	regular	5.91301	2.88376	9.71351	11.1056	11.2341	10.2236	7.84817	8.67922
ENSMUSG00000024758	Rtn3	chr19	-	7425900	7483289	regular	5.91301	4.26796	9.71351	3.02881	7.48938	13.6315	4.48467	5.78615
ENSMUSG00000024759	Atl3	chr19	+	7494039	7538608	regular	168.521	175.909	58.281	171.633	136.307	135.179	138.576	89.2031
ENSMUSG00000024767	Otub1	chr19	-	7198201	7206316	regular	14.7825	8.53593	9.71351	7.06723	7.48938	10.2236	7.62394	11.0901
ENSMUSG00000024772	Ehd1	chr19	+	6276724	6300096	regular	26.6086	26.2999	29.1405	29.2785	20.9703	39.7586	26.4595	22.1802
ENSMUSG00000024780	Cdc37l1	chr19	+	28990351	29026681	regular	5.91301	6.57497	0	9.08644	5.24257	10.2236	6.27854	9.64358
ENSMUSG00000024789	Jak2	chr19	+	29251827	29313080	regular	0	4.96007	0	10.096	6.74045	10.2236	7.17547	9.64358
ENSMUSG00000024853	Sf3b2	chr19	-	5273922	5295455	regular	5.91301	7.49778	0	12.1152	8.98726	11.3596	7.84817	13.501
ENSMUSG00000024855	Pacs1	chr19	-	5133687	5273119	regular	8.86952	11.4197	0	8.07683	8.23832	5.6798	7.17547	11.0901
ENSMUSG00000024908	Ppp6r3	chr19	-	3454927	3575749	regular	8.86952	14.0727	9.71351	5.04802	7.48938	10.2236	11.8844	11.5723
ENSMUSG00000024913	Lrp5	chr19	-	3584827	3686564	regular	5.91301	7.84383	0	12.1152	4.49363	4.54384	8.74511	9.64358
ENSMUSG00000024914	Drap1	chr19	-	5422804	5424979	regular	5.91301	3.11446	0	8.07683	8.23832	6.81577	5.83007	4.33961
ENSMUSG00000024921	Smarca2	chr19	+	26605049	26778322	regular	11.826	10.7276	19.427	12.1152	10.4851	29.535	21.0779	27.002
ENSMUSG00000024937	Ehbp1l1	chr19	-	5707375	5726317	regular	11.826	8.76663	0	9.08644	7.48938	17.0394	13.2298	8.19704
ENSMUSG00000024943	Smc5	chr19	-	23206450	23273897	regular	5.91301	2.88376	19.427	12.1152	11.2341	9.08769	9.64204	16.3941
ENSMUSG00000024948	Map4k2	chr19	+	6341134	6355615	regular	5.91301	9.34338	0	9.08644	7.48938	6.81577	6.27854	9.1614
ENSMUSG00000024949	Sf1	chr19	+	6363689	6378030	regular	5.91301	18.9175	29.1405	19.1825	20.9703	19.3113	22.1991	22.1802
ENSMUSG00000024953	Prdx5	chr19	-	6906696	6910106	regular	5.91301	4.72937	0	5.04802	7.48938	9.08769	5.60584	7.71486
ENSMUSG00000024973	Hrasls5	chr19	+	7612540	7639642	regular	67.9997	46.4862	67.9945	74.7107	57.6683	40.8946	65.7004	53.5219
ENSMUSG00000024974	Smc3	chr19	+	53600397	53645833	regular	2.95651	5.30612	9.71351	12.1152	16.4766	13.6315	13.2298	20.7337
ENSMUSG00000024976	Shoc2	chr19	+	53944305	54033268	regular	8.86952	6.22892	9.71351	9.08644	11.983	9.08769	9.64204	7.71486
ENSMUSG00000024991	Eif3a	chr19	-	60761115	60790693	regular	14.7825	13.9574	19.427	15.6489	10.4851	15.9035	13.3419	20.7337
ENSMUSG00000025019	Lcor	chr19	+	41482644	41562246	regular	0	9.57408	9.71351	6.05762	8.98726	6.81577	7.17547	9.1614
ENSMUSG00000025025	Mxi1	chr19	+	53310505	53375810	regular	11.826	10.8429	0	4.03842	14.9788	7.95173	12.5571	8.19704
ENSMUSG00000025026	Add3	chr19	+	53140444	53247399	regular	17.739	5.53682	0	4.03842	8.23832	6.81577	5.60584	9.64358
ENSMUSG00000025041	Nt5c2	chr19	-	46886830	47015153	regular	8.86952	17.0719	9.71351	6.05762	8.98726	5.6798	8.74511	5.30397
ENSMUSG00000025047	Pdcd11	chr19	+	47090765	47131143	regular	5.91301	15.1109	0	8.07683	11.2341	7.95173	9.41781	10.1258
ENSMUSG00000025081	Tdrd1	chr19	+	56826208	56870012	regular	2.95651	13.0346	29.1405	8.07683	8.23832	7.95173	11.2117	9.1614
ENSMUSG00000025103	Btbd1	chr7	-	81792073	81829431	regular	4.43476	10.1508	29.1405	9.08644	5.24257	11.3596	9.08146	10.3668
ENSMUSG00000025104	Hdgfl3	chr7	-	81881250	81934473	regular	20.6955	2.53771	19.427	16.1537	13.4809	12.4956	11.4359	18.3228
ENSMUSG00000025130	P4hb	chr11	-	120560297	120573253	regular	2.95651	7.26708	9.71351	6.05762	5.24257	13.6315	6.727	10.1258
ENSMUSG00000025132	Arhgdia	chr11	-	120578103	120581624	regular	29.5651	28.7222	9.71351	31.2977	33.7022	23.8552	24.8899	18.805
ENSMUSG00000025139	Tollip	chr7	-	141874812	141918507	regular	2.95651	13.842	0	7.06723	10.4851	9.08769	7.84817	8.19704
ENSMUSG00000025142	Aspscr1	chr11	+	120672972	120709447	regular	8.86952	11.4197	0	7.06723	7.48938	11.3596	7.84817	1.44654
ENSMUSG00000025153	Fasn	chr11	-	120805845	120824547	regular	17.739	20.1863	0	12.1152	7.48938	15.9035	8.96934	7.23268
ENSMUSG00000025156	Gps1	chr11	+	120784271	120789102	regular	14.7825	13.0923	0	5.55282	8.23832	10.2236	13.3419	4.09852
ENSMUSG00000025159	Mms19	chr19	-	41941085	41981157	regular	35.4781	91.5882	29.1405	14.1345	23.2171	24.9911	27.5807	13.9832
ENSMUSG00000025162	Csnk1d	chr11	-	120961748	120991330	regular	23.6521	21.6859	48.5675	22.2113	17.2256	24.9911	32.0654	19.2872
ENSMUSG00000025171	Ubtd1	chr19	+	41981762	42034641	regular	32.5216	32.5288	19.427	32.3073	41.9406	27.2631	40.362	22.1802
ENSMUSG00000025178	Pi4k2a	chr19	+	42090434	42122218	regular	0	19.1482	9.71351	7.06723	11.983	5.6798	9.64204	7.23268
ENSMUSG00000025217	Btrc	chr19	+	45363733	45530013	regular	5.91301	5.42147	0	7.06723	7.48938	2.27192	5.3816	6.26832
ENSMUSG00000025220	Mgea5	chr19	-	45750260	45783520	regular	11.826	15.9184	0	22.2113	20.2213	21.5833	22.8718	23.6268
ENSMUSG00000025224	Gbf1	chr19	+	46152508	46286510	regular	8.86952	25.3771	9.71351	14.1345	9.7362	18.1754	19.7325	15.9119
ENSMUSG00000025228	Actr1a	chr19	-	46376813	46395735	regular	14.7825	11.189	19.427	13.1249	11.983	12.4956	8.96934	7.23268
ENSMUSG00000025234	Arih1	chr9	-	59388257	59486618	regular	17.739	52.8305	9.71351	28.2689	30.7065	30.6709	25.5626	28.4486
ENSMUSG00000025239	Limd1	chr9	+	123478705	123521552	regular	0	5.88287	0	3.02881	7.48938	6.81577	5.3816	5.78615
ENSMUSG00000025241	Fyco1	chr9	-	123789499	123851899	regular	14.7825	14.0727	0	13.458	2.99575	13.6315	10.7632	15.6708
ENSMUSG00000025245	Lztfl1	chr9	-	123694415	123717697	regular	5.91301	3.92191	0	7.06723	6.36598	10.2236	5.00713	7.47377
ENSMUSG00000025261	Huwe1	chrX	+	151800806	151935417	regular	32.5216	40.1419	19.427	15.1441	26.9618	23.8552	28.2534	39.0565
ENSMUSG00000025278	Flnb	chr14	+	7817956	7951588	regular	62.0866	123.079	48.5675	51.4898	39.6937	84.0611	61.2157	57.3793
ENSMUSG00000025283	Sat1	chrX	-	155213131	155216449	regular	11.826	13.669	19.427	22.2113	24.3405	25.366	6.727	13.1008
ENSMUSG00000025290	Rps24	chr14	+	24487124	24496959	regular	26.6086	34.7493	29.1405	34.7001	31.2083	30.103	24.9056	34.876
ENSMUSG00000025314	Ptprj	chr2	-	90429753	90580647	regular	33.4972	12.6113	0	7.06723	7.99117	8.71282	11.0614	15.7528
ENSMUSG00000025326	Ube3a	chr7	+	59228749	59311536	regular	17.739	32.2981	9.71351	14.1345	20.2213	13.6315	15.9206	16.3941
ENSMUSG00000025340	Rabgef1	chr5	+	130171797	130214342	regular	2.95651	2.30701	29.1405	6.05762	7.48938	9.08769	7.62394	1.92872
ENSMUSG00000025357	Dgka	chr10	-	128720133	128744855	regular	8.86952	11.535	0	6.05762	10.4851	4.54384	8.96934	11.0901
ENSMUSG00000025362	Rps26	chr10	-	128624533	128626747	regular	4.93737	11.9192	9.71351	29.6117	21.2174	26.8882	13.324	26.2402
ENSMUSG00000025369	Smarcc2	chr10	+	128459247	128490482	regular	65.0432	54.6761	38.854	47.4514	47.9321	31.8069	47.089	45.3248
ENSMUSG00000025372	Baiap2	chr11	+	119942762	120006782	regular	14.7825	11.7657	19.427	13.1249	8.98726	14.7675	12.7813	15.9119
ENSMUSG00000025384	Faap100	chr11	-	120369054	120378764	regular	11.826	10.0355	0	7.06723	5.99151	9.08769	11.6601	6.7505
ENSMUSG00000025393	Atp5b	chr10	+	128083272	128090391	regular	29.5651	18.8021	0	17.1633	10.4851	14.7675	11.548	12.5366
ENSMUSG00000025404	R3hdm2	chr10	+	127380326	127499384	regular	2.95651	19.0328	0	9.08644	6.36598	10.2236	6.0543	7.71486
ENSMUSG00000025410	Dctn2	chr10	+	127266367	127281950	regular	11.826	15.9184	0	12.1152	14.2298	10.2236	14.1267	9.1614
ENSMUSG00000025423	Pias2	chr18	+	77065207	77155708	regular	17.739	15.1109	9.71351	16.1537	9.7362	11.3596	10.0905	17.3584
ENSMUSG00000025428	Atp5a1	chr18	+	77773728	77782869	regular	14.7825	10.7276	0	8.07683	8.98726	13.6315	7.84817	12.0545
ENSMUSG00000025431	Crisp1	chr17	-	40293757	40319207	regular	70.9562	40.6033	38.854	84.8067	74.8938	127.228	25.5626	54.7273
ENSMUSG00000025453	Nnt	chr13	-	119335447	119408997	regular	11.826	18.3407	0	8.07683	14.9788	10.2236	14.1267	6.7505
ENSMUSG00000025477	Inpp5a	chr7	+	139389108	139579652	regular	17.739	21.3398	19.427	20.1921	14.2298	20.4473	21.9749	26.5198
ENSMUSG00000025480	Syce1	chr7	-	140777228	140787852	regular	8.86952	10.6122	9.71351	14.1345	9.7362	10.2236	11.4359	17.8406
ENSMUSG00000025495	Ptdss2	chr7	+	141122381	141157606	regular	8.86952	14.1881	0	11.1056	7.48938	13.6315	8.07241	9.64358
ENSMUSG00000025500	Lmntd2	chr7	-	141209991	141214080	regular	0	15.1109	0	7.06723	7.48938	5.6798	8.07241	4.33961
ENSMUSG00000025508	Rplp2	chr7	+	141447369	141451585	regular	2.95651	4.44099	0	10.096	12.3575	6.81577	6.27854	6.99159
ENSMUSG00000025532	Crcp	chr5	+	130029289	130060789	regular	2.95651	6.34427	0	8.07683	7.48938	3.40788	4.26044	5.78615
ENSMUSG00000025558	Dock9	chr14	-	121542045	121797837	regular	11.826	24.5696	0	9.08644	5.99151	10.2236	8.74511	5.30397
ENSMUSG00000025571	Tnrc6c	chr11	+	117654288	117763439	regular	5.91301	8.88198	19.427	7.06723	8.98726	6.81577	8.52087	9.1614
ENSMUSG00000025583	Rptor	chr11	+	119602904	119899576	regular	5.91301	33.6823	19.427	13.1249	17.9745	13.6315	13.0055	17.8406
ENSMUSG00000025584	Pde8a	chr7	+	81213595	81334533	regular	26.6086	19.0328	0	15.1441	11.2341	14.7675	17.7144	19.2872
ENSMUSG00000025648	Pfkfb4	chr9	+	108991777	109032228	regular	20.6955	11.9964	0	8.07683	12.732	9.08769	9.19357	3.85743
ENSMUSG00000025651	Uqcrc1	chr9	+	108936632	108949623	regular	5.91301	15.1109	9.71351	11.1056	10.4851	12.4956	15.2479	9.1614
ENSMUSG00000025742	Prps2	chrX	-	167346321	167382749	regular	2.95651	2.42236	0	4.03842	5.99151	14.1995	2.80292	4.33961
ENSMUSG00000025745	Hadha	chr5	-	30118303	30155162	regular	11.826	7.15172	0	10.096	5.99151	9.08769	6.50277	14.4654
ENSMUSG00000025757	Hspa4l	chr3	+	40744494	40796103	regular	88.6952	65.8651	38.854	102.98	75.6428	84.0611	82.2937	68.4694
ENSMUSG00000025762	Larp1b	chr3	+	40950353	41040234	regular	22.1738	10.8429	58.281	15.6489	17.2256	14.7675	17.7144	17.3584
ENSMUSG00000025781	Atp5c1	chr2	-	10056015	10080510	regular	5.91301	7.61313	9.71351	2.52401	5.24257	9.08769	5.3816	5.78615
ENSMUSG00000025793	Hgs	chr11	+	120467634	120483984	regular	17.739	44.4099	9.71351	17.1633	13.4809	14.7675	12.1086	13.501
ENSMUSG00000025794	Rpl14	chr9	+	120571443	120574654	regular	4.43476	12.4578	4.85675	23.7257	20.2213	31.8069	9.30569	24.8322
ENSMUSG00000025808	Ccdc7a	chr8	-	128734234	129065517	regular	50.2606	21.4552	38.854	30.2881	43.4384	31.8069	34.7562	34.7169
ENSMUSG00000025862	Stag2	chrX	+	42149316	42277185	regular	2.95651	1.96096	0	7.06723	3.74469	13.6315	7.84817	8.67922
ENSMUSG00000025871	4833439L19Rik	chr13	-	54551217	54565435	regular	2.95651	4.78704	0	6.05762	8.23832	6.24778	4.93314	6.02724
ENSMUSG00000025885	Myo5b	chr18	+	74440935	74771493	regular	2.95651	6.11357	9.71351	10.096	11.2341	13.6315	8.96934	8.19704
ENSMUSG00000025900	Rp1	chr1	-	3999556	4409241	regular	44.3476	23.0701	9.71351	23.2209	14.2298	29.535	25.1141	24.5911
ENSMUSG00000025903	Lypla1	chr1	+	4807787	4848410	regular	8.86952	10.1508	9.71351	10.096	14.2298	14.7675	12.1086	14.4654
ENSMUSG00000025907	Rb1cc1	chr1	+	6206196	6276648	regular	29.5651	15.2839	0	28.7737	25.0894	18.1754	21.7506	29.654
ENSMUSG00000025909	Sntg1	chr1	-	8361474	9299878	regular	26.6086	11.535	9.71351	10.096	13.4809	13.6315	15.4721	7.23268
ENSMUSG00000025920	Stau2	chr1	-	16228673	16520112	regular	11.826	13.842	0	7.06723	10.4851	3.40788	6.50277	12.0545
ENSMUSG00000025939	Ube2w	chr1	-	16540789	16619489	regular	8.86952	4.84472	9.71351	3.02881	4.49363	10.2236	6.0543	5.30397
ENSMUSG00000025949	Pikfyve	chr1	+	65186682	65278695	regular	0	13.2653	19.427	5.04802	8.98726	4.54384	4.93314	8.19704
ENSMUSG00000025958	Creb1	chr1	+	64532644	64604548	regular	29.5651	17.3026	19.427	28.7737	26.2128	13.6315	24.1051	30.6184
ENSMUSG00000025967	Eef1b2	chr1	+	63176824	63180486	regular	16.2608	10.0355	9.71351	13.1249	16.4766	31.2389	11.4359	14.9475
ENSMUSG00000025978	Rftn2	chr1	-	55170158	55226782	regular	14.7825	0.807453	19.427	5.04802	12.732	9.08769	6.0543	5.78615
ENSMUSG00000025982	Sf3b1	chr1	-	54985168	55027481	regular	20.6955	18.11	19.427	17.1633	32.9533	17.0394	21.5264	29.4129
ENSMUSG00000025983	Ccdc150	chr1	+	54250682	54368727	regular	2.95651	1.73026	19.427	8.07683	13.4809	12.4956	14.7994	13.9832
ENSMUSG00000025986	Slc39a10	chr1	-	46807543	46892852	regular	8.86952	12.3425	9.71351	7.06723	11.983	15.3355	8.74511	12.0545
ENSMUSG00000026000	Lancl1	chr1	-	67000516	67038872	regular	8.86952	10.1508	0	6.05762	9.7362	7.95173	6.0543	7.23268
ENSMUSG00000026004	Kansl1l	chr1	-	66719247	66817562	regular	8.86952	16.4951	9.71351	9.08644	14.2298	5.6798	12.7813	7.23268
ENSMUSG00000026017	Carf	chr1	+	60098246	60153953	regular	5.91301	11.0736	0	12.1152	8.23832	6.81577	8.07241	10.1258
ENSMUSG00000026018	Ica1l	chr1	-	59982489	60043184	regular	17.739	17.4179	0	13.1249	14.2298	10.2236	13.6782	13.0188
ENSMUSG00000026034	Clk1	chr1	-	58410188	58424066	regular	8.86952	5.19077	9.71351	8.07683	11.2341	9.08769	15.4721	18.3228
ENSMUSG00000026082	Rev1	chr1	-	38052785	38129801	regular	35.4781	33.1056	19.427	21.2017	14.9788	15.9035	20.181	20.2515
ENSMUSG00000026083	Eif5b	chr1	+	37998009	38055579	regular	0	0.807453	19.427	12.1152	8.23832	11.3596	7.17547	16.3941
ENSMUSG00000026094	Stk17b	chr1	-	53755505	53785224	regular	5.91301	6.69032	0	5.04802	14.2298	6.81577	14.7994	18.805
ENSMUSG00000026107	Nabp1	chr1	-	51465861	51478425	regular	11.826	6.69032	9.71351	6.05762	11.2341	11.3596	10.539	13.501
ENSMUSG00000026113	Inpp4a	chr1	+	37299864	37410736	regular	29.5651	8.76663	0	13.1249	9.7362	12.4956	13.6782	9.1614
ENSMUSG00000026125	Prss39	chr1	+	34498409	34503063	regular	14.7825	15.803	9.71351	12.1152	8.98726	5.6798	8.29664	12.5366
ENSMUSG00000026131	Dst	chr1	+	33908224	34308661	regular	26.6086	21.0514	38.854	44.4226	34.0767	44.3025	42.268	42.6728
ENSMUSG00000026134	Prim2	chr1	-	33453809	33669795	regular	26.6086	49.2546	0	17.1633	22.4682	22.7192	28.0292	23.1446
ENSMUSG00000026150	Mff	chr1	+	82724889	82752394	regular	20.6955	12.1118	9.71351	14.1345	13.4809	15.9035	17.4902	15.4297
ENSMUSG00000026155	Smap1	chr1	-	23844845	23922317	regular	38.4346	33.913	19.427	45.4322	31.4554	22.7192	37.8955	31.3416
ENSMUSG00000026159	Agfg1	chr1	+	82839482	82901182	regular	20.6955	10.9583	29.1405	10.096	12.732	11.3596	14.3509	15.4297
ENSMUSG00000026162	Nhej1	chr1	-	74967138	75125200	regular	5.91301	17.9947	0	7.06723	7.48938	5.6798	9.64204	4.33961
ENSMUSG00000026163	Sphkap	chr1	-	83254138	83408200	regular	2.95651	8.99733	9.71351	1.0096	4.49363	9.08769	4.7089	5.78615
ENSMUSG00000026173	Plcd4	chr1	+	74542887	74567794	regular	5.91301	5.88287	0	6.05762	11.2341	3.40788	10.1645	6.26832
ENSMUSG00000026182	Tnp1	chr1	-	73015073	73015909	regular	38.4346	24.5696	38.854	55.5282	34.4512	18.1754	28.9261	27.002
ENSMUSG00000026193	Fn1	chr1	-	71585519	71653200	regular	115.304	163.798	19.427	94.9028	139.303	243.096	83.4149	210.23
ENSMUSG00000026200	Glb1l	chr1	-	75198235	75210813	regular	5.91301	10.6122	0	7.06723	7.48938	2.27192	6.50277	4.82179
ENSMUSG00000026203	Dnajb2	chr1	+	75236405	75245692	regular	14.7825	30.7986	9.71351	13.1249	15.7277	13.6315	10.7632	18.805
ENSMUSG00000026219	Trip12	chr1	-	84721188	84840516	regular	109.391	118.926	58.281	104.999	74.8938	86.333	86.8905	107.526
ENSMUSG00000026226	Spata3	chr1	+	86016815	86029958	regular	11.826	16.6105	9.71351	27.2593	20.9703	14.7675	21.7506	16.8763
ENSMUSG00000026234	Ncl	chr1	-	86344718	86359400	regular	2.95651	8.53593	29.1405	10.096	11.2341	15.9035	10.539	15.9119
ENSMUSG00000026254	Eif4e2	chr1	+	87213913	87240488	regular	23.6521	32.8749	29.1405	31.2977	34.4512	19.3113	28.2534	24.5911
ENSMUSG00000026269	Rnpepl1	chr1	+	92910782	92924384	regular	23.6521	34.2591	19.427	20.1921	21.7192	15.9035	23.5445	12.5366
ENSMUSG00000026276	2002-09-01	chr1	+	93478963	93510260	regular	23.6521	8.24755	0	15.1441	10.4851	12.4956	11.6983	13.7421
ENSMUSG00000026277	Stk25	chr1	-	93619750	93658659	regular	0	7.61313	0	1.0096	10.4851	7.95173	5.83007	6.26832
ENSMUSG00000026288	Inpp5d	chr1	+	87620311	87720507	regular	11.826	16.7258	0	8.07683	17.9745	15.9035	15.9206	21.2159
ENSMUSG00000026305	Lrrfip1	chr1	+	90998736	91128944	regular	5.91301	2.19166	0	3.02881	8.98726	5.6798	5.60584	10.6079
ENSMUSG00000026341	Actr3	chr1	-	125392904	125435727	regular	2.4539	3.40284	0	9.41961	5.86419	9.2808	6.0543	7.23268
ENSMUSG00000026353	Ubxn4	chr1	+	128243963	128279378	regular	14.7825	10.1508	9.71351	3.02881	5.99151	9.08769	6.27854	12.0545
ENSMUSG00000026361	Cdc73	chr1	-	143598799	143702893	regular	11.826	22.724	19.427	14.1345	11.983	14.8924	15.4721	15.9119
ENSMUSG00000026380	Tfcp2l1	chr1	+	118627944	118685168	regular	2.95651	3.92191	9.71351	14.1345	5.99151	12.4956	3.13927	3.37525
ENSMUSG00000026383	Epb41l5	chr1	-	119545036	119649000	regular	20.6955	15.803	38.854	10.096	15.7277	7.95173	14.5752	13.501
ENSMUSG00000026384	Ptpn4	chr1	-	119652466	119837613	regular	17.739	31.4907	29.1405	21.2017	19.4724	14.7675	30.9442	24.5911
ENSMUSG00000026395	Ptprc	chr1	-	138062860	138175708	regular	26.6086	7.38243	19.427	7.06723	19.4724	21.5833	25.7868	35.6812
ENSMUSG00000026399	Cd55	chr1	-	130439026	130462744	regular	11.826	6.22892	0	3.53361	9.7362	9.08769	7.28759	12.5366
ENSMUSG00000026434	Nucks1	chr1	+	131910533	131936321	regular	0	2.50656	9.71351	7.06723	8.98726	10.2236	4.0362	7.71486
ENSMUSG00000026457	Adipor1	chr1	+	134415377	134433351	regular	26.6086	40.1419	19.427	35.3361	24.715	35.2148	38.1197	20.7337
ENSMUSG00000026463	Atp2b4	chr1	-	133699456	133801041	regular	5.91301	9.57408	9.71351	3.11968	9.7362	9.08769	6.727	2.89307
ENSMUSG00000026466	Tor1aip1	chr1	-	156004598	156036480	regular	2.95651	19.9556	0	8.07683	10.4851	5.6798	7.62394	10.1258
ENSMUSG00000026473	Glul	chr1	+	153899943	153909723	regular	53.2171	41.7949	19.427	36.6789	31.4554	42.5985	39.7274	38.3332
ENSMUSG00000026482	Rgl1	chr1	-	152516759	152766351	regular	5.91301	11.0736	9.71351	4.03842	9.7362	6.81577	5.83007	5.78615
ENSMUSG00000026491	Ahctf1	chr1	-	179744893	179803680	regular	41.3911	49.2546	0	33.3169	28.4597	38.6227	26.908	28.4486
ENSMUSG00000026499	Acbd3	chr1	+	180726042	180754204	regular	2.95651	5.99822	0	5.04802	2.99575	11.3596	7.3997	8.67922
ENSMUSG00000026504	Sdccag8	chr1	+	176814659	177020437	regular	26.6086	8.07453	0	31.8025	25.4639	18.7434	21.9749	29.4129
ENSMUSG00000026516	Nvl	chr1	-	181087137	181144204	regular	8.86952	7.15172	0	3.02881	9.7362	5.6798	5.3816	5.78615
ENSMUSG00000026523	Wdr64	chr1	+	175698592	175815734	regular	35.4781	37.6042	48.5675	29.2785	20.9703	18.1754	23.096	25.0733
ENSMUSG00000026553	Copa	chr1	+	172082528	172122330	regular	0	13.496	9.71351	8.07683	8.23832	6.81577	9.64204	7.23268
ENSMUSG00000026554	Dcaf8	chr1	+	172148083	172197005	regular	5.91301	22.1473	9.71351	21.2017	23.966	18.1754	16.5933	20.2515
ENSMUSG00000026565	Pou2f1	chr1	-	165865153	166002678	regular	11.826	14.7649	29.1405	16.1537	12.732	11.3596	19.0598	22.6624
ENSMUSG00000026567	Adcy10	chr1	+	165485182	165576774	regular	44.3476	54.5607	48.5675	35.3361	22.4682	24.9911	37.447	36.6456
ENSMUSG00000026568	Mpc2	chr1	+	165460636	165481214	regular	14.7825	18.3407	19.427	7.06723	8.98726	7.95173	8.74511	6.7505
ENSMUSG00000026571	Dcaf6	chr1	-	165328697	165460475	regular	79.8257	70.9405	87.4216	66.6339	58.4172	62.4778	68.6154	74.7377
ENSMUSG00000026575	Nme7	chr1	+	164304120	164437725	regular	26.6086	6.11357	0	12.1152	6.74045	6.81577	8.96934	11.5723
ENSMUSG00000026578	Ccdc181	chr1	+	164275584	164287847	regular	11.826	11.189	9.71351	10.096	13.4809	5.6798	8.74511	13.0188
ENSMUSG00000026585	Kifap3	chr1	+	163779582	163917109	regular	20.6955	23.9929	9.71351	26.2497	25.4639	22.7192	26.908	27.4842
ENSMUSG00000026594	Ralgps2	chr1	-	156804165	156939626	regular	35.4781	30.2218	29.1405	33.3169	44.1874	39.7586	42.1559	40.503
ENSMUSG00000026601	Axdnd1	chr1	-	156323508	156421159	regular	23.6521	10.4969	9.71351	21.2017	14.9788	13.6315	17.7144	20.2515
ENSMUSG00000026605	Cenpf	chr1	-	189640605	189688086	regular	5.91301	5.88287	19.427	10.096	9.7362	3.40788	5.83007	8.67922
ENSMUSG00000026609	Ush2a	chr1	+	188262022	188965041	regular	8.86952	11.8811	0	12.1152	12.732	6.81577	9.86627	9.64358
ENSMUSG00000026611	Spata17	chr1	-	187044647	187215465	regular	38.4346	34.0284	0	40.3842	30.7065	31.8069	45.0709	22.1802
ENSMUSG00000026615	Eprs	chr1	+	185363043	185428360	regular	5.91301	4.84472	29.1405	11.1056	10.4851	18.1754	11.4359	13.0188
ENSMUSG00000026650	Meig1	chr2	-	3409042	3422648	regular	17.739	14.7649	19.427	14.1345	11.2341	12.4956	14.7994	28.9307
ENSMUSG00000026655	Fam107b	chr2	+	3570487	3782142	regular	5.91301	4.49867	9.71351	7.06723	7.48938	5.6798	8.74511	10.1258
ENSMUSG00000026663	Atf6	chr1	-	170704673	170867771	regular	5.91301	12.3425	9.71351	9.08644	9.7362	9.08769	7.84817	11.5723
ENSMUSG00000026670	Uap1	chr1	-	170141937	170174957	regular	0	2.99911	9.71351	7.06723	2.24682	9.08769	2.91504	4.33961
ENSMUSG00000026672	Optn	chr2	-	5020641	5064051	regular	11.826	5.76752	0	7.06723	7.48938	15.9035	11.6601	14.4654
ENSMUSG00000026701	Prdx6	chr1	-	161240111	161251219	regular	0	8.53593	0	4.03842	2.99575	9.08769	4.0362	6.26832
ENSMUSG00000026721	Rabgap1l	chr1	-	160219173	160793211	regular	44.3476	21.2245	19.427	34.3265	44.1874	31.8069	40.1378	38.5743
ENSMUSG00000026739	Bmi1	chr2	+	18677017	18686629	regular	11.826	5.76752	9.71351	8.07683	11.2341	12.4956	8.63299	11.3312
ENSMUSG00000026743	Mllt10	chr2	+	18055236	18212388	regular	56.1736	59.2901	29.1405	52.4994	31.4554	39.7586	41.0347	37.1278
ENSMUSG00000026766	Mmadhc	chr2	-	50279880	50296801	regular	2.95651	2.19166	0	12.1152	5.99151	5.6798	14.5752	4.33961
ENSMUSG00000026773	Pfkfb3	chr2	-	11471432	11554077	regular	5.91301	1.96096	0	7.06723	7.48938	5.6798	5.15737	12.0545
ENSMUSG00000026775	Yme1l1	chr2	+	23156368	23199260	regular	5.91301	9.45873	9.71351	7.06723	18.7235	17.0394	13.2298	10.1258
ENSMUSG00000026778	Prkcq	chr2	+	11172107	11301222	regular	94.6082	56.4063	67.9945	62.5955	50.9278	64.7498	67.0458	59.308
ENSMUSG00000026781	Acbd5	chr2	+	23068166	23115558	regular	2.95651	5.47914	0	4.03842	7.48938	11.3596	4.48467	3.85743
ENSMUSG00000026790	Odf2	chr2	+	29889220	29931746	regular	591.301	273.726	534.243	619.897	581.925	530.494	643.102	726.644
ENSMUSG00000026807	Ak8	chr2	+	28700163	28813165	regular	11.826	17.3026	9.71351	9.08644	11.983	4.54384	12.3328	5.30397
ENSMUSG00000026809	Spaca9	chr2	-	28692079	28699727	regular	11.826	19.9556	0	12.1152	6.74045	15.9035	13.2298	10.1258
ENSMUSG00000026817	Ak1	chr2	+	32621757	32635058	regular	29.5651	26.4152	9.71351	29.2785	22.4682	15.9035	30.2715	27.002
ENSMUSG00000026821	Ralgds	chr2	+	28513124	28553081	regular	14.7825	11.8811	0	3.02881	3.74469	12.4956	4.7089	5.78615
ENSMUSG00000026827	Gpd2	chr2	+	57237634	57370719	regular	29.5651	32.0674	29.1405	20.1921	23.966	29.535	25.7868	30.8594
ENSMUSG00000026832	Cytip	chr2	-	58129136	58195532	regular	2.95651	3.11446	0	5.04802	9.7362	7.09976	8.96934	9.64358
ENSMUSG00000026842	Abl1	chr2	+	31688375	31804227	regular	23.6521	23.0701	19.427	17.6681	19.4724	22.7192	26.4595	12.5366
ENSMUSG00000026853	Crat	chr2	-	30400470	30415813	regular	79.8257	66.7879	77.7081	65.6243	50.1789	56.798	70.8578	66.0585
ENSMUSG00000026864	Hspa5	chr2	+	34771969	34777547	regular	26.6086	9.80478	19.427	12.1152	13.4809	14.7675	13.2298	10.1258
ENSMUSG00000026867	Gapvd1	chr2	-	34674593	34755232	regular	5.91301	17.5333	0	11.1056	10.4851	5.6798	11.6601	12.0545
ENSMUSG00000026872	Zeb2	chr2	-	44983631	45117395	regular	14.7825	13.0346	9.71351	9.08644	19.4724	18.1754	15.6963	31.3416
ENSMUSG00000026878	Rab14	chr2	-	35180204	35201120	regular	0	7.95918	0	8.07683	7.48938	5.6798	7.62394	6.7505
ENSMUSG00000026915	Strbp	chr2	-	37483227	37703859	regular	38.4346	22.4933	67.9945	56.5378	39.6937	37.4867	39.9136	38.5743
ENSMUSG00000026922	Agpat2	chr2	-	26593056	26604417	regular	5.91301	14.1881	9.71351	16.1537	9.7362	6.81577	15.0236	12.0545
ENSMUSG00000026924	Sec16a	chr2	-	26409430	26445216	regular	35.4781	48.2165	29.1405	15.1441	20.9703	9.08769	19.9568	19.2872
ENSMUSG00000026927	Sdccag3	chr2	-	26382801	26389316	regular	29.5651	27.2227	19.427	24.2305	31.0809	24.4232	27.0201	32.306
ENSMUSG00000026931	1700019N19Rik	chr19	-	58785802	58794461	regular	8.86952	10.3815	9.71351	8.07683	9.7362	7.95173	7.84817	7.71486
ENSMUSG00000026933	Camsap1	chr2	-	25926837	25983282	regular	70.9562	44.6983	14.5703	42.9082	58.7917	48.8463	67.6064	44.6015
ENSMUSG00000026940	Ccdc183	chr2	-	25608634	25617678	regular	2.95651	7.15172	9.71351	18.1729	6.74045	14.7675	11.8844	6.7505
ENSMUSG00000026969	Fam166a	chr2	+	25218744	25222280	regular	8.86952	10.6122	9.71351	10.096	12.732	11.3596	15.4721	14.9475
ENSMUSG00000026977	2007-03-01	chr2	+	60209886	60250676	regular	2.95651	0.230701	9.71351	6.05762	7.48938	10.2236	8.07241	9.64358
ENSMUSG00000026987	Baz2b	chr2	-	59899362	60209839	regular	8.86952	7.61313	9.71351	15.1441	14.9788	9.08769	19.9568	27.4842
ENSMUSG00000027006	Dnajc10	chr2	+	80315465	80354043	regular	0	7.15172	9.71351	3.02881	6.74045	11.3596	5.60584	4.82179
ENSMUSG00000027007	Ssfa2	chr2	+	79635351	79672966	regular	5.91301	5.76752	0	2.01921	8.23832	5.6798	4.26044	4.82179
ENSMUSG00000027009	Itga4	chr2	+	79255425	79333123	regular	11.826	1.26885	0	9.08644	11.2341	10.2236	6.95124	8.67922
ENSMUSG00000027012	Dync1i2	chr2	+	71211705	71263303	regular	0	3.11446	0	2.01921	3.74469	9.08769	7.62394	8.67922
ENSMUSG00000027030	Stk39	chr2	-	68210444	68472268	regular	47.3041	27.1073	19.427	40.3842	44.1874	35.2148	37.447	35.1991
ENSMUSG00000027067	Ssrp1	chr2	+	85037233	85047109	regular	5.91301	8.07453	0	5.04802	6.74045	11.3596	4.0362	5.78615
ENSMUSG00000027104	Atf2	chr2	-	73816508	73892639	regular	8.86952	27.1073	9.71351	18.1729	17.2256	17.0394	16.8175	29.4129
ENSMUSG00000027157	4930430A15Rik	chr2	-	111162060	111229602	regular	8.86952	0.461402	0	9.08644	11.983	13.6315	8.96934	5.30397
ENSMUSG00000027177	Hipk3	chr2	-	104426480	104494446	regular	2.95651	22.1473	29.1405	12.1152	12.732	15.9035	11.4359	7.23268
ENSMUSG00000027184	Caprin1	chr2	-	103762940	103797649	regular	8.86952	17.8793	9.71351	28.7737	26.5873	26.1271	28.0292	29.1718
ENSMUSG00000027227	Sord	chr2	+	122234748	122265340	regular	482.886	450.097	315.689	511.364	420.154	414.058	480.532	359.223
ENSMUSG00000027248	Pdia3	chr2	+	121413774	121438687	regular	11.826	10.4969	9.71351	8.07683	8.98726	5.6798	10.539	15.9119
ENSMUSG00000027282	Mtch2	chr2	+	90847154	90866810	regular	8.86952	18.2254	9.71351	10.096	11.983	12.4956	8.85722	9.64358
ENSMUSG00000027286	Lrrc57	chr2	-	120604237	120609520	regular	82.7822	66.3265	19.427	64.6147	56.1704	48.8463	64.355	38.5743
ENSMUSG00000027288	Zfp106	chr2	-	120506819	120563843	regular	26.6086	11.189	0	15.1441	23.966	13.0636	22.8718	31.3416
ENSMUSG00000027304	Rtf1	chr2	+	119675067	119735407	regular	20.6955	14.0727	29.1405	8.07683	11.2341	12.4956	14.5752	11.0901
ENSMUSG00000027309	4930402H24Rik	chr2	-	130706199	130906406	regular	35.4781	89.9733	38.854	19.1825	21.7192	20.4473	29.1504	17.3584
ENSMUSG00000027326	Knl1	chr2	+	119047118	119105501	regular	5.91301	8.18988	9.71351	9.08644	11.2341	3.40788	7.17547	9.64358
ENSMUSG00000027331	Knstrn	chr2	+	118814002	118853957	regular	26.6086	16.7258	29.1405	28.2689	17.9745	24.9911	25.5626	21.2159
ENSMUSG00000027344	Fsip1	chr2	-	118204887	118256966	regular	2.95651	3.92191	0	5.04802	13.4809	10.2236	9.86627	10.1258
ENSMUSG00000027346	Gpcpd1	chr2	-	132529081	132587729	regular	5.91301	6.34427	19.427	7.06723	8.23832	7.95173	9.19357	13.501
ENSMUSG00000027355	Tmco5	chr2	+	116878690	116892494	regular	14.7825	0.346051	9.71351	11.1056	7.48938	7.95173	5.15737	10.6079
ENSMUSG00000027363	Usp8	chr2	+	126707327	126759297	regular	14.7825	9.57408	0	10.096	11.2341	19.3113	11.4359	25.5555
ENSMUSG00000027365	Trpm7	chr2	-	126791564	126876230	regular	5.91301	4.72937	0	3.02881	5.24257	11.3596	7.62394	8.19704
ENSMUSG00000027378	Nphp1	chr2	-	127740731	127788897	regular	20.6955	26.7613	0	23.2209	20.9703	23.8552	19.5083	25.0733
ENSMUSG00000027422	Rrbp1	chr2	-	143947394	144011263	regular	5.91301	5.76752	0	20.1921	14.9788	23.8552	20.181	18.805
ENSMUSG00000027423	Snx5	chr2	-	144250122	144270906	regular	17.739	17.4179	0	7.06723	13.4809	14.7675	14.3509	15.9794
ENSMUSG00000027433	Xrn2	chr2	+	147012995	147078000	regular	26.6086	6.22892	0	17.1633	17.9745	10.2236	15.2479	19.7693
ENSMUSG00000027439	Gzf1	chr2	+	148681022	148692949	regular	17.739	17.3026	9.71351	15.1441	10.4851	6.81577	9.64204	9.64358
ENSMUSG00000027465	Tbc1d20	chr2	+	152293827	152313996	regular	138.956	191.597	87.4216	162.546	144.545	115.868	200.016	91.1318
ENSMUSG00000027475	Kif3b	chr2	+	153291412	153333390	regular	11.826	15.9184	29.1405	10.096	8.98726	22.7192	17.4902	20.2515
ENSMUSG00000027479	Mapre1	chr2	+	153741273	153773310	regular	0	7.38243	0	1.0096	4.8681	9.65567	3.47562	6.99159
ENSMUSG00000027506	Tpd52	chr3	-	8925592	9004723	regular	2.95651	5.53682	0	6.56243	6.74045	17.6074	5.94219	4.5807
ENSMUSG00000027517	Ankrd60	chr2	-	173568665	173578365	regular	47.3041	21.2245	67.9945	43.413	19.4724	20.4473	31.1685	34.2347
ENSMUSG00000027519	Rab22a	chr2	+	173659759	173707343	regular	0	8.88198	0	6.05762	7.48938	7.95173	4.93314	5.30397
ENSMUSG00000027520	Zdbf2	chr1	+	63273264	63314576	regular	11.826	19.8403	0	6.05762	7.48938	3.40788	9.64204	13.0188
ENSMUSG00000027523	Gnas	chr2	+	174284319	174346744	regular	8.86952	19.2635	0	37.3554	23.966	52.2542	13.0055	27.002
ENSMUSG00000027528	Fabp9	chr3	-	10193620	10197283	regular	14.7825	6.11357	0	14.1345	11.2341	15.9035	7.62394	11.5723
ENSMUSG00000027546	Atp9a	chr2	-	168634437	168742409	regular	29.5651	39.3345	19.427	21.2017	14.2298	19.3113	22.8718	17.8406
ENSMUSG00000027550	Lrrcc1	chr3	+	14533787	14572658	regular	2.95651	3.46051	0	11.1056	8.98726	3.40788	4.48467	8.67922
ENSMUSG00000027562	Car2	chr3	+	14886272	14900770	regular	73.9127	73.7089	48.5675	82.7875	63.6598	49.9823	76.9121	50.1466
ENSMUSG00000027564	Cypt12	chr3	+	17948409	17948959	regular	8.86952	5.07542	0	4.03842	8.98726	4.54384	6.95124	4.82179
ENSMUSG00000027602	Map1lc3a	chr2	+	155276296	155278073	regular	35.4781	59.9822	38.854	38.365	34.4512	26.1271	40.1378	27.002
ENSMUSG00000027620	Rbm39	chr2	-	156147238	156180238	regular	8.86952	10.8429	9.71351	6.05762	15.7277	21.5833	16.1448	28.4486
ENSMUSG00000027630	Tbl1xr1	chr3	+	22076651	22216594	regular	2.95651	11.7657	0	6.05762	9.7362	5.6798	8.74511	12.5366
ENSMUSG00000027665	Pik3ca	chr3	+	32397670	32468486	regular	11.826	9.57408	19.427	7.06723	8.23832	6.81577	4.0362	8.67922
ENSMUSG00000027676	Ccdc39	chr3	-	33812361	33844310	regular	11.826	2.99911	0	11.1056	8.23832	13.6315	8.74511	20.2515
ENSMUSG00000027678	Ncoa3	chr2	+	165992635	166073242	regular	8.86952	9.22803	9.71351	7.06723	8.23832	13.6315	8.29664	7.71486
ENSMUSG00000027680	Fxr1	chr3	+	34019942	34070322	regular	100.521	38.2963	87.4216	114.085	79.3875	74.9734	84.9845	84.1402
ENSMUSG00000027708	Dcun1d1	chr3	-	35892104	35937445	regular	36.9563	29.5874	72.8513	54.5186	50.1789	59.07	56.3947	57.3793
ENSMUSG00000027722	Spata5	chr3	+	37419895	37579096	regular	5.91301	2.53771	0	3.02881	7.48938	9.08769	5.83007	7.71486
ENSMUSG00000027751	Supt20	chr3	+	54692806	54728766	regular	2.95651	14.0727	0	20.1921	17.2256	14.7675	15.9206	21.698
ENSMUSG00000027763	Mbnl1	chr3	+	60472829	60629750	regular	2.95651	8.07453	9.71351	5.04802	20.2213	5.6798	10.9874	29.8951
ENSMUSG00000027778	Ift80	chr3	-	68892498	69004570	regular	29.5651	22.2626	29.1405	32.3073	15.7277	23.8552	24.6657	18.3228
ENSMUSG00000027782	Kpna4	chr3	-	69067148	69127113	regular	11.826	6.34427	9.71351	15.1441	10.4851	9.08769	11.4359	12.5366
ENSMUSG00000027799	Nbea	chr3	-	55625194	56183701	regular	56.1736	36.6814	29.1405	42.4034	33.7022	36.3507	37.447	37.6099
ENSMUSG00000027808	Serp1	chr3	-	58519816	58525892	regular	11.826	6.80567	9.71351	18.1729	23.2171	23.8552	8.52087	14.4654
ENSMUSG00000027823	Gmps	chr3	+	63976105	64022579	regular	2.95651	6.92102	0	11.1056	5.99151	6.81577	6.27854	8.83834
ENSMUSG00000027829	Ccnl1	chr3	-	65946150	65958249	regular	0	6.69032	0	8.07683	11.2341	13.6315	10.3147	9.1614
ENSMUSG00000027867	Spag17	chr3	+	99885405	100143322	regular	32.5216	41.0647	58.281	42.4034	35.2001	36.3507	44.6225	40.0208
ENSMUSG00000027878	Notch2	chr3	+	98013526	98150361	regular	5.91301	12.5732	0	6.05762	7.48938	17.0394	13.2298	13.501
ENSMUSG00000027905	Ddx20	chr3	-	105678269	105687574	regular	5.91301	5.76752	9.71351	8.07683	7.48938	11.3596	6.727	10.6079
ENSMUSG00000027927	Lelp1	chr3	-	92134996	92142744	regular	65.0432	74.1703	116.562	58.557	40.4427	37.4867	61.6642	47.2535
ENSMUSG00000027939	Nup210l	chr3	+	90104131	90212048	regular	20.6955	19.7249	48.5675	28.2689	15.7277	18.1754	21.5264	14.4654
ENSMUSG00000027940	Tpm3	chr3	+	90072648	90100902	regular	2.95651	4.84472	0	5.55282	7.11492	9.08769	7.62394	10.6079
ENSMUSG00000027942	4933434E20Rik	chr3	+	90051635	90068347	regular	14.7825	21.3594	0	8.07683	10.4851	9.08769	9.82815	8.31758
ENSMUSG00000027968	Larp7	chr3	-	127536713	127553349	regular	5.91301	3.63354	0	5.04802	6.36598	9.08769	7.17547	15.1886
ENSMUSG00000028013	Ppa2	chr3	+	133310109	133378235	regular	11.826	4.61402	0	8.07683	7.48938	10.2236	8.07241	6.7505
ENSMUSG00000028018	Gstcd	chr3	-	132981751	133092033	regular	11.826	21.3398	0	20.1921	23.2171	15.9035	20.8537	13.9832
ENSMUSG00000028034	Fubp1	chr3	+	152210421	152236826	regular	26.6086	9.22803	19.427	24.2305	20.9703	24.9911	23.5445	29.4129
ENSMUSG00000028035	Dnajb4	chr3	-	152178510	152210302	regular	32.5216	19.2635	38.854	20.1921	22.4682	30.6709	23.096	27.4842
ENSMUSG00000028053	Ash1l	chr3	+	88950621	89079375	regular	35.4781	28.0301	19.427	24.2305	23.2171	23.8552	26.4595	37.1278
ENSMUSG00000028059	Arhgef2	chr3	+	88605965	88648052	regular	41.3911	46.8323	9.71351	25.2401	29.2086	42.0306	34.532	22.1802
ENSMUSG00000028063	Lmna	chr3	-	88480146	88509956	regular	5.91301	7.38243	19.427	2.01921	10.4851	14.7675	7.84817	2.89307
ENSMUSG00000028080	Lrba	chr3	+	86224679	86782692	regular	50.2606	38.2963	19.427	50.4802	41.9406	47.7104	41.4832	38.0921
ENSMUSG00000028081	Rps3a1	chr3	-	86137939	86142702	regular	15.7582	21.2787	2.42838	22.6959	25.726	32.125	13.528	22.8119
ENSMUSG00000028086	Fbxw7	chr3	+	84815267	84979198	regular	11.826	3.11446	9.71351	5.04802	5.24257	9.08769	8.52087	12.5366
ENSMUSG00000028106	Rprd2	chr3	-	95760340	95818863	regular	7.89387	3.34516	0	10.8431	10.8596	14.1086	6.31666	2.57001
ENSMUSG00000028121	Bcar3	chr3	+	122294135	122530191	regular	0	2.30701	9.71351	5.04802	7.48938	5.6798	6.95124	7.23268
ENSMUSG00000028132	Tmem56	chr3	-	121201760	121283098	regular	53.2171	79.3611	48.5675	61.5859	70.4002	53.3902	69.2881	69.9159
ENSMUSG00000028136	Snx27	chr3	-	94497543	94582716	regular	26.6086	24.8003	29.1405	28.2689	21.7192	17.0394	26.6838	18.3228
ENSMUSG00000028137	Celf3	chr3	+	94478294	94492198	regular	91.6517	1096.75	48.5675	98.9412	69.6513	70.4296	104.044	19.2872
ENSMUSG00000028138	Adh5	chr3	+	138443092	138455499	regular	5.91301	4.03726	9.71351	9.08644	11.983	11.3596	3.13927	5.78615
ENSMUSG00000028141	Oaz3	chr3	-	94432413	94443915	regular	712.518	961.676	475.962	640.089	536.989	513.454	593.994	469.16
ENSMUSG00000028156	Eif4e	chr3	+	138526178	138559696	regular	5.91301	13.2653	29.1405	11.6104	9.7362	15.9035	8.18452	13.2599
ENSMUSG00000028158	Mttp	chr3	-	138089853	138144968	regular	2.95651	6.22892	0	8.07683	10.4851	5.6798	4.7089	4.33961
ENSMUSG00000028161	Ppp3ca	chr3	+	136670123	136937727	regular	8.86952	7.26708	9.71351	6.05762	6.74045	9.08769	8.07241	13.501
ENSMUSG00000028163	Nfkb1	chr3	-	135584654	135691547	regular	17.739	24.685	0	12.6201	9.7362	21.5833	20.181	24.1089
ENSMUSG00000028188	Spata1	chr3	-	146457195	146499753	regular	2.95651	2.53771	0	11.1056	10.4851	9.08769	6.727	9.1614
ENSMUSG00000028207	Asph	chr4	-	9448068	9669344	regular	11.826	3.46051	9.71351	4.03842	11.2341	10.2236	7.84817	14.4654
ENSMUSG00000028234	Rps20	chr4	-	3831333	3835665	regular	36.4537	29.7408	9.71351	40.3842	44.9363	37.4867	30.6819	36.8867
ENSMUSG00000028248	Pnisr	chr4	+	21847582	21876475	regular	20.6955	7.72848	9.71351	11.1056	20.9703	14.7675	16.1448	17.8406
ENSMUSG00000028256	Odf2l	chr3	+	145118587	145153915	regular	0	2.99911	0	5.04802	5.24257	9.08769	4.26044	4.33961
ENSMUSG00000028273	Pdlim5	chr3	-	142239589	142395696	regular	16.2608	21.9743	19.427	23.7257	23.2171	19.8793	19.5083	26.7609
ENSMUSG00000028277	Ube2j1	chr4	+	33031415	33052363	regular	20.6955	17.1872	0	29.2785	17.9745	10.2236	20.4052	25.0733
ENSMUSG00000028287	1700009N14Rik	chr4	+	39450294	39451776	regular	127.13	159.414	126.276	144.373	134.06	130.636	167.951	101.258
ENSMUSG00000028294	Cfap206	chr4	-	34688558	34730206	regular	17.739	17.8793	29.1405	23.2209	14.9788	17.0394	13.454	26.0377
ENSMUSG00000028310	Ppp3r2	chr4	-	49678746	49682024	regular	11.826	10.2662	9.71351	12.1152	9.7362	13.6315	7.17547	9.64358
ENSMUSG00000028330	Ncbp1	chr4	+	46138612	46172403	regular	8.86952	10.2662	0	11.1056	7.48938	12.4956	5.83007	11.0901
ENSMUSG00000028337	Coro2a	chr4	-	46536936	46602202	regular	14.7825	12.4578	19.427	18.1729	13.4809	21.5833	9.86627	9.64358
ENSMUSG00000028347	Tmeff1	chr4	+	48585173	48663131	regular	17.739	4.61402	0	10.096	14.9788	3.40788	11.6601	6.26832
ENSMUSG00000028354	Fmn2	chr1	+	174501824	174822729	regular	8.86952	17.0719	19.427	17.1633	27.7107	20.4473	25.1141	13.501
ENSMUSG00000028382	Ptbp3	chr4	-	59471867	59549364	regular	20.6955	11.7657	9.71351	15.1441	14.9788	18.1754	14.5752	26.5198
ENSMUSG00000028383	Hsdl2	chr4	+	59581562	59618689	regular	11.826	9.45873	29.1405	17.1633	14.9788	9.08769	15.4721	13.9832
ENSMUSG00000028392	Bspry	chr4	+	62480052	62497298	regular	65.0432	25.1464	48.5675	47.4514	44.9363	47.7104	44.3982	30.8594
ENSMUSG00000028410	Dnaja1	chr4	+	40722149	40737149	regular	9.84517	9.05501	3.20546	8.6624	9.36173	8.32659	14.6694	11.2492
ENSMUSG00000028411	Aptx	chr4	-	40682381	40703194	regular	2.95651	4.49867	0	4.03842	1.49788	9.08769	3.3635	4.82179
ENSMUSG00000028414	Fktn	chr4	+	53713997	53777890	regular	14.7825	11.0736	0	6.05762	8.23832	2.27192	8.74511	7.71486
ENSMUSG00000028416	Bag1	chr4	-	40936397	40948294	regular	97.5647	63.4427	58.281	110.047	103.354	102.236	125.795	118.616
ENSMUSG00000028423	Nfx1	chr4	+	40970905	41025993	regular	5.91301	8.30523	0	7.06723	13.4809	5.6798	9.86627	8.19704
ENSMUSG00000028426	Rad23b	chr4	+	55350042	55392237	regular	33.9998	26.8766	77.7081	42.9082	46.4342	43.7345	43.1649	48.7001
ENSMUSG00000028433	Ubap2	chr4	-	41194312	41275144	regular	26.6086	26.1845	38.854	24.2305	25.4639	23.8552	29.8231	30.8594
ENSMUSG00000028441	1110017D15Rik	chr4	-	41505008	41517333	regular	8.86952	12.4578	0	16.1537	14.9788	15.9035	14.1267	14.9475
ENSMUSG00000028452	Vcp	chr4	-	42979962	43000507	regular	10.3478	8.18988	0	9.08644	7.11492	13.6315	9.75416	12.5366
ENSMUSG00000028456	Unc13b	chr4	+	43058952	43264871	regular	17.739	13.1499	9.71351	18.1729	11.983	7.95173	11.2117	11.5723
ENSMUSG00000028457	Atp8b5	chr4	+	43267158	43373833	regular	5.91301	22.1473	0	11.1056	14.2298	17.0394	14.3509	13.9832
ENSMUSG00000028458	Tesk1	chr4	+	43441938	43448064	regular	159.651	130.807	135.989	132.258	137.805	122.684	147.097	88.7209
ENSMUSG00000028465	Tln1	chr4	-	43531518	43562691	regular	23.6521	12.8039	9.71351	13.1249	17.2256	22.7192	12.5571	20.7337
ENSMUSG00000028484	Psip1	chr4	-	83455679	83486459	regular	11.826	1.78793	9.71351	8.07683	9.7362	7.95173	6.27854	11.5723
ENSMUSG00000028487	Bnc2	chr4	-	84275094	84675275	regular	38.4346	52.2537	38.854	29.2785	26.9618	18.1754	32.2896	20.7337
ENSMUSG00000028495	Rps6	chr4	-	86854659	86857412	regular	23.6521	12.5813	14.0846	25.8863	23.4792	29.7963	11.8664	27.1756
ENSMUSG00000028514	Usp24	chr4	+	106316212	106441322	regular	5.91301	10.0355	0	12.1152	6.74045	11.3596	11.4359	11.0901
ENSMUSG00000028520	4921539E11Rik	chr4	-	103230444	103290863	regular	5.91301	1.96096	9.71351	10.096	8.23832	13.6315	11.2117	9.64358
ENSMUSG00000028525	Pde4b	chr4	+	102087542	102607259	regular	8.86952	3.92191	9.71351	7.06723	7.48938	5.6798	6.727	8.19704
ENSMUSG00000028530	Jak1	chr4	-	101152366	101265282	regular	2.95651	12.6885	0	7.06723	9.7362	14.7675	10.7632	10.1258
ENSMUSG00000028541	B4galt2	chr4	-	117869259	117883487	regular	26.6086	32.4135	53.4243	31.2977	34.4512	28.399	36.1016	28.4486
ENSMUSG00000028551	Cdkn2c	chr4	-	109660875	109667189	regular	20.6955	6.69032	0	4.03842	10.4851	14.7675	10.3147	5.30397
ENSMUSG00000028552	Eps15	chr4	+	109280267	109387817	regular	8.86952	12.2271	0	11.1056	5.99151	10.2236	8.07241	9.64358
ENSMUSG00000028555	Ttc39a	chr4	+	109406622	109444745	regular	2.95651	5.53682	0	5.04802	6.74045	9.08769	4.93314	6.26832
ENSMUSG00000028557	Rnf11	chr4	-	109451097	109484728	regular	2.95651	10.4969	9.71351	7.06723	7.48938	6.81577	4.0362	6.7505
ENSMUSG00000028559	Osbpl9	chr4	-	109061144	109202272	regular	38.4346	27.2804	33.9973	18.1729	17.2256	17.0394	19.0598	23.3857
ENSMUSG00000028560	Usp1	chr4	+	98923809	98935543	regular	11.826	3.69121	0	12.6201	9.36173	6.24778	7.17547	8.67922
ENSMUSG00000028572	Hook1	chr4	+	95967239	96025413	regular	35.4781	18.3407	58.281	36.3457	38.9448	39.7586	29.5988	42.4317
ENSMUSG00000028576	Ift74	chr4	+	94614490	94693229	regular	5.91301	1.03815	9.71351	13.1249	8.98726	9.08769	8.74511	11.5723
ENSMUSG00000028580	Pum1	chr4	+	130663320	130781564	regular	14.7825	17.3026	9.71351	14.1345	16.4766	12.4956	21.7506	21.2159
ENSMUSG00000028582	Cc2d1b	chr4	+	108619939	108634123	regular	5.91301	57.7906	29.1405	9.08644	7.48938	10.2236	7.84817	4.82179
ENSMUSG00000028610	Dmrtb1	chr4	-	107676289	107684230	regular	2.95651	15.2263	29.1405	9.08644	5.99151	10.2236	9.86627	11.0901
ENSMUSG00000028637	Ccdc30	chr4	-	119322892	119415521	regular	50.2606	58.0213	77.7081	51.4898	61.413	38.6227	46.7146	63.1654
ENSMUSG00000028639	Ybx1	chr4	-	119277980	119294604	regular	17.739	12.5617	12.919	23.7257	18.5961	24.798	16.2569	21.375
ENSMUSG00000028649	Macf1	chr4	-	123349632	123684360	regular	44.3476	60.7897	38.854	61.5859	95.8641	73.8375	87.6753	109.937
ENSMUSG00000028673	Fuca1	chr4	+	135920734	135940311	regular	20.6955	15.5723	9.71351	12.1152	17.2256	17.0394	13.0055	10.6079
ENSMUSG00000028677	Rnf220	chr4	-	117271462	117497052	regular	2.95651	8.76663	0	5.04802	7.48938	9.08769	8.07241	7.23268
ENSMUSG00000028678	Kif2c	chr4	-	117159638	117182639	regular	75.3909	69.4986	19.427	70.6723	58.4172	46.0064	73.5486	64.3709
ENSMUSG00000028691	Prdx1	chr4	+	116685543	116700822	regular	0	6.53691	0	6.05762	9.36173	4.91871	3.13927	5.78615
ENSMUSG00000028692	Akr1a1	chr4	-	116636509	116651680	regular	11.826	12.4578	9.71351	13.1249	6.74045	17.0394	4.48467	7.71486
ENSMUSG00000028693	Nasp	chr4	-	116601051	116627941	regular	26.6086	19.2635	9.71351	23.2209	26.9618	22.7192	23.3203	43.3961
ENSMUSG00000028706	Nsun4	chr4	-	116032841	116053876	regular	50.2606	72.9015	38.854	72.6915	65.9066	54.5261	61.44	54.4862
ENSMUSG00000028730	Cfap57	chr4	-	118554550	118620777	regular	8.86952	7.61313	9.71351	24.2305	18.7235	10.2236	15.0236	24.5911
ENSMUSG00000028745	Capzb	chr4	+	139192898	139291818	regular	26.6086	37.2582	29.1405	29.2785	28.4597	17.0394	29.1504	23.6268
ENSMUSG00000028750	Pla2g2c	chr4	+	138724791	138746132	regular	23.6521	26.5306	9.71351	19.1825	14.9788	15.9035	16.8175	10.1258
ENSMUSG00000028756	Pink1	chr4	-	138313408	138326307	regular	20.6955	19.0328	19.427	17.1633	6.74045	15.9035	15.0236	9.64358
ENSMUSG00000028758	Kif17	chr4	+	138250434	138301967	regular	73.9127	91.0115	67.9945	81.7779	69.6513	71.5655	107.856	69.4338
ENSMUSG00000028759	Hp1bp3	chr4	+	138216295	138244683	regular	2.95651	4.84472	9.71351	8.07683	3.74469	12.4956	5.3816	8.19704
ENSMUSG00000028760	Eif4g3	chr4	+	137993021	138208508	regular	38.4346	35.7586	29.1405	47.4514	35.2001	51.1182	52.0222	53.0397
ENSMUSG00000028772	Zcchc17	chr4	-	130315382	130359943	regular	5.91301	3.92191	19.427	11.1056	6.74045	11.3596	5.60584	8.19704
ENSMUSG00000028788	Ptp4a2	chr4	+	129811218	129850003	regular	5.91301	15.1109	9.71351	16.2546	8.98726	18.1754	10.9874	15.6708
ENSMUSG00000028789	Azin2	chr4	-	128930232	128962442	regular	130.086	145.803	67.9945	112.066	127.32	103.372	164.587	88.2387
ENSMUSG00000028790	Khdrbs1	chr4	-	129703163	129742303	regular	5.91301	8.07453	0	5.04802	7.48938	9.08769	7.62394	10.1258
ENSMUSG00000028793	Rnf19b	chr4	+	129058270	129085886	regular	38.4346	26.6459	9.71351	32.3073	33.7022	30.6709	51.1252	30.3773
ENSMUSG00000028800	Hdac1	chr4	-	129516103	129542713	regular	2.95651	12.5732	9.71351	3.02881	8.98726	0	6.91312	5.46309
ENSMUSG00000028809	Srrm1	chr4	-	135320483	135353321	regular	8.86952	3.46051	19.427	6.05762	11.983	10.2236	7.17547	13.501
ENSMUSG00000028813	CK137956	chr4	-	127927591	127970951	regular	11.826	10.4969	29.1405	6.05762	14.2298	9.08769	9.86627	9.64358
ENSMUSG00000028820	Sfpq	chr4	+	127021323	127037013	regular	2.95651	4.84472	0	14.1345	16.4766	13.6315	12.3328	19.7693
ENSMUSG00000028843	Sh3bgrl3	chr4	-	134127405	134128789	regular	8.86952	10.2662	9.71351	19.1825	25.4639	17.0394	3.81197	7.23268
ENSMUSG00000028845	Tekt2	chr4	-	126322120	126325688	regular	2.95651	12.8039	0	11.1056	3.74469	5.6798	8.07241	11.5723
ENSMUSG00000028868	Wasf2	chr4	+	133130504	133199756	regular	14.7825	11.8811	19.427	14.1345	8.98726	7.95173	7.17547	13.0188
ENSMUSG00000028878	Fam76a	chr4	-	132899212	132922558	regular	22.1738	14.7072	29.1405	20.1921	26.2128	25.5591	19.172	27.2431
ENSMUSG00000028886	Eya3	chr4	+	132638986	132724765	regular	2.95651	9.45873	9.71351	7.06723	11.983	5.6798	6.0543	9.64358
ENSMUSG00000028896	Rcc1	chr4	-	132331918	132353605	regular	53.2171	37.8349	19.427	37.3554	26.9618	40.8946	50.0041	21.698
ENSMUSG00000028926	Cdk14	chr5	-	4803390	5420312	regular	8.86952	8.07453	0	7.06723	6.74045	10.2236	7.17547	4.33961
ENSMUSG00000028932	Psmc2	chr5	+	21785282	21803787	regular	14.7825	14.4188	0	9.08644	7.48938	6.81577	7.84817	7.23268
ENSMUSG00000028936	Rpl22	chr4	+	152325741	152334071	regular	2.95651	6.0559	9.71351	10.6008	9.36173	15.9035	3.69985	5.06288
ENSMUSG00000028937	Acot7	chr4	+	152178133	152271855	regular	17.739	26.4152	9.71351	14.1345	14.9788	11.3596	16.1448	11.0901
ENSMUSG00000028938	Galntl5	chr5	+	25181459	25220297	regular	2.95651	7.95918	0	13.1249	8.23832	5.6798	7.62394	8.67922
ENSMUSG00000028944	Prkag2	chr5	-	24862743	25100642	regular	17.739	17.5333	9.71351	15.1441	11.2341	9.08769	13.0055	10.6079
ENSMUSG00000028949	Smarcd3	chr5	-	24590817	24624411	regular	2.95651	5.53682	0	16.1537	7.48938	23.8552	4.93314	9.64358
ENSMUSG00000028952	Zbtb48	chr4	-	152019773	152027671	regular	38.4346	53.7533	29.1405	27.2593	28.4597	13.6315	28.0292	15.9119
ENSMUSG00000028953	Abcf2	chr5	-	24565344	24577467	regular	0	8.53593	9.71351	6.05762	5.99151	16.4714	6.39065	10.1258
ENSMUSG00000028976	Slc2a5	chr4	+	150119282	150144169	regular	8.86952	14.4188	0	7.06723	8.98726	13.6315	8.07241	12.5366
ENSMUSG00000028991	Mtor	chr4	+	148448610	148557683	regular	2.95651	12.5732	0	7.06723	8.98726	13.6315	8.74511	11.0901
ENSMUSG00000028995	Fam126a	chr5	-	23915275	24030690	regular	11.826	16.6105	0	11.1056	7.48938	3.40788	6.95124	11.0901
ENSMUSG00000029001	Fbxo44	chr4	-	148152799	148160482	regular	32.5216	33.4516	9.71351	29.2785	27.7107	19.3113	28.2534	22.1802
ENSMUSG00000029004	Kmt2e	chr5	+	23434440	23504235	regular	22.6764	17.6486	0	22.2113	22.4682	22.7192	18.8356	33.2703
ENSMUSG00000029014	Dnajc2	chr5	-	21757266	21785251	regular	2.95651	3.11446	0	2.01921	6.74045	9.08769	5.15737	7.95595
ENSMUSG00000029020	Mfn2	chr4	-	147873598	147904704	regular	20.6955	19.6096	0	12.1152	10.4851	15.9035	18.8356	8.67922
ENSMUSG00000029030	Tprgl	chr4	-	154157484	154160666	regular	26.6086	23.3008	19.427	18.1729	25.4639	19.3113	17.0417	15.9119
ENSMUSG00000029064	Gnb1	chr4	+	155491360	155559269	regular	23.6521	16.4951	29.1405	16.1537	16.4766	107.916	11.4359	12.0545
ENSMUSG00000029068	Ccnl2	chr4	+	155812488	155824543	regular	8.86952	9.80478	29.1405	11.1056	17.2256	14.7675	11.8844	15.4297
ENSMUSG00000029073	Cptp	chr4	-	155864722	155869440	regular	17.739	24.685	0	30.2881	17.9745	17.0394	26.908	15.4297
ENSMUSG00000029074	Ttll10	chr4	-	156034839	156059414	regular	20.6955	26.8766	0	14.1345	14.9788	20.4473	23.3203	15.9119
ENSMUSG00000029076	Sdf4	chr4	+	155992871	156013610	regular	0	1.3842	0	4.03842	8.98726	14.7675	5.60584	7.71486
ENSMUSG00000029086	Prom1	chr5	-	43993619	44102032	regular	50.2606	72.5554	48.5675	80.7683	72.647	68.1577	67.0458	58.8258
ENSMUSG00000029098	Acox3	chr5	+	35583039	35615352	regular	11.826	8.99733	0	11.1056	4.49363	7.95173	8.29664	6.7505
ENSMUSG00000029104	Htt	chr5	+	34761739	34912534	regular	14.7825	21.6859	0	9.59124	17.9745	11.3596	15.4721	15.4297
ENSMUSG00000029111	Nelfa	chr5	-	33897915	33936413	regular	5.91301	5.99822	0	6.05762	4.49363	12.4956	6.727	7.23268
ENSMUSG00000029128	Rab28	chr5	-	41624975	41708157	regular	17.739	5.65217	0	14.1345	7.48938	9.08769	9.19357	4.33961
ENSMUSG00000029130	Rnf32	chr5	+	29195991	29228457	regular	5.91301	6.80567	0	7.06723	7.48938	5.6798	8.29664	9.1614
ENSMUSG00000029131	Dnajb6	chr5	+	29735687	29818134	regular	28.2938	17.3395	24.5752	16.0527	23.8762	22.4352	23.0333	22.9372
ENSMUSG00000029134	Plb1	chr5	+	32232707	32366520	regular	97.5647	295.182	106.849	61.5859	83.8811	45.4384	90.3661	76.1843
ENSMUSG00000029135	Fosl2	chr5	+	32135800	32157842	regular	17.739	8.99733	0	5.04802	12.732	5.6798	13.454	12.5366
ENSMUSG00000029147	Ppm1g	chr5	-	31202663	31220687	regular	14.7825	15.6877	9.71351	15.1441	20.2213	19.3113	18.8356	13.9832
ENSMUSG00000029148	Nrbp1	chr5	+	31240863	31251566	regular	8.86952	7.03637	0	8.07683	7.48938	3.40788	7.84817	4.33961
ENSMUSG00000029155	Spata18	chr5	+	73651378	73679512	regular	369.563	387.116	281.692	336.198	257.635	252.183	362.81	297.022
ENSMUSG00000029165	Agbl5	chr5	+	30888693	30906965	regular	41.3911	50.2928	19.427	31.2977	26.2128	35.2148	31.3927	25.5555
ENSMUSG00000029174	Tbc1d1	chr5	+	64156304	64351486	regular	14.7825	19.6096	19.427	12.1152	18.7235	21.5833	20.8537	20.7337
ENSMUSG00000029191	Rfc1	chr5	-	65261849	65335670	regular	2.95651	10.8429	19.427	23.2209	8.98726	7.95173	11.4359	9.64358
ENSMUSG00000029192	Tbc1d14	chr5	-	36490603	36593276	regular	23.6521	18.4561	19.427	27.2593	18.7235	21.5833	27.3565	20.7337
ENSMUSG00000029202	Pds5a	chr5	-	65605720	65698273	regular	2.95651	4.26796	9.71351	6.05762	13.4809	6.81577	7.51182	16.6352
ENSMUSG00000029203	Ube2k	chr5	+	65537232	65598988	regular	59.1301	27.5687	67.9945	68.6531	45.6852	52.2542	53.3294	64.1298
ENSMUSG00000029204	Rhoh	chr5	+	65861212	65896700	regular	0	2.53771	0	3.02881	9.7362	5.6798	6.50277	9.64358
ENSMUSG00000029206	Nsun7	chr5	+	66259896	66298026	regular	5.91301	4.96007	9.71351	12.1152	6.74045	9.08769	6.50277	13.0188
ENSMUSG00000029235	Pdcl2	chr5	-	76312114	76331156	regular	5.91301	2.65306	9.71351	7.06723	5.99151	11.3596	6.95124	10.6079
ENSMUSG00000029279	Brdt	chr5	+	107331158	107387058	regular	8.86952	5.07542	19.427	11.1056	6.74045	6.81577	7.3997	10.1258
ENSMUSG00000029291	Rufy3	chr5	+	88565039	88651392	regular	14.7825	5.19077	0	13.1249	9.7362	7.95173	9.19357	8.19704
ENSMUSG00000029313	Aff1	chr5	+	103692373	103855322	regular	5.91301	8.07453	9.71351	9.08644	10.4851	10.2236	10.7632	12.0545
ENSMUSG00000029320	1700016H13Rik	chr5	-	103648038	103656010	regular	88.6952	83.7444	19.427	86.826	77.8896	69.2936	89.6934	52.0753
ENSMUSG00000029330	Cds1	chr5	+	101765129	101823858	regular	0	13.7267	9.71351	7.06723	6.74045	9.08769	10.3147	9.64358
ENSMUSG00000029338	Antxr2	chr5	-	97882782	98031043	regular	11.826	27.7994	9.71351	21.2017	29.2086	19.3113	28.0292	19.2872
ENSMUSG00000029381	Shroom3	chr5	+	92683434	92965318	regular	0	7.38243	9.71351	4.03842	7.48938	3.40788	6.0543	4.82179
ENSMUSG00000029397	Rchy1	chr5	-	91948903	91963068	regular	11.826	13.9574	0	9.08644	8.23832	5.6798	10.3147	9.1614
ENSMUSG00000029403	Cdkl2	chr5	-	92006073	92043883	regular	8.86952	16.1491	9.71351	15.1441	16.4766	22.7192	20.8537	15.4297
ENSMUSG00000029405	G3bp2	chr5	-	92052145	92083719	regular	14.7825	4.49867	0	7.06723	8.23832	5.6798	9.86627	9.1614
ENSMUSG00000029406	Pitpnm2	chr5	-	124118689	124249760	regular	8.86952	7.84383	9.71351	11.1056	10.4851	12.4956	7.3997	5.78615
ENSMUSG00000029422	Rsrc2	chr5	-	123728425	123749414	regular	5.91301	9.92013	29.1405	7.06723	5.99151	9.08769	9.64204	14.4654
ENSMUSG00000029423	Piwil1	chr5	+	128702523	128755474	regular	14.7825	7.84383	0	7.06723	8.23832	9.08769	10.3147	7.71486
ENSMUSG00000029427	Zcchc8	chr5	-	123698293	123721100	regular	5.91301	2.42236	9.71351	7.06723	5.99151	9.08769	5.83007	7.23268
ENSMUSG00000029428	Stx2	chr5	-	128984556	129008574	regular	2.95651	11.9964	9.71351	7.06723	8.98726	9.08769	9.86627	9.64358
ENSMUSG00000029433	Diablo	chr5	-	123509764	123525429	regular	8.86952	10.7276	0	8.07683	10.4851	6.81577	10.7632	10.1258
ENSMUSG00000029439	Sfswap	chr5	+	129501220	129571384	regular	2.95651	1.61491	0	5.04802	7.48938	6.81577	8.29664	6.26832
ENSMUSG00000029442	Wdr66	chr5	+	123252101	123327484	regular	8.86952	9.68943	19.427	10.096	8.98726	7.95173	8.74511	11.0901
ENSMUSG00000029458	Brap	chr5	+	121660562	121687256	regular	17.739	13.7267	19.427	20.1921	10.4851	15.9035	13.454	18.805
ENSMUSG00000029463	Fam216a	chr5	-	122364579	122372364	regular	14.7825	7.6708	19.427	17.1633	23.5916	11.3596	12.2207	15.9119
ENSMUSG00000029467	Atp2a2	chr5	-	122453512	122502225	regular	2.95651	10.7276	9.71351	7.06723	13.4809	4.54384	6.16642	11.8134
ENSMUSG00000029469	Ift81	chr5	-	122550203	122614518	regular	14.7825	8.76663	38.854	17.1633	15.7277	14.7675	17.0417	29.8951
ENSMUSG00000029472	Anapc5	chr5	-	122787458	122821339	regular	14.7825	10.9583	0.777081	14.1345	11.2341	9.08769	13.9025	5.78615
ENSMUSG00000029475	Kdm2b	chr5	-	122870664	122989823	regular	11.826	4.26796	0	12.6201	7.11492	8.51971	9.75416	6.50941
ENSMUSG00000029477	Morn3	chr5	-	123035768	123047016	regular	32.5216	14.0727	19.427	17.1633	20.2213	15.9035	18.6114	13.501
ENSMUSG00000029478	Ncor2	chr5	-	125017152	125179219	regular	23.6521	37.6042	0	22.2113	16.4766	14.7675	21.3022	10.1258
ENSMUSG00000029501	Ankle2	chr5	+	110231003	110256651	regular	5.91301	6.11357	0	3.02881	5.99151	10.2236	9.19357	6.26832
ENSMUSG00000029505	Ep400	chr5	-	110664372	110770717	regular	100.521	108.314	77.7081	85.8164	90.6216	69.2936	113.462	79.0773
ENSMUSG00000029516	Cit	chr5	+	115845277	116008947	regular	11.826	12.1118	0	9.08644	15.7277	12.4956	9.19357	12.5366
ENSMUSG00000029534	St7	chr6	+	17692932	17943025	regular	8.86952	10.4969	19.427	12.1152	8.98726	6.81577	6.27854	9.1614
ENSMUSG00000029577	Ube3b	chr5	+	114380606	114421169	regular	94.6082	98.8553	38.854	64.6147	59.1661	60.2059	80.0514	49.1822
ENSMUSG00000029580	Actb	chr5	-	142903114	142906754	regular	47.3041	112.371	38.854	56.5378	65.4048	70.4296	55.4485	69.1927
ENSMUSG00000029614	Rpl6	chr5	+	121204480	121209241	regular	22.9129	15.6046	9.71351	17.3652	20.461	38.4296	13.8644	14.6823
ENSMUSG00000029621	Arpc1a	chr5	+	145083829	145108761	regular	5.91301	11.4197	0	7.06723	7.48938	13.6315	3.58774	5.78615
ENSMUSG00000029629	Phf14	chr6	+	11907808	12081205	regular	8.86952	1.84561	0	8.07683	9.7362	6.81577	8.40876	14.9475
ENSMUSG00000029640	Usp12	chr5	-	146734808	146795006	regular	14.7825	11.8811	9.71351	10.096	9.7362	7.95173	9.52992	13.2599
ENSMUSG00000029647	Pan3	chr5	+	147430160	147548502	regular	29.5651	44.6406	29.1405	22.2113	26.2128	22.7192	27.1323	29.4129
ENSMUSG00000029686	Cul1	chr6	+	47453397	47526139	regular	0	13.842	0	2.01921	7.48938	9.08769	8.52087	8.67922
ENSMUSG00000029703	Lrwd1	chr5	-	136122771	136136074	regular	2.95651	9.11268	0	5.04802	7.48938	7.95173	6.727	7.23268
ENSMUSG00000029705	Cux1	chr5	-	136248134	136567490	regular	79.8257	70.4791	67.9945	80.7683	74.1449	56.798	84.536	77.1486
ENSMUSG00000029707	Fscn3	chr6	+	28427788	28438622	regular	20.6955	19.3789	0	20.1921	8.98726	19.3113	18.6114	10.1258
ENSMUSG00000029726	Mepce	chr5	-	137781905	137787655	regular	8.86952	9.11268	0	4.03842	8.98726	2.27192	6.727	7.71486
ENSMUSG00000029766	1700012A03Rik	chr6	+	32050245	32058921	regular	133.043	133.46	67.9945	142.354	138.554	127.228	140.594	81.4882
ENSMUSG00000029769	Ccdc136	chr6	+	29396308	29426994	regular	650.432	391.499	349.686	590.618	528.002	540.717	667.095	567.524
ENSMUSG00000029772	Ahcyl2	chr6	+	29768010	29912310	regular	44.3476	20.7631	9.71351	24.2305	21.7192	18.1754	25.5626	17.8406
ENSMUSG00000029788	Cpa5	chr6	+	30611009	30631745	regular	8.86952	21.6859	0	8.07683	15.7277	13.6315	10.0905	12.5366
ENSMUSG00000029814	Igf2bp3	chr6	-	49085222	49214957	regular	11.826	11.0736	0	9.08644	11.983	7.95173	11.2117	9.64358
ENSMUSG00000029817	Tra2a	chr6	-	49243923	49264033	regular	0	1.61491	9.71351	11.1056	5.99151	6.81577	7.3997	10.1258
ENSMUSG00000029823	Luc7l2	chr6	+	38551333	38609470	regular	22.1738	21.7436	19.427	12.1152	34.8256	32.3749	32.2896	46.2892
ENSMUSG00000029826	Zc3hav1	chr6	-	38305285	38354603	regular	8.86952	7.38243	0	2.01921	8.98726	7.95173	9.41781	13.501
ENSMUSG00000029828	4921507P07Rik	chr6	-	50573301	50596632	regular	2.95651	13.9574	0	18.1729	8.98726	6.81577	10.7632	10.6079
ENSMUSG00000029833	Trim24	chr6	+	37870810	37966296	regular	26.6086	20.417	0	14.1345	26.2128	23.8552	19.2841	18.805
ENSMUSG00000029867	Llcfc1	chr6	+	41684430	41685717	regular	20.6955	5.88287	19.427	18.1729	20.2213	15.9035	18.3871	17.3584
ENSMUSG00000029922	Mkrn1	chr6	-	39397803	39420462	regular	65.0432	63.7311	29.1405	47.4514	66.2811	69.8616	66.8216	48.459
ENSMUSG00000029992	Gfpt1	chr6	+	87042845	87092197	regular	5.91301	9.22803	0	10.096	14.2298	12.4956	11.4359	13.9832
ENSMUSG00000030007	Cct7	chr6	+	85451513	85468475	regular	8.86952	8.88198	9.71351	16.1537	15.3532	14.7675	10.539	13.9832
ENSMUSG00000030016	Zfp638	chr6	+	83867108	83989550	regular	5.91301	2.30701	0	6.05762	10.4851	6.81577	6.727	10.6079
ENSMUSG00000030030	1700003E16Rik	chr6	+	83156403	83162945	regular	73.9127	64.8269	58.281	90.8644	77.1407	55.6621	90.1419	36.6456
ENSMUSG00000030041	M1ap	chr6	+	82946901	83030309	regular	5.91301	23.9929	0	18.1729	14.2298	20.4473	21.3022	16.3941
ENSMUSG00000030057	Cnbp	chr6	-	87842614	87851106	regular	8.86952	7.84383	0	8.07683	7.48938	9.08769	6.95124	7.71486
ENSMUSG00000030059	Tmf1	chr6	-	97152996	97179122	regular	17.739	12.4578	9.71351	15.1441	17.9745	14.7675	12.5571	16.8763
ENSMUSG00000030067	Foxp1	chr6	-	98925337	99522721	regular	20.6955	14.4188	9.71351	14.1345	20.9703	17.0394	23.5445	37.6099
ENSMUSG00000030068	Gm20696	chr6	-	99257483	99666797	regular	8.86952	9.22803	0	1.0096	8.23832	4.54384	6.27854	9.1614
ENSMUSG00000030077	Chl1	chr6	+	103510585	103750211	regular	118.26	62.866	87.4216	133.268	119.83	101.101	104.044	99.811
ENSMUSG00000030082	Sec61a1	chr6	-	88503578	88518905	regular	14.7825	16.0337	29.1405	27.2593	17.9745	24.9911	21.9749	18.3228
ENSMUSG00000030086	Chchd6	chr6	-	89383145	89595652	regular	0	8.99733	9.71351	12.1152	4.49363	7.95173	6.727	9.64358
ENSMUSG00000030096	Slc6a6	chr6	+	91684052	91759066	regular	2.95651	4.15261	19.427	8.07683	11.2341	9.08769	9.41781	9.64358
ENSMUSG00000030102	Itpr1	chr6	+	108213095	108551109	regular	0	8.30523	0	6.05762	11.983	7.95173	9.64204	14.9475
ENSMUSG00000030126	Tmcc1	chr6	-	116018610	116193486	regular	56.1736	33.6823	48.5675	47.4514	44.9363	51.1182	56.8051	50.1466
ENSMUSG00000030138	Bms1	chr6	-	118383380	118419474	regular	8.86952	8.30523	9.71351	8.07683	5.24257	11.3596	6.0543	9.1614
ENSMUSG00000030161	Gabarapl1	chr6	+	129533159	129542346	regular	5.91301	5.30612	19.427	5.04802	5.99151	9.08769	6.27854	6.7505
ENSMUSG00000030172	Erc1	chr6	-	119570795	119848167	regular	23.6521	18.9175	67.9945	29.2785	34.4512	32.9429	31.6169	35.1991
ENSMUSG00000030180	Kdm5a	chr6	+	120364123	120444574	regular	8.86952	11.8811	0	9.08644	10.4851	6.81577	11.4359	11.0901
ENSMUSG00000030189	Ybx3	chr6	-	131364854	131388476	regular	26.6086	22.8394	19.427	24.2305	27.7107	28.399	25.3384	38.5743
ENSMUSG00000030199	Etv6	chr6	+	134035699	134270158	regular	11.826	4.03726	9.71351	4.03842	8.23832	2.27192	4.7089	6.7505
ENSMUSG00000030200	Bcl2l14	chr6	+	134396317	134438736	regular	269.042	182.254	184.557	228.171	220.188	215.833	234.772	187.568
ENSMUSG00000030203	Dusp16	chr6	-	134715467	134792625	regular	8.86952	2.42236	0	9.08644	11.983	4.54384	6.27854	4.33961
ENSMUSG00000030206	Gsg1	chr6	-	135237325	135254351	regular	251.303	353.549	106.849	279.66	202.213	219.24	298.006	192.389
ENSMUSG00000030213	Atf7ip	chr6	+	136506166	136610862	regular	23.6521	12.9192	0	11.1056	20.9703	7.95173	22.1991	26.5198
ENSMUSG00000030216	Wbp11	chr6	-	136813653	136828233	regular	11.826	10.4969	9.71351	15.1441	14.9788	15.9035	15.9206	22.6624
ENSMUSG00000030230	Plcz1	chr6	-	139989672	140041457	regular	8.86952	10.9583	9.71351	28.2689	20.2213	12.4956	15.0236	21.698
ENSMUSG00000030231	Plekha5	chr6	+	140424053	140597110	regular	20.6955	8.88198	0	15.1441	15.7277	18.1754	15.9206	19.7693
ENSMUSG00000030232	Aebp2	chr6	+	140622662	140678472	regular	17.739	14.8802	0	14.1345	13.4809	11.3596	14.6873	13.7421
ENSMUSG00000030254	Rad18	chr6	-	112619849	112696686	regular	2.95651	6.22892	9.71351	4.03842	12.732	9.08769	6.727	5.78615
ENSMUSG00000030265	Kras	chr6	-	145216698	145250239	regular	5.91301	3.11446	0	2.01921	5.24257	9.08769	5.60584	13.0188
ENSMUSG00000030275	Etnk1	chr6	+	143167220	143232307	regular	8.86952	17.6486	0	16.1537	16.4766	9.08769	12.7813	13.0188
ENSMUSG00000030276	Ttll3	chr6	+	113389259	113414587	regular	14.7825	22.2626	9.71351	10.096	11.2341	14.7675	22.4233	16.3941
ENSMUSG00000030287	Itpr2	chr6	-	146108298	146502223	regular	8.86952	2.53771	29.1405	7.06723	9.7362	9.08769	8.52087	13.9832
ENSMUSG00000030292	Smco2	chr6	+	146850103	146871406	regular	11.826	24.685	0	16.1537	11.2341	11.3596	11.2117	13.0188
ENSMUSG00000030301	Ccdc91	chr6	+	147475827	147632612	regular	159.651	50.8695	87.4216	117.114	104.851	123.82	120.189	126.331
ENSMUSG00000030313	Dennd5b	chr6	-	148988070	149101680	regular	5.91301	10.7276	0	3.02881	8.23832	7.95173	7.17547	10.1258
ENSMUSG00000030323	Ift122	chr6	+	115853469	115926699	regular	67.9997	79.3611	29.1405	30.2881	37.4469	34.0788	59.4219	35.1991
ENSMUSG00000030344	Akap3	chr6	+	126853097	126874308	regular	14.7825	17.9947	0	18.1729	14.9788	15.9035	11.4359	13.9832
ENSMUSG00000030357	Fkbp4	chr6	-	128429734	128438677	regular	11.826	8.88198	19.427	9.08644	14.2298	15.9035	13.454	13.0188
ENSMUSG00000030374	Strn4	chr7	+	16815888	16840931	regular	11.826	5.19077	9.71351	6.05762	8.23832	7.95173	7.62394	5.78615
ENSMUSG00000030403	Vasp	chr7	-	19256928	19271817	regular	32.5216	22.1473	19.427	30.2881	32.9533	29.535	42.8286	20.2515
ENSMUSG00000030432	Rpl28	chr7	+	4792873	4795066	regular	34.2363	11.3816	38.854	36.9313	19.8469	22.6283	16.5552	28.9307
ENSMUSG00000030451	Herc2	chr7	+	56050195	56231800	regular	20.6955	29.4144	0	20.1921	24.715	34.0788	21.3022	25.5555
ENSMUSG00000030465	Psd3	chr8	-	67689081	68212027	regular	17.739	15.1109	38.854	31.2977	24.715	23.8552	23.7687	30.8594
ENSMUSG00000030498	Gas2	chr7	+	51862014	51994975	regular	47.3041	29.299	9.71351	32.3073	40.4427	36.3507	40.8105	30.8594
ENSMUSG00000030533	Unc45a	chr7	-	80325291	80341005	regular	62.0866	190.155	9.71351	40.3842	26.9618	26.1271	28.2534	17.8406
ENSMUSG00000030536	Iqgap1	chr7	-	80711582	80825974	regular	35.4781	29.299	9.71351	28.2689	41.9406	37.4867	36.7743	45.3248
ENSMUSG00000030538	Cib1	chr7	-	80227146	80232813	regular	85.7387	110.506	29.1405	95.9124	88.3747	70.4296	113.014	59.7902
ENSMUSG00000030555	Ttc23	chr7	+	67647409	67762912	regular	8.86952	11.4197	0	11.1056	14.2298	7.95173	8.52087	7.23268
ENSMUSG00000030556	Lrrc28	chr7	-	67513409	67645268	regular	35.4781	58.8287	19.427	34.3265	23.2171	19.3113	29.7109	23.6268
ENSMUSG00000030557	Mef2a	chr7	-	67231162	67372858	regular	11.826	16.9565	19.427	13.1249	20.9703	15.9035	19.3962	16.8763
ENSMUSG00000030583	Sipa1l3	chr7	-	29320371	29518641	regular	2.95651	6.11357	0	2.01921	6.74045	9.08769	7.3997	4.82179
ENSMUSG00000030588	Yif1b	chr7	+	29238328	29247597	regular	5.91301	17.3026	9.71351	11.1056	11.2341	3.40788	12.7813	8.67922
ENSMUSG00000030591	Psmd8	chr7	-	29174187	29180701	regular	8.86952	14.9956	19.427	16.1537	12.732	11.3596	10.9874	14.9475
ENSMUSG00000030595	Nfkbib	chr7	-	28758250	28767512	regular	20.6955	8.30523	19.427	6.05762	17.2256	12.4956	14.5752	13.501
ENSMUSG00000030638	Sh3gl3	chr7	+	82173839	82307419	regular	38.4346	18.8598	9.71351	18.1729	21.7192	20.4473	21.0779	19.7693
ENSMUSG00000030655	Smg1	chr7	-	118131307	118243670	regular	85.7387	160.395	97.1351	74.7107	77.1407	85.1971	91.3751	68.4694
ENSMUSG00000030662	Ipo5	chr14	+	120911223	120947999	regular	41.3911	146.553	33.9973	72.1867	76.7662	44.8705	65.0277	75.461
ENSMUSG00000030671	Pde3b	chr7	+	114415280	114539251	regular	5.91301	7.15172	29.1405	10.096	20.9703	15.9035	12.7813	20.2515
ENSMUSG00000030688	Stard10	chr7	+	101317085	101346626	regular	47.3041	45.3327	9.71351	65.6243	49.4299	55.6621	67.9427	43.3961
ENSMUSG00000030695	Aldoa	chr7	-	126795233	126800751	regular	56.1736	57.2715	19.427	34.8313	42.6895	35.7828	45.6315	38.0921
ENSMUSG00000030726	Pold3	chr7	-	100082110	100121565	regular	11.826	17.8793	9.71351	10.096	10.8596	7.95173	11.0996	7.23268
ENSMUSG00000030738	Eif3c	chr7	-	126546454	126566411	regular	23.6521	24.5696	9.71351	23.2209	23.2171	24.9911	27.1323	36.6456
ENSMUSG00000030744	Rps3	chr7	-	99477895	99483738	regular	23.6521	20.244	29.1405	33.8217	20.2213	46.5744	14.2388	20.7337
ENSMUSG00000030748	Il4ra	chr7	+	125552119	125579474	regular	5.91301	9.57408	0	6.05762	7.48938	5.6798	5.60584	11.5723
ENSMUSG00000030754	Copb1	chr7	-	114215558	114254711	regular	8.86952	6.34427	0	3.02881	2.99575	10.2236	6.0543	5.78615
ENSMUSG00000030761	Myo7a	chr7	-	98051059	98119524	regular	35.4781	21.9166	9.71351	20.1921	12.732	21.5833	23.7687	13.501
ENSMUSG00000030763	Lcmt1	chr7	+	123369783	123430358	regular	8.86952	9.57408	38.854	14.1345	11.983	17.0394	18.1629	17.8406
ENSMUSG00000030779	Rbbp6	chr7	+	122965685	123002557	regular	14.7825	4.03726	0	20.1921	7.48938	13.6315	21.7776	28.9307
ENSMUSG00000030792	Dkkl1	chr7	-	45207518	45212147	regular	17.739	31.0293	9.71351	20.1921	23.966	9.08769	19.2841	23.1446
ENSMUSG00000030795	Fus	chr7	+	127967456	127985701	regular	20.6955	16.0337	19.427	15.6489	18.349	9.65567	15.5842	20.7337
ENSMUSG00000030798	Cd37	chr7	-	45233631	45239115	regular	29.5651	114.658	0	16.1537	16.4766	18.1754	21.0779	7.71486
ENSMUSG00000030815	Phkg2	chr7	+	127573339	127583307	regular	212.868	329.441	87.4216	215.046	192.477	197.657	255.85	186.121
ENSMUSG00000030816	Rnf40	chr7	+	127588766	127604799	regular	2.95651	12.8039	19.427	16.1537	12.732	20.4473	16.8175	10.1258
ENSMUSG00000030846	Tial1	chr7	-	128439776	128461717	regular	0	2.07631	0	5.04802	11.2341	1.13596	2.91504	5.78615
ENSMUSG00000030850	Ate1	chr7	-	130391492	130520369	regular	2.95651	11.535	0	10.096	7.48938	3.40788	6.727	5.30397
ENSMUSG00000030851	Ldhc	chr7	+	46861202	46878142	regular	50.2606	92.9724	29.1405	70.6723	56.1704	64.7498	63.6823	54.9684
ENSMUSG00000030870	Ubfd1	chr7	+	122067174	122082194	regular	2.95651	6.11357	0	3.02881	7.48938	5.6798	3.13927	7.71486
ENSMUSG00000030872	Gga2	chr7	-	121986721	122021222	regular	0	4.15261	0	1.0096	7.48938	3.40788	3.3635	4.82179
ENSMUSG00000030882	Dnhd1	chr7	+	105650826	105721799	regular	8.86952	17.5333	9.71351	12.1152	10.4851	13.6315	13.454	10.6079
ENSMUSG00000030889	Vwa3a	chr7	+	120739317	120805742	regular	17.739	19.8403	9.71351	6.05762	7.48938	15.9035	6.27854	4.82179
ENSMUSG00000030967	Zranb1	chr7	+	132931141	132986391	regular	11.826	12.9192	9.71351	14.1345	14.2298	12.4956	11.2117	13.501
ENSMUSG00000030980	Knop1	chr7	-	118842221	118856254	regular	2.95651	4.03726	0	5.04802	6.74045	11.3596	5.15737	8.19704
ENSMUSG00000030987	Stim1	chr7	+	102267805	102437319	regular	14.7825	10.6122	0	7.06723	5.99151	11.3596	10.3147	9.64358
ENSMUSG00000030990	Pgap2	chr7	+	102210207	102238567	regular	8.86952	17.4179	9.71351	17.1633	6.74045	15.9035	10.0905	7.71486
ENSMUSG00000030994	D7Ertd443e	chr7	-	134265778	134385661	regular	8.86952	7.61313	9.71351	5.04802	1.49788	10.2236	6.27854	6.26832
ENSMUSG00000031010	Usp9x	chrX	+	13071497	13173328	regular	1.98086	10.7472	29.1405	16.9916	16.7912	18.8342	12.6513	13.1008
ENSMUSG00000031015	Swap70	chr7	+	110221710	110283506	regular	5.91301	5.42147	19.427	2.01921	4.49363	10.2236	8.29664	12.5366
ENSMUSG00000031027	Stk33	chr7	-	109279222	109439081	regular	11.826	9.68943	19.427	12.1152	8.98726	13.6315	10.9874	18.805
ENSMUSG00000031029	Eif3f	chr7	+	108934416	108942951	regular	11.826	17.5333	0	15.1441	9.7362	20.4473	7.17547	6.7505
ENSMUSG00000031065	Cdk16	chrX	+	20687953	20699880	regular	41.3911	40.7187	0	34.3265	30.7065	36.3507	33.4108	27.002
ENSMUSG00000031068	Glrx3	chr7	+	137437613	137468594	regular	8.86952	6.5173	4.85675	10.6008	13.4809	10.2236	11.9965	14.4654
ENSMUSG00000031085	Gm498	chr7	+	143866837	143900046	regular	38.4346	49.4853	19.427	63.6051	35.2001	45.4384	47.986	45.3248
ENSMUSG00000031153	Gripap1	chrX	+	7789764	7820567	regular	5.91301	19.7249	0	4.03842	6.74045	10.2236	4.93314	8.19704
ENSMUSG00000031207	Msn	chrX	+	96096041	96168552	regular	8.86952	4.26796	19.427	2.01921	6.74045	11.3596	10.3147	18.3228
ENSMUSG00000031233	Pgk2	chr17	-	40207017	40208609	regular	195.129	146.726	116.562	178.7	176.749	152.219	194.635	100.775
ENSMUSG00000031278	Acsl4	chrX	-	142317992	142390535	regular	0	4.15261	0	6.05762	3.74469	10.2236	2.91504	4.82179
ENSMUSG00000031320	Rps4x	chrX	-	102184940	102189394	regular	19.2173	14.8029	19.427	43.3322	31.3955	54.8442	20.6474	28.7282
ENSMUSG00000031328	Flna	chrX	-	74223460	74249820	regular	26.6086	47.9858	0	25.2401	32.9533	32.9429	32.0654	29.8951
ENSMUSG00000031392	Irak1	chrX	-	74013913	74023918	regular	5.91301	6.80567	0	12.1152	16.4766	20.4473	4.0362	8.19704
ENSMUSG00000031393	Mecp2	chrX	-	74026591	74135363	regular	4.43476	2.65306	9.71351	4.03842	5.99151	15.9035	4.83896	8.92031
ENSMUSG00000031422	Morf4l2	chrX	-	136732941	136743690	regular	4.43476	8.18988	0	5.55282	4.8681	9.65567	2.91504	6.50941
ENSMUSG00000031430	Vsig1	chrX	+	140907607	140939472	regular	5.91301	7.95918	9.71351	9.08644	11.2341	5.6798	6.0543	8.67922
ENSMUSG00000031447	Lamp1	chr8	+	13159160	13175338	regular	14.7825	14.5342	0	19.1825	11.983	11.3596	10.539	18.805
ENSMUSG00000031452	1700029H14Rik	chr8	-	13550732	13562461	regular	124.173	59.0594	67.9945	111.056	87.6258	70.4296	100.457	93.5427
ENSMUSG00000031453	Rasa3	chr8	-	13566947	13677603	regular	2.95651	10.9583	9.71351	7.06723	14.9788	10.2236	12.1086	16.3941
ENSMUSG00000031485	Plpbp	chr8	+	27042554	27056132	regular	2.95651	4.15261	0	2.01921	4.49363	10.2236	3.58774	5.78615
ENSMUSG00000031493	Ggn	chr7	+	29170209	29173976	regular	32.5216	20.1863	19.427	27.2593	26.2128	23.8552	32.2896	21.2159
ENSMUSG00000031518	Spata4	chr8	+	54600780	54610098	regular	8.86952	18.2254	19.427	18.1729	17.2256	7.95173	13.9025	22.1802
ENSMUSG00000031529	Tnks	chr8	-	34826459	34965690	regular	41.3911	104.161	19.427	51.4898	39.6937	52.2542	54.2645	39.0565
ENSMUSG00000031536	Polb	chr8	-	22628125	22653435	regular	2.95651	8.99733	19.427	15.1441	8.98726	9.08769	12.3328	9.64358
ENSMUSG00000031537	Ikbkb	chr8	-	22659211	22706589	regular	0	8.99733	0	7.06723	7.48938	11.3596	10.3147	8.67922
ENSMUSG00000031540	Kat6a	chr8	+	22859534	22943259	regular	5.91301	6.22892	0	9.08644	10.4851	7.95173	3.81197	12.5366
ENSMUSG00000031545	Gpat4	chr8	-	23171264	23208346	regular	1114.6	898.349	679.945	920.759	899.475	858.786	1003	825.972
ENSMUSG00000031552	Adam18	chr8	-	24602245	24674755	regular	2.95651	18.3407	9.71351	8.07683	8.23832	9.08769	7.3997	8.19704
ENSMUSG00000031553	Adam3	chr8	-	24677224	24725852	regular	26.6086	41.6415	19.427	40.3842	26.9618	17.0394	28.9261	35.1991
ENSMUSG00000031554	Adam5	chr8	-	24727092	24824369	regular	26.6086	33.6823	9.71351	42.4034	39.6937	37.4867	34.9804	56.4149
ENSMUSG00000031563	Wwc2	chr8	-	47823958	47990924	regular	8.86952	10.4969	9.71351	12.1152	7.48938	6.81577	9.64204	13.9832
ENSMUSG00000031576	Kcnu1	chr8	+	25849622	25937939	regular	17.739	26.992	9.71351	9.08644	7.48938	9.08769	14.3509	7.71486
ENSMUSG00000031583	Wrn	chr8	-	33234383	33385527	regular	5.91301	11.8811	9.71351	12.1152	14.2298	13.6315	12.1086	14.4654
ENSMUSG00000031585	Gtf2e2	chr8	+	33731832	33777173	regular	5.91301	11.8811	0	5.04802	7.48938	6.81577	4.93314	5.30397
ENSMUSG00000031592	Pcm1	chr8	+	41239751	41332344	regular	11.826	8.30523	9.71351	11.1056	14.9788	18.1754	15.9206	22.6624
ENSMUSG00000031617	Tmem184c	chr8	-	77595981	77610698	regular	5.91301	13.7267	0	8.07683	14.2298	3.40788	8.29664	9.64358
ENSMUSG00000031620	Iqcm	chr8	+	75448693	75984503	regular	8.86952	10.7276	0	22.2113	20.2213	10.2236	11.6601	13.0188
ENSMUSG00000031622	Sin3b	chr8	+	72723284	72758201	regular	5.91301	11.535	9.71351	13.1249	11.983	17.0394	10.0905	4.82179
ENSMUSG00000031631	Cfap97	chr8	+	46151770	46195590	regular	1.47825	7.26708	9.71351	15.1441	11.983	18.1754	8.18452	16.153
ENSMUSG00000031644	Nek1	chr8	+	60993194	61131346	regular	23.6521	14.9956	9.71351	19.1825	17.9745	18.1754	21.5264	17.8406
ENSMUSG00000031647	Mfap3l	chr8	+	60632826	60676729	regular	162.608	122.848	165.13	160.527	157.277	135.179	162.569	138.385
ENSMUSG00000031667	Aktip	chr8	-	91111783	91199976	regular	2.95651	2.53771	9.71351	6.05762	11.983	6.81577	4.48467	5.78615
ENSMUSG00000031672	Got2	chr8	-	95864133	95888547	regular	2.95651	5.30612	0	7.57203	8.98726	14.7675	2.35445	8.19704
ENSMUSG00000031684	Slc10a7	chr8	+	78509345	78734003	regular	35.4781	39.6805	19.427	36.3457	29.9575	30.6709	35.4289	40.9852
ENSMUSG00000031701	Dnaja2	chr8	-	85537632	85555344	regular	5.91301	2.99911	29.1405	5.04802	6.74045	9.08769	6.27854	9.1614
ENSMUSG00000031706	Rfx1	chr8	+	84066833	84096992	regular	11.826	14.0727	9.71351	10.096	5.24257	12.4956	10.0905	6.26832
ENSMUSG00000031727	Pmfbp1	chr8	+	109494026	109542640	regular	41.3911	22.378	29.1405	38.365	35.2001	48.8463	37.6712	41.4674
ENSMUSG00000031728	Zfp821	chr8	+	109705545	109724932	regular	11.826	20.9938	9.71351	18.1729	10.4851	9.08769	11.8844	8.67922
ENSMUSG00000031731	Ap1g1	chr8	+	109778553	109864204	regular	5.91301	14.4188	0	4.03842	9.7362	9.08769	5.15737	8.19704
ENSMUSG00000031751	Amfr	chr8	-	93971587	94012842	regular	14.7825	30.9139	0	6.05762	5.99151	9.08769	5.3816	7.23268
ENSMUSG00000031765	Mt1	chr8	+	94179081	94180327	regular	0	8.88198	9.71351	16.1537	3.74469	4.54384	3.58774	8.67922
ENSMUSG00000031770	Herpud1	chr8	+	94386437	94395377	regular	53.2171	56.637	19.427	39.3746	36.698	28.399	47.7617	33.2703
ENSMUSG00000031774	Fam192a	chr8	-	94574137	94601997	regular	8.86952	3.57586	0	2.01921	11.983	3.40788	5.60584	4.33961
ENSMUSG00000031776	Arl2bp	chr8	+	94666599	94674425	regular	5.91301	14.0727	29.1405	10.096	8.23832	13.6315	10.9874	7.23268
ENSMUSG00000031786	Drc7	chr8	+	95055102	95078141	regular	5.91301	3.92191	0	7.06723	7.48938	10.2236	9.86627	12.0545
ENSMUSG00000031787	Katnb1	chr8	+	95081185	95103149	regular	5.91301	33.1056	0	5.04802	7.48938	12.4956	8.29664	7.23268
ENSMUSG00000031788	Kifc3	chr8	-	95099827	95202812	regular	8.86952	4.61402	0	8.07683	10.4851	5.6798	6.27854	6.7505
ENSMUSG00000031818	Cox4i1	chr8	+	120668221	120674207	regular	14.7825	15.803	0	21.2017	26.2128	32.9429	13.6782	10.1258
ENSMUSG00000031822	Gse1	chr8	+	120228455	120581390	regular	0	3.46051	9.71351	1.0096	7.48938	3.40788	4.0362	4.33961
ENSMUSG00000031831	Dnaaf1	chr8	+	119575234	119598454	regular	23.6521	28.2608	48.5675	28.2689	23.2171	27.2631	27.1323	29.4129
ENSMUSG00000031839	Hsbp1	chr8	+	119344487	119348922	regular	5.91301	14.3034	9.71351	14.1345	14.2298	11.3596	5.3816	16.8763
ENSMUSG00000031847	1700030J22Rik	chr8	-	116969593	116978959	regular	0	11.189	0	6.05762	2.99575	12.4956	10.9874	11.5723
ENSMUSG00000031849	Comp	chr8	+	70373557	70382066	regular	29.5651	22.9547	29.1405	28.2689	22.4682	21.5833	32.2896	13.0188
ENSMUSG00000031858	Mau2	chr8	-	70016122	70042734	regular	8.86952	20.8784	19.427	6.05762	13.4809	7.95173	9.41781	8.19704
ENSMUSG00000031865	Dctn1	chr6	+	83165919	83200117	regular	2.95651	6.11357	0	6.05762	11.2341	4.54384	6.0543	6.50941
ENSMUSG00000031885	Cbfb	chr8	+	105170673	105217989	regular	14.7825	2.65306	0	9.08644	8.23832	6.81577	8.52087	6.26832
ENSMUSG00000031893	Tsnaxip1	chr8	+	105827730	105844680	regular	11.826	11.8811	9.71351	7.06723	4.49363	9.08769	9.41781	14.4654
ENSMUSG00000031902	Nfatc3	chr8	+	106058839	106130537	regular	8.86952	6.80567	0	2.01921	8.98726	13.6315	8.96934	14.9475
ENSMUSG00000031924	Cyb5b	chr8	+	107150639	107187471	regular	2.95651	25.031	9.71351	33.3169	25.4639	45.4384	9.86627	17.8406
ENSMUSG00000031930	Wwp2	chr8	+	107436364	107558595	regular	53.2171	52.4844	19.427	25.2401	31.4554	20.4473	33.1866	12.5366
ENSMUSG00000031949	Adat1	chr8	-	111966907	111992302	regular	17.739	8.42058	1.35989	9.08644	7.48938	5.6798	6.0543	6.26832
ENSMUSG00000031958	Ldhd	chr8	-	111623784	111630374	regular	5.91301	12.6885	9.71351	7.06723	11.983	13.6315	3.13927	3.85743
ENSMUSG00000031960	Aars	chr8	+	111033143	111057664	regular	17.739	13.1499	9.71351	14.1345	7.48938	6.81577	15.0236	13.501
ENSMUSG00000031985	Gnpat	chr8	+	124863032	124890057	regular	41.3911	91.8189	38.854	44.4226	47.9321	45.4384	53.3676	34.7169
ENSMUSG00000031986	Sprtn	chr8	+	124897885	124906161	regular	0	11.189	0	2.01921	6.74045	9.08769	6.0543	7.23268
ENSMUSG00000032009	Sesn3	chr9	+	14275066	14333101	regular	5.91301	10.7276	0	13.1249	3.74469	12.4956	8.74511	8.67922
ENSMUSG00000032010	Usp2	chr9	+	44067020	44095627	regular	65.0432	69.787	48.5675	52.4994	30.7065	31.8069	56.0584	44.3605
ENSMUSG00000032050	Rdx	chr9	+	52047172	52088735	regular	8.86952	6.45962	19.427	5.04802	7.48938	10.2236	5.15737	8.67922
ENSMUSG00000032053	Pou2af1	chr9	+	51213707	51240080	regular	11.826	4.72937	0	4.03842	5.99151	9.08769	3.81197	6.7505
ENSMUSG00000032076	Cadm1	chr9	+	47530172	47857637	regular	8.86952	5.88287	38.854	14.1345	4.49363	2.27192	9.86627	8.67922
ENSMUSG00000032096	Arcn1	chr9	-	44741563	44767845	regular	5.91301	3.11446	9.71351	12.1152	11.983	10.2236	5.67983	7.71486
ENSMUSG00000032097	Ddx6	chr9	+	44604891	44640731	regular	2.95651	14.4765	0	9.59124	14.9788	24.9911	13.5661	26.0377
ENSMUSG00000032101	Ddx25	chr9	-	35536646	35558528	regular	0	16.4951	9.71351	3.02881	5.24257	9.08769	9.19357	13.9832
ENSMUSG00000032115	Hyou1	chr9	+	44379489	44392369	regular	8.86952	13.3806	0	7.06723	9.7362	10.2236	6.50277	4.33961
ENSMUSG00000032178	Ilf3	chr9	+	21367870	21405361	regular	11.826	10.4969	19.427	9.08644	14.9788	17.0394	13.0055	19.7693
ENSMUSG00000032185	Carm1	chr9	+	21546893	21592623	regular	14.7825	40.9494	29.1405	14.1345	9.7362	7.95173	16.369	9.1614
ENSMUSG00000032187	Smarca4	chr9	+	21616168	21704230	regular	8.86952	13.1499	9.71351	17.1633	9.7362	14.7675	13.454	13.0188
ENSMUSG00000032212	Sltm	chr9	+	70542753	70592234	regular	47.3041	15.457	29.1405	32.3073	34.4512	21.5833	29.5988	32.306
ENSMUSG00000032216	Nedd4	chr9	+	72662345	72749852	regular	2.95651	17.764	0	14.1345	8.98726	5.6798	6.27854	8.19704
ENSMUSG00000032217	Rnf111	chr9	-	70425423	70503725	regular	2.95651	5.99822	9.71351	9.08644	11.6085	7.38375	10.539	15.4297
ENSMUSG00000032220	Myo1e	chr9	+	70207349	70399766	regular	2.95651	15.3416	19.427	6.05762	11.983	10.2236	12.5571	24.1089
ENSMUSG00000032221	Mns1	chr9	+	72438010	72462025	regular	14.7825	3.22981	19.427	13.1249	12.732	13.6315	9.86627	23.6268
ENSMUSG00000032228	Tcf12	chr9	-	71842687	72111871	regular	0	8.18988	0	5.04802	6.74045	10.2236	6.727	14.9475
ENSMUSG00000032232	Cgnl1	chr9	-	71626508	71771602	regular	5.91301	7.38243	0	5.04802	8.23832	7.95173	5.60584	6.26832
ENSMUSG00000032244	Fem1b	chr9	-	62791820	62811934	regular	14.7825	8.30523	0	13.1249	8.98726	14.7675	7.84817	12.5366
ENSMUSG00000032253	Phip	chr9	-	82866158	82975516	regular	8.86952	17.3026	0	8.07683	11.2341	6.81577	8.96934	15.4297
ENSMUSG00000032258	Lca5	chr9	-	83390292	83441127	regular	5.91301	9.34338	0	6.05762	7.48938	5.6798	6.50277	10.1258
ENSMUSG00000032280	Tle3	chr9	+	61372365	61418497	regular	44.3476	36.5661	38.854	33.3169	31.4554	34.0788	40.1378	28.4486
ENSMUSG00000032285	Dnaja4	chr9	+	54698872	54716315	regular	5.91301	2.42236	0	11.1056	10.4851	11.3596	6.0543	4.82179
ENSMUSG00000032290	Ptpn9	chr9	+	56994922	57062807	regular	17.739	19.4942	9.71351	16.1537	10.4851	10.7916	11.2117	10.6079
ENSMUSG00000032294	Pkm	chr9	+	59656367	59679375	regular	86.7143	62.0966	67.9945	77.7395	63.1879	54.5261	73.5105	54.4476
ENSMUSG00000032300	1700017B05Rik	chr9	-	57253116	57262612	regular	5.91301	9.80478	9.71351	7.06723	9.7362	5.6798	11.8844	7.23268
ENSMUSG00000032316	Clk3	chr9	-	57750623	57765860	regular	8.86952	17.5333	0	20.1921	9.7362	21.5833	17.266	22.3393
ENSMUSG00000032336	Nptn	chr9	+	58582239	58657955	regular	2.95651	3.11446	9.71351	5.04802	2.99575	9.08769	3.81197	5.30397
ENSMUSG00000032349	Elovl5	chr9	+	77917363	77984519	regular	2.95651	17.1872	9.71351	5.04802	11.983	6.81577	9.41781	13.0188
ENSMUSG00000032352	Lrrc1	chr9	-	77430822	77544870	regular	44.3476	47.8704	58.281	39.3746	38.9448	23.8552	45.9679	37.1278
ENSMUSG00000032355	Mlip	chr9	-	77102080	77352969	regular	5.91301	11.0736	0	7.06723	7.48938	4.54384	5.3816	4.82179
ENSMUSG00000032382	Snx1	chr9	-	66088132	66126587	regular	0	8.42058	19.427	5.04802	8.23832	9.08769	6.727	9.1614
ENSMUSG00000032384	Csnk1g1	chr9	+	65908923	66045015	regular	14.7825	10.3815	9.71351	19.1825	15.7277	17.0394	16.5933	24.5911
ENSMUSG00000032393	Dpp8	chr9	+	65032413	65082651	regular	14.7825	20.8784	0	23.7257	11.983	13.6315	18.1629	27.9664
ENSMUSG00000032396	Dis3l	chr9	-	64306755	64341288	regular	11.826	16.9565	0	12.1152	10.4851	13.6315	10.7632	10.6079
ENSMUSG00000032399	Rpl4	chr9	+	64173374	64178666	regular	35.4781	20.8207	38.854	52.4994	50.5533	77.8133	25.5626	60.9956
ENSMUSG00000032400	Zwilch	chr9	-	64137143	64173104	regular	44.3476	79.1304	19.427	27.2593	18.7235	20.4473	28.4777	11.5723
ENSMUSG00000032409	Atr	chr9	+	95857596	95951781	regular	5.91301	11.535	0	14.1345	11.983	14.7675	10.539	12.5366
ENSMUSG00000032410	Xrn1	chr9	+	95954759	96057803	regular	2.95651	6.57497	0	4.03842	14.9788	5.6798	7.62394	7.23268
ENSMUSG00000032412	Atp1b3	chr9	-	96332654	96364442	regular	115.304	99.2013	48.5675	108.028	127.32	99.3966	129.719	96.6769
ENSMUSG00000032418	Me1	chr9	-	86581370	86695953	regular	14.7825	11.5927	8.06221	9.08644	14.477	15.3355	17.1539	13.0188
ENSMUSG00000032423	Syncrip	chr9	-	88447008	88482574	regular	2.95651	1.1535	0	3.02881	14.2298	9.08769	7.96029	10.6079
ENSMUSG00000032437	Stt3b	chr9	-	115242580	115310421	regular	20.6955	24.685	9.71351	21.2017	18.7235	12.4956	16.1448	27.4842
ENSMUSG00000032479	Map4	chr9	+	109931459	110083955	regular	56.1736	92.9147	48.5675	47.4514	44.9363	38.6227	52.2464	43.3961
ENSMUSG00000032481	Smarcc1	chr9	+	110117707	110240178	regular	5.91301	7.6708	0	6.05762	12.732	9.08769	9.19357	6.7505
ENSMUSG00000032489	Kif9	chr9	+	110476957	110525179	regular	38.4346	35.0665	48.5675	30.2881	33.7022	34.0788	35.4289	24.5911
ENSMUSG00000032496	Ltf	chr9	+	111019270	111042767	regular	14.7825	6.22892	0	8.07683	11.983	18.1754	3.58774	3.85743
ENSMUSG00000032497	Lrrfip2	chr9	+	111117591	111225668	regular	17.739	10.0355	0	15.1441	21.7192	17.0394	23.7687	25.5555
ENSMUSG00000032504	Pdcd6ip	chr9	-	113651743	113708259	regular	11.826	1.96096	0	3.02881	7.48938	5.6798	5.60584	6.26832
ENSMUSG00000032512	Wdr48	chr9	+	119894877	119926587	regular	14.7825	16.4951	29.1405	22.2113	13.4809	15.9035	21.3022	19.7693
ENSMUSG00000032514	Ttc21a	chr9	+	119937605	119967793	regular	14.7825	14.3034	9.71351	14.1345	11.983	11.3596	15.9206	7.23268
ENSMUSG00000032518	Rpsa	chr9	+	120127688	120132369	regular	35.4781	15.6877	9.71351	27.9963	19.6596	30.0802	21.9233	18.8339
ENSMUSG00000032525	Nktr	chr9	+	121719168	121756843	regular	38.4346	16.3798	29.1405	21.2017	31.4554	32.9429	31.1685	24.5911
ENSMUSG00000032534	Cep63	chr9	-	102584587	102626534	regular	23.6521	14.1881	19.427	29.2785	23.2171	22.7192	33.8593	32.7882
ENSMUSG00000032536	Trak1	chr9	+	121297501	121474918	regular	14.7825	8.88198	0	4.03842	8.23832	10.2236	8.29664	7.23268
ENSMUSG00000032560	Dnajc13	chr9	-	104151281	104262930	regular	2.95651	6.11357	0	6.05762	11.2341	6.81577	4.7089	6.26832
ENSMUSG00000032562	Gnai2	chr9	-	107614124	107635367	regular	14.7825	7.38243	9.71351	5.04802	11.2341	11.3596	4.0362	3.85743
ENSMUSG00000032566	1700080E11Rik	chr9	-	105143341	105145092	regular	17.739	20.9938	19.427	14.1345	20.9703	18.1754	25.3384	9.1614
ENSMUSG00000032570	Atp2c1	chr9	-	105403538	105527319	regular	2.95651	9.57408	0	11.1056	8.98726	5.6798	8.52087	5.78615
ENSMUSG00000032580	Rbm5	chr9	-	107740370	107770996	regular	20.6955	19.3789	19.427	10.096	14.9788	11.3596	11.8844	18.3228
ENSMUSG00000032582	Rbm6	chr9	-	107773558	107873237	regular	29.5651	23.0574	9.71351	16.6585	22.8426	23.8552	26.1232	19.2872
ENSMUSG00000032594	Ip6k1	chr9	+	108002500	108048782	regular	0	8.65128	0	5.04802	7.48938	6.81577	6.95124	6.26832
ENSMUSG00000032601	Prkar2a	chr9	+	108689313	108750436	regular	32.5216	16.1491	19.427	21.2017	17.9745	17.0394	22.8718	27.4842
ENSMUSG00000032612	Usp4	chr9	+	108347852	108392545	regular	5.91301	14.7649	0	6.05762	8.23832	9.08769	7.84817	12.0545
ENSMUSG00000032621	Srek1	chr13	-	103739347	103774608	regular	17.739	1.84561	0	6.05762	10.4851	9.08769	8.07241	9.64358
ENSMUSG00000032624	Eml4	chr17	+	83350930	83480361	regular	11.826	7.95918	19.427	6.05762	5.99151	10.2236	6.727	8.19704
ENSMUSG00000032637	Atxn2l	chr7	-	126491707	126503437	regular	59.1301	87.0896	29.1405	42.4034	38.9448	44.3025	53.816	41.4674
ENSMUSG00000032688	Malt1	chr18	+	65430961	65478823	regular	2.95651	7.26708	0	11.1056	12.732	3.40788	10.0905	28.4486
ENSMUSG00000032712	2810474O19Rik	chr6	+	149309413	149335663	regular	0	1.96096	0	6.05762	13.4809	5.6798	3.58774	6.7505
ENSMUSG00000032740	Ccdc88a	chr11	+	29373657	29510808	regular	2.95651	7.84383	9.71351	11.1056	12.732	6.81577	8.52087	9.64358
ENSMUSG00000032743	D430042O09Rik	chr7	+	125707887	125874793	regular	41.3911	37.3735	67.9945	45.4322	29.9575	35.2148	44.3982	43.3961
ENSMUSG00000032745	Gpbp1	chr13	-	111425679	111490111	regular	8.86952	6.22892	0	7.06723	11.2341	10.2236	8.18452	13.9832
ENSMUSG00000032777	Gtf3c1	chr7	-	125640953	125707780	regular	14.7825	14.0727	9.71351	15.1441	10.4851	7.95173	10.3147	8.19704
ENSMUSG00000032802	Srxn1	chr2	+	152105515	152111376	regular	0	8.65128	9.71351	5.04802	2.24682	12.4956	2.91504	6.26832
ENSMUSG00000032803	Cdv3	chr9	-	103353093	103365840	regular	28.8259	26.0634	19.427	30.0357	30.8937	25.5591	28.6727	31.5827
ENSMUSG00000032812	Arap1	chr7	+	101348066	101412586	regular	17.739	5.76752	9.71351	7.06723	11.2341	22.7192	12.3328	13.501
ENSMUSG00000032826	Ank2	chr3	-	126921611	127499350	regular	11.826	11.8811	9.71351	5.04802	5.99151	11.3596	8.07241	9.1614
ENSMUSG00000032846	Zswim6	chr13	-	107724616	107890064	regular	18.7147	11.3043	19.427	21.2017	8.23832	11.3596	12.5571	9.64358
ENSMUSG00000032869	Psmf1	chr2	-	151715811	151744186	regular	11.826	32.4135	9.71351	16.1537	7.48938	9.08769	11.4359	13.0188
ENSMUSG00000032872	Cyb5r4	chr9	+	87022013	87077774	regular	11.826	11.9964	0	16.1537	10.4851	8.51971	8.40876	10.1258
ENSMUSG00000032959	Pebp1	chr5	-	117282653	117287625	regular	235.042	226.779	108.5	203.94	246.154	238.745	260.896	102.622
ENSMUSG00000032966	Fkbp1a	chr2	+	151542482	151561692	regular	5.91301	10.6122	0	6.05762	5.99151	9.08769	8.07241	4.33961
ENSMUSG00000033004	Mycbp2	chr14	-	103113410	103346814	regular	13.8069	15.7257	32.346	22.0397	22.4682	19.6862	20.5174	24.7502
ENSMUSG00000033016	Nfatc1	chr18	-	80606204	80713071	regular	14.7825	7.95918	9.71351	8.07683	20.2213	12.4956	13.6782	20.2515
ENSMUSG00000033022	Cdo1	chr18	-	46713204	46728342	regular	2.95651	4.15261	0	11.1056	7.48938	10.2236	3.3635	4.82179
ENSMUSG00000033039	Micall1	chr15	+	79108971	79136897	regular	26.6086	24.3389	19.427	11.1056	14.9788	12.4956	10.7632	8.67922
ENSMUSG00000033055	Ankrd54	chr15	-	79053093	79062893	regular	11.826	9.11268	19.427	9.08644	5.24257	9.08769	9.64204	6.26832
ENSMUSG00000033075	Senp1	chr15	-	98038743	98093744	regular	14.7825	22.1473	9.71351	12.1152	10.4851	7.95173	13.2298	9.64358
ENSMUSG00000033102	Cdc14b	chr13	-	64189267	64275290	regular	5.91301	10.1508	0	12.1152	8.98726	13.6315	7.3997	12.5366
ENSMUSG00000033124	Atg9a	chr1	-	75180859	75192196	regular	59.1301	95.2794	19.427	62.5955	49.4299	53.3902	74.4455	48.7001
ENSMUSG00000033216	Eefsec	chr6	-	88257333	88446539	regular	50.2606	189.982	9.71351	59.5666	52.4257	53.3902	63.0096	55.4506
ENSMUSG00000033228	Scaf11	chr15	-	96411698	96460843	regular	0	2.07631	0	4.03842	8.23832	3.40788	4.7089	9.1614
ENSMUSG00000033237	Arid2	chr15	+	96287517	96404992	regular	12.8312	19.2808	32.2488	17.7589	7.86385	16.0284	17.1113	18.6555
ENSMUSG00000033257	Ttll4	chr1	+	74661744	74703730	regular	5.91301	11.0736	0	11.1056	8.98726	10.2236	8.52087	6.7505
ENSMUSG00000033306	Lpp	chr16	+	24393349	24992576	regular	44.3476	47.2937	38.854	48.461	50.1789	39.7586	54.713	42.9139
ENSMUSG00000033319	Fem1c	chr18	-	46501745	46525971	regular	79.8257	82.8216	38.854	64.6147	69.6513	80.6532	78.0332	67.0229
ENSMUSG00000033335	Dnm2	chr9	+	21424907	21507759	regular	23.6521	12.4578	0	13.1249	2.99575	6.81577	14.5752	12.0545
ENSMUSG00000033364	Usp37	chr1	-	74435510	74544284	regular	11.826	5.65217	9.71351	4.03842	5.24257	9.08769	7.84817	6.26832
ENSMUSG00000033392	Clasp2	chr9	+	113741472	113919682	regular	23.6521	6.80567	19.427	4.03842	14.2298	6.81577	8.29664	9.1614
ENSMUSG00000033411	Ctdspl2	chr2	+	121956000	122013642	regular	13.3043	4.90239	0	15.6489	4.8681	3.97586	10.8753	12.0545
ENSMUSG00000033423	Eri3	chr4	+	117550364	117674297	regular	14.7825	22.8394	19.427	15.1441	15.7277	21.5833	18.6114	13.501
ENSMUSG00000033444	Specc1l	chr10	+	75212072	75312743	regular	5.91301	12.4578	0	20.1921	23.2171	19.3113	18.3871	13.0188
ENSMUSG00000033478	Fam160b1	chr19	+	57361008	57389594	regular	47.3041	44.5253	9.71351	33.3169	35.949	24.9911	36.3258	14.9475
ENSMUSG00000033486	Catsper2	chr2	-	121392630	121413792	regular	20.6955	29.299	38.854	30.2881	28.4597	18.1754	26.0111	29.8951
ENSMUSG00000033487	Fndc3a	chr14	-	72537945	72710003	regular	14.7825	23.1854	9.71351	17.1633	14.2298	14.7675	14.7994	24.1089
ENSMUSG00000033499	Larp4b	chr13	+	9093880	9174451	regular	17.739	9.45873	0	7.06723	8.23832	7.95173	9.19357	11.5723
ENSMUSG00000033502	Cdc14a	chr3	-	116272552	116424032	regular	11.826	15.6877	19.427	10.096	18.7235	22.7192	13.6782	13.0188
ENSMUSG00000033526	Ppip5k1	chr2	-	121310560	121355396	regular	11.826	23.7622	0	14.1345	10.4851	10.2236	15.2613	12.0545
ENSMUSG00000033557	Fam20b	chr1	-	156678531	156719086	regular	8.86952	3.92191	0	4.03842	8.98726	5.6798	5.83007	7.23268
ENSMUSG00000033632	AW554918	chr18	+	25168998	25467321	regular	35.4781	25.2617	38.854	25.2401	27.7781	29.535	33.1866	35.1991
ENSMUSG00000033658	Ddx19b	chr8	-	111003187	111031751	regular	14.7825	21.9166	9.71351	12.1152	16.3493	10.7916	16.9677	12.7777
ENSMUSG00000033671	Cep350	chr1	-	155844963	155973255	regular	35.4781	10.3815	19.427	36.3457	18.7235	30.6709	22.6476	32.7882
ENSMUSG00000033701	Acbd6	chr1	+	155558119	155691330	regular	2.95651	6.45962	0	0	8.23832	4.54384	4.48467	4.33961
ENSMUSG00000033705	Stard9	chr2	+	120629125	120731895	regular	20.6955	20.7631	0	14.1345	10.4851	13.6315	14.1267	9.64358
ENSMUSG00000033732	Sf3b3	chr8	-	110810238	110846787	regular	5.91301	12.1118	9.71351	6.05762	8.98726	4.54384	9.64204	7.23268
ENSMUSG00000033739	Fkbpl	chr17	+	34644763	34646324	regular	2.95651	6.22892	0	4.03842	7.48938	7.95173	5.15737	5.30397
ENSMUSG00000033760	Rbm4b	chr19	+	4756542	4767065	regular	72.4344	34.3167	9.71351	49.4706	56.1704	48.8463	58.3007	45.5659
ENSMUSG00000033767	Tmem131l	chr3	-	83897654	84040175	regular	5.91301	17.3026	0	10.096	15.7277	10.2236	12.5571	10.6079
ENSMUSG00000033769	Exoc6b	chr6	-	84618486	85069513	regular	20.6955	14.6495	0	9.08644	8.98726	11.3596	7.3997	7.71486
ENSMUSG00000033793	Atp6v1h	chr1	+	5070017	5162529	regular	17.739	6.69032	0	6.05762	6.74045	12.4956	8.29664	9.1614
ENSMUSG00000033799	Fam208b	chr13	-	3566034	3611108	regular	20.6955	23.4242	9.71351	16.1537	19.4724	22.7192	17.7144	21.698
ENSMUSG00000033813	Tcea1	chr1	+	4857813	4897909	regular	0	5.72945	21.0783	8.41	8.98726	9.46255	5.86819	8.5201
ENSMUSG00000033819	Ppp1r16a	chr15	+	76671614	76694919	regular	8.86952	18.8021	0	14.1345	8.98726	11.3596	18.3871	7.23268
ENSMUSG00000033826	Dnah8	chr17	+	30624353	30875264	regular	223.216	227.99	126.276	191.32	200.341	182.89	199.344	216.739
ENSMUSG00000033882	Rbm46	chr3	-	82837227	82876483	regular	5.91301	6.45962	0	13.1249	5.99151	6.81577	6.0543	9.64358
ENSMUSG00000033904	Ccp110	chr7	+	118712551	118737024	regular	2.95651	7.49778	0	6.05762	5.99151	10.2236	6.27854	5.78615
ENSMUSG00000033916	Chmp2a	chr7	-	13032009	13034807	regular	5.91301	1.84561	9.71351	1.0096	2.24682	9.08769	3.02715	6.26832
ENSMUSG00000033917	Gde1	chr7	-	118688544	118705778	regular	17.739	30.4525	0	25.2401	16.4766	21.5833	23.7687	13.0188
ENSMUSG00000033943	Mga	chr2	+	119897227	119969581	regular	5.91301	15.9184	9.71351	16.1537	11.2341	14.7675	11.6601	13.0188
ENSMUSG00000033949	Trim36	chr18	-	46165301	46212607	regular	14.7825	22.6087	0	11.1056	8.98726	5.6798	10.7632	13.9832
ENSMUSG00000033983	Coil	chr11	+	88970251	88991613	regular	14.7825	21.3398	0	8.07683	11.2341	10.7916	13.6782	15.9119
ENSMUSG00000033987	Dnah17	chr11	-	118021722	118130634	regular	70.9562	61.7125	19.427	68.6531	47.9321	73.8375	57.4038	41.4674
ENSMUSG00000034007	Scaper	chr9	-	55549878	55938119	regular	407.998	124.463	388.54	425.043	364.733	289.67	380.076	479.768
ENSMUSG00000034024	Cct2	chr10	-	117051000	117063814	regular	14.7825	15.9184	9.71351	15.1441	8.23832	21.5833	11.4359	15.9119
ENSMUSG00000034042	Gpbp1l1	chr4	+	116557657	116593882	regular	4.43476	3.17214	0	6.39079	14.2298	7.95173	7.92217	11.3312
ENSMUSG00000034075	Zdhhc5	chr2	-	84687969	84715180	regular	5.91301	10.6122	19.427	14.1345	7.48938	13.6315	10.7632	14.4654
ENSMUSG00000034088	Hdlbp	chr1	-	93405939	93478815	regular	29.5651	33.7977	48.5675	44.9274	33.7022	44.3025	27.5807	37.6099
ENSMUSG00000034120	Srsf2	chr11	-	116849900	116853094	regular	8.86952	10.9583	0	8.07683	9.7362	3.40788	8.52087	6.7505
ENSMUSG00000034151	Zbbx	chr3	-	75037906	75165034	regular	44.3476	26.5306	38.854	50.4802	37.4469	40.8946	43.7255	47.7357
ENSMUSG00000034154	Ino80	chr2	-	119373041	119477687	regular	14.7825	10.4969	0	8.07683	7.48938	7.95173	8.74511	4.33961
ENSMUSG00000034160	Ogt	chrX	+	101640059	101684351	regular	5.91301	7.84383	0	13.1249	8.98726	10.2236	7.62394	10.6079
ENSMUSG00000034163	Zfc3h1	chr10	+	115384958	115432772	regular	11.826	10.2662	9.71351	5.04802	3.74469	10.2236	5.60584	12.5366
ENSMUSG00000034187	Nsf	chr11	-	103821781	103954056	regular	8.86952	5.30612	0	7.06723	8.23832	5.6798	10.0905	14.9475
ENSMUSG00000034201	Gas2l1	chr11	-	5054131	5065327	regular	0	4.61402	9.71351	4.03842	9.7362	12.4956	5.60584	4.33961
ENSMUSG00000034212	Ankmy1	chr1	-	92859802	92902906	regular	5.91301	8.53593	0	0	4.49363	10.2236	6.727	5.30397
ENSMUSG00000034235	Usp54	chr14	-	20548911	20641063	regular	5.91301	7.49778	0	4.03842	12.732	12.4956	10.3147	9.1614
ENSMUSG00000034239	Gm884	chr11	-	103534576	103621140	regular	10.3478	13.323	0	11.6104	11.983	15.3355	11.0996	11.3312
ENSMUSG00000034243	Golgb1	chr16	+	36875139	36933085	regular	26.6086	10.6122	0	18.1729	20.2213	29.535	23.096	30.3773
ENSMUSG00000034245	Hdac11	chr6	+	91156664	91174692	regular	5.91301	16.2644	9.71351	3.02881	5.99151	9.08769	5.60584	5.78615
ENSMUSG00000034252	Senp6	chr9	+	80066902	80144953	regular	5.91301	5.53682	0	13.1249	9.7362	9.08769	10.539	15.9119
ENSMUSG00000034254	Agpat1	chr17	+	34604261	34613449	regular	38.4346	34.2591	9.71351	35.3361	21.7192	22.7192	29.8231	16.3941
ENSMUSG00000034258	Flvcr2	chr12	+	85746538	85813585	regular	17.739	20.3017	9.71351	18.1729	11.983	10.2236	22.1991	13.9832
ENSMUSG00000034269	Setd5	chr6	+	113077364	113153435	regular	26.6086	8.65128	19.427	11.1056	18.7235	21.5833	19.5083	21.698
ENSMUSG00000034297	Med13	chr11	-	86267032	86357602	regular	14.7825	11.4197	9.71351	13.1249	14.9788	19.3113	19.0598	18.3228
ENSMUSG00000034300	Fam53c	chr18	+	34758905	34773760	regular	8.86952	5.42147	9.71351	3.02881	5.99151	12.4956	11.4359	4.33961
ENSMUSG00000034303	Ccdc15	chr9	-	37275834	37348432	regular	17.739	4.40292	9.71351	5.04802	5.99151	9.08769	5.83007	5.30397
ENSMUSG00000034312	Iqsec1	chr6	-	90656087	90988685	regular	23.6521	11.0736	19.427	7.06723	14.9788	19.3113	20.181	19.2872
ENSMUSG00000034334	Fam151b	chr13	-	92449624	92484015	regular	11.826	6.45962	9.71351	11.1056	9.7362	7.95173	11.6601	9.64358
ENSMUSG00000034342	Cbl	chr9	-	44142975	44234049	regular	26.6086	21.5128	0	11.1056	21.7192	12.4956	18.7975	14.9475
ENSMUSG00000034343	Ube2f	chr1	+	91250303	91290337	regular	8.86952	5.65217	9.71351	14.1345	13.1064	21.0153	6.95124	10.1258
ENSMUSG00000034349	Smc4	chr3	+	69004737	69034623	regular	2.95651	5.88287	0	4.03842	6.74045	11.3596	8.52087	10.6079
ENSMUSG00000034354	Mtmr3	chr11	-	4480867	4594863	regular	11.826	27.4534	0	27.7641	23.966	32.9429	27.2444	23.1446
ENSMUSG00000034377	Tulp4	chr17	+	6106436	6251128	regular	49.758	49.3319	100.341	66.4622	47.8047	45.4384	62.1867	53.8449
ENSMUSG00000034390	Cmip	chr8	+	117257063	117459430	regular	0	5.76752	0	4.03842	8.23832	4.54384	8.07241	8.19704
ENSMUSG00000034401	Spata6	chr4	+	111719983	111829184	regular	41.3911	79.3611	38.854	40.3842	41.9406	44.3025	41.0347	35.1991
ENSMUSG00000034485	Uaca	chr9	+	60794541	60880370	regular	8.86952	21.1091	9.71351	6.05762	11.2341	9.08769	8.52087	10.6079
ENSMUSG00000034543	Morc2a	chr11	+	3649493	3690477	regular	11.826	16.1491	0	7.06723	10.4851	4.54384	12.3328	9.64358
ENSMUSG00000034544	Rsrc1	chr3	+	66981389	67358396	regular	26.6086	11.189	29.1405	24.2305	26.2128	21.5833	28.2534	42.4317
ENSMUSG00000034574	Daam1	chr12	+	71831077	71992333	regular	79.8257	26.7613	38.854	46.4418	53.1746	51.1182	58.7492	67.505
ENSMUSG00000034601	2700049A03Rik	chr12	+	71136847	71243303	regular	5.91301	4.61402	0	8.07683	11.2341	5.6798	4.93314	10.1258
ENSMUSG00000034610	Zcchc11	chr4	+	108459425	108559421	regular	26.6086	14.9956	19.427	18.1729	14.2298	27.2631	21.5264	32.7882
ENSMUSG00000034647	Ankrd12	chr17	-	65967500	66077089	regular	8.86952	4.03726	14.5703	11.1056	14.9788	15.3355	11.9965	16.3941
ENSMUSG00000034667	Xpot	chr10	-	121587379	121626332	regular	2.95651	7.26708	9.71351	1.0096	7.86385	5.6798	3.92409	5.54506
ENSMUSG00000034707	Gns	chr10	+	121365089	121397249	regular	14.7825	10.3815	9.71351	3.02881	7.48938	11.3596	8.07241	13.9832
ENSMUSG00000034724	Cnot6l	chr5	-	96070332	96164171	regular	20.6955	9.80478	0	17.1633	17.9745	20.4473	19.7325	29.4129
ENSMUSG00000034731	Dgkh	chr14	-	78558749	78732776	regular	8.86952	23.8775	9.71351	9.08644	13.4809	15.9035	12.3328	13.9832
ENSMUSG00000034751	Mast4	chr13	-	102732485	103334497	regular	73.9127	88.9352	9.71351	81.7779	67.4045	52.2542	81.3968	42.9139
ENSMUSG00000034793	G6pc3	chr11	+	102189619	102194081	regular	5.91301	12.5732	0	16.1537	2.99575	10.2236	11.4359	6.26832
ENSMUSG00000034813	Grip1	chr10	+	119453829	120087261	regular	8.86952	11.0736	19.427	5.04802	7.48938	5.6798	6.95124	6.26832
ENSMUSG00000034842	Art3	chr5	+	92331826	92414628	regular	2.95651	7.49778	9.71351	7.06723	6.74045	9.08769	4.93314	7.23268
ENSMUSG00000034892	Rps29	chr12	-	69157721	69159186	regular	14.7825	25.3771	9.71351	13.1249	9.7362	11.3596	7.77417	4.09852
ENSMUSG00000034908	Sidt2	chr9	-	45937856	45955258	regular	11.826	16.2644	0	6.05762	8.23832	6.81577	10.7632	5.78615
ENSMUSG00000034913	Spert	chr14	-	75582876	75593116	regular	94.6082	75.5545	135.989	102.98	72.647	71.5655	87.4511	79.0773
ENSMUSG00000034928	Rnf44	chr13	-	54679398	54693907	regular	50.2606	65.6344	67.9945	49.4706	35.2001	23.8552	43.2771	24.1089
ENSMUSG00000034940	Synrg	chr11	+	83964427	84044578	regular	2.95651	10.7276	0	13.1249	9.7362	13.6315	13.9025	12.5366
ENSMUSG00000034994	Eef2	chr10	+	81176630	81182498	regular	84.2604	102.278	97.1351	145.383	122.324	191.216	88.0116	105.838
ENSMUSG00000035021	Baz1a	chr12	-	54892988	55014348	regular	26.6086	29.0106	67.9945	24.7353	33.3278	24.9911	28.5898	35.1991
ENSMUSG00000035027	Map2k2	chr10	+	81105914	81133975	regular	2.95651	6.45962	0	12.1152	12.732	17.0394	12.7813	8.19704
ENSMUSG00000035032	Nek11	chr9	-	105162155	105395524	regular	8.86952	5.76752	0	11.1056	8.98726	10.2236	7.62394	8.19704
ENSMUSG00000035086	Becn1	chr11	-	101285951	101302286	regular	0	3.92191	0	8.07683	10.4851	4.54384	3.81197	8.19704
ENSMUSG00000035126	Wdr78	chr4	-	103038064	103114555	regular	0	5.76752	0	5.04802	7.48938	4.54384	6.50277	7.71486
ENSMUSG00000035131	Brinp3	chr1	+	146494759	146902472	regular	118.26	176.948	67.9945	91.874	110.843	87.469	101.802	84.8635
ENSMUSG00000035133	Arhgap5	chr12	+	52503971	52571975	regular	2.95651	0.692102	0	9.08644	13.4809	17.0394	6.50277	13.9832
ENSMUSG00000035152	Ap2b1	chr11	+	83299023	83405035	regular	35.4781	65.519	29.1405	37.3554	43.4384	34.0788	47.089	37.851
ENSMUSG00000035161	Ints6	chr14	-	62676329	62761169	regular	2.95651	19.3789	0	8.07683	11.2341	15.9035	15.4721	13.0188
ENSMUSG00000035202	Lars2	chr9	+	123366926	123462666	regular	1262.64	13.1303	8679.6	372.191	190.942	268.166	50.7485	30.9414
ENSMUSG00000035203	Epn1	chr7	+	5080234	5098178	regular	56.1736	33.4516	9.71351	24.2305	29.9575	42.0306	39.0166	30.8594
ENSMUSG00000035211	Xrra1	chr7	+	99859115	99917822	regular	59.1301	58.9441	9.71351	41.3938	39.6937	35.2148	49.1071	45.807
ENSMUSG00000035242	Oaz1	chr10	+	80826655	80829290	regular	5.91301	5.07542	0	1.51441	7.11492	9.08769	5.26949	4.5807
ENSMUSG00000035247	Hectd1	chr12	-	51743721	51829536	regular	26.6086	20.5324	9.71351	13.1249	19.4724	30.103	18.1629	21.698
ENSMUSG00000035297	Cops4	chr5	+	100518308	100547803	regular	14.7825	7.15172	0	9.08644	3.74469	11.3596	5.60584	7.71486
ENSMUSG00000035325	Sec31a	chr5	-	100361648	100416234	regular	11.826	4.61402	9.71351	6.05762	12.732	9.08769	5.60584	13.0188
ENSMUSG00000035356	Nfkbiz	chr16	-	55811374	55838899	regular	5.91301	8.88198	0	3.02881	7.48938	6.81577	6.95124	5.78615
ENSMUSG00000035378	Shq1	chr6	-	100568255	100671157	regular	14.7825	12.6885	9.71351	8.07683	12.732	13.6315	12.5571	11.0901
ENSMUSG00000035392	Dennd1a	chr2	-	37798990	38287390	regular	67.9997	89.7426	29.1405	42.4034	50.9278	22.7192	50.4525	40.503
ENSMUSG00000035399	Oser1	chr2	-	163405821	163424697	regular	28.0868	22.0319	24.2838	32.3073	31.3281	28.399	34.4198	22.9035
ENSMUSG00000035435	Abca17	chr17	-	24264258	24351029	regular	5.91301	9.68943	19.427	10.096	7.48938	11.9276	12.7813	12.0545
ENSMUSG00000035437	Rabgap1	chr2	+	37443278	37566454	regular	8.86952	3.11446	19.427	15.1441	9.7362	6.81577	10.3147	9.1614
ENSMUSG00000035473	Galm	chr17	+	80127470	80185101	regular	29.5651	7.15172	0	10.096	9.7362	6.81577	12.7813	7.23268
ENSMUSG00000035478	Mbd3	chr10	-	80392538	80399550	regular	8.86952	13.1499	9.71351	10.096	7.48938	7.95173	11.6601	4.33961
ENSMUSG00000035504	Reep6	chr10	+	80329952	80336441	regular	357.737	304.525	456.535	360.429	292.086	256.727	397.117	308.594
ENSMUSG00000035517	Tdrd7	chr4	+	45965333	46034761	regular	8.86952	15.803	9.71351	15.1441	17.9745	15.9035	16.1448	17.8406
ENSMUSG00000035530	Eif1	chr11	+	100319884	100322096	regular	6.14953	17.073	8.45075	15.9215	14.5594	19.1296	15.0236	10.391
ENSMUSG00000035539	Ccdc180	chr4	+	45890302	45950774	regular	5.91301	6.69032	0	10.096	9.7362	12.4956	9.41781	8.19704
ENSMUSG00000035545	Leng8	chr7	+	4137038	4148177	regular	14.7825	18.2254	19.427	16.1537	19.4724	12.4956	19.9568	14.4654
ENSMUSG00000035569	Ankrd11	chr8	-	122883821	123042277	regular	17.739	18.4561	19.427	22.2113	19.4724	26.1271	28.0673	32.5471
ENSMUSG00000035621	Midn	chr10	+	80148271	80158368	regular	35.4781	106.122	19.427	27.2593	17.2256	23.8552	26.6838	11.5723
ENSMUSG00000035623	Rsf1	chr7	+	97579888	97692778	regular	11.826	3.11446	9.71351	15.1441	14.2298	12.4956	11.6601	12.5366
ENSMUSG00000035629	Rubcn	chr16	-	32821702	32877766	regular	11.826	8.76663	0	9.08644	5.24257	9.08769	8.29664	11.5723
ENSMUSG00000035649	Zcchc7	chr4	+	44755876	44932215	regular	5.91301	11.4197	0	8.07683	8.98726	12.4956	6.27854	13.501
ENSMUSG00000035696	Rnf38	chr4	-	44126209	44233789	regular	85.7387	90.8961	97.1351	66.6339	86.8769	85.1971	97.5416	90.6496
ENSMUSG00000035697	Arhgap45	chr10	+	80016652	80031472	regular	5.91301	9.34338	9.71351	3.02881	9.7362	6.81577	15.6963	8.19704
ENSMUSG00000035765	Dym	chr18	+	75018771	75286966	regular	17.739	24.5696	29.1405	28.2689	25.4639	17.0394	38.1197	27.9664
ENSMUSG00000035770	Dync1li2	chr8	-	104417679	104443047	regular	2.95651	5.42147	0	9.08644	9.7362	3.40788	3.58774	4.33961
ENSMUSG00000035845	Alg12	chr15	-	88805243	88819318	regular	29.5651	64.4809	19.427	26.2497	16.4766	17.0394	30.0473	16.3941
ENSMUSG00000035851	Ythdc1	chr5	+	86804220	86836659	regular	2.95651	3.22981	9.71351	12.1152	7.48938	5.6798	16.1448	11.5723
ENSMUSG00000035891	Cerk	chr15	-	86139127	86186141	regular	2.95651	8.53593	0	4.03842	7.48938	9.08769	9.19357	17.3584
ENSMUSG00000035901	Dennd5a	chr7	-	109893779	109960470	regular	5.91301	10.7276	0	4.03842	7.48938	4.54384	9.86627	12.0545
ENSMUSG00000035919	Bbs9	chr9	+	22475714	22888280	regular	298.607	312.369	485.675	334.179	282.35	237.416	311.46	376.167
ENSMUSG00000035992	Fnip1	chr11	+	54438198	54518235	regular	35.4781	22.0319	48.5675	27.2593	25.4639	20.4473	24.2172	22.1802
ENSMUSG00000036002	Fam214b	chr4	-	43032413	43046220	regular	29.5651	23.7622	9.71351	21.2017	19.4724	18.1754	26.4595	18.3228
ENSMUSG00000036006	Ripor2	chr13	+	24582188	24733816	regular	2.95651	7.84383	9.71351	3.02881	8.23832	2.27192	4.0362	9.88467
ENSMUSG00000036019	Tmtc2	chr10	-	105187662	105574451	regular	2.95651	7.72848	0	4.03842	7.48938	4.54384	4.7089	5.30397
ENSMUSG00000036046	5031439G07Rik	chr15	-	84943935	84988551	regular	487.824	271.189	233.124	359.419	315.303	298.758	386.354	200.586
ENSMUSG00000036054	Sugp2	chr8	+	70234225	70279915	regular	47.3041	34.9512	9.71351	26.2497	24.715	22.7192	35.6531	26.5198
ENSMUSG00000036087	Slain2	chr5	+	72914303	72978829	regular	5.91301	13.6113	0	13.1249	9.7362	14.7675	14.5752	14.4654
ENSMUSG00000036097	Slf2	chr19	+	44931118	44983787	regular	2.95651	2.30701	0	19.1825	9.7362	11.3596	7.3997	8.19704
ENSMUSG00000036168	Ccdc38	chr10	+	93540631	93584327	regular	5.91301	4.84472	0	23.2209	9.7362	18.1754	13.2298	21.698
ENSMUSG00000036180	Gatad2a	chr8	-	69907075	69996384	regular	8.86952	13.6113	9.71351	17.1633	14.9788	14.7675	16.8175	15.4297
ENSMUSG00000036196	Slc26a8	chr17	-	28637782	28689987	regular	0	14.3034	0	13.1249	7.48938	11.3596	8.52087	9.1614
ENSMUSG00000036199	Ndufa13	chr8	-	69894179	69902558	regular	11.826	7.95918	0	8.07683	10.4851	3.40788	8.07241	5.78615
ENSMUSG00000036202	Rif1	chr2	+	52072831	52122383	regular	5.91301	4.72937	9.71351	10.096	13.4809	13.6315	7.62394	12.5366
ENSMUSG00000036241	Ube2r2	chr4	+	41135742	41193380	regular	47.3041	29.1837	19.427	42.4034	29.2086	27.2631	28.9261	24.1089
ENSMUSG00000036244	Tbc1d21	chr9	-	58359703	58370455	regular	17.739	12.4578	0	10.096	7.48938	1.13596	11.4359	5.78615
ENSMUSG00000036257	Pnpla8	chr12	+	44221369	44322532	regular	13.3043	11.6504	9.71351	21.2017	20.5958	20.4473	13.2298	15.9119
ENSMUSG00000036270	Edc4	chr8	+	105880880	105894908	regular	11.826	29.0683	0	20.1921	17.2256	6.81577	17.0417	8.67922
ENSMUSG00000036273	Lrrk2	chr15	+	91673174	91816120	regular	8.86952	5.19077	9.71351	2.01921	8.23832	9.08769	5.15737	5.78615
ENSMUSG00000036292	Gramd1c	chr16	-	43980349	44063345	regular	0	3.92191	0	10.096	8.23832	9.08769	5.60584	6.7505
ENSMUSG00000036309	Skp1a	chr11	+	52231994	52246858	regular	2.95651	7.15172	19.427	6.05762	8.23832	6.81577	7.3997	9.64358
ENSMUSG00000036371	Serbp1	chr6	+	67238175	67297736	regular	5.91301	3.11446	0	16.1537	11.2341	12.4956	13.0055	21.698
ENSMUSG00000036377	C530008M17Rik	chr5	+	76656511	76873554	regular	23.6521	17.6486	48.5675	29.2785	18.7235	18.1754	19.2841	22.6624
ENSMUSG00000036398	Ppp1r11	chr17	-	36948355	36951741	regular	23.6521	19.3789	9.71351	15.1441	25.4639	19.3113	24.8899	32.7882
ENSMUSG00000036403	Cep135	chr5	+	76588697	76646466	regular	5.91301	5.42147	19.427	7.06723	7.48938	9.08769	9.64204	7.23268
ENSMUSG00000036411	9530077C05Rik	chr9	+	22411512	22444681	regular	8.86952	8.88198	0	4.03842	5.99151	12.4956	6.727	5.30397
ENSMUSG00000036427	Gpi1	chr7	-	34201329	34230336	regular	104.956	98.4516	53.4243	90.8644	95.4897	81.2212	95.5235	92.5783
ENSMUSG00000036438	Calm2	chr17	-	87433411	87446935	regular	8.86952	9.22803	9.71351	12.1152	7.36207	12.4956	6.83912	8.67922
ENSMUSG00000036461	Elf1	chr14	+	79481193	79582494	regular	0	3.22981	0	5.04802	10.4851	4.54384	5.60584	10.6079
ENSMUSG00000036478	Btg1	chr10	+	96617005	96622809	regular	8.86952	7.61313	9.71351	9.59124	11.6085	20.4473	13.3419	24.5911
ENSMUSG00000036501	Fam13b	chr18	-	34442351	34506823	regular	20.6955	22.724	9.71351	13.1249	24.715	24.9911	24.2172	17.3584
ENSMUSG00000036529	Sbf1	chr15	-	89288235	89315311	regular	8.86952	20.7631	0	15.1441	11.983	11.3596	12.1086	12.0545
ENSMUSG00000036550	Cnot1	chr8	-	95719450	95807464	regular	25.1303	38.5847	19.427	16.1537	20.2213	31.8069	23.6566	25.0733
ENSMUSG00000036552	Ermard	chr17	+	14978863	15064232	regular	24.6277	13.6494	19.427	12.7917	9.48905	6.4409	8.74511	7.07356
ENSMUSG00000036555	Iqce	chr5	-	140661826	140702378	regular	29.5651	40.6033	29.1405	45.4322	39.6937	36.3507	47.089	22.1802
ENSMUSG00000036557	Stpg4	chr17	-	87389570	87427741	regular	2.95651	4.96007	0	9.08644	8.23832	5.6798	5.15737	10.1258
ENSMUSG00000036574	Tex44	chr1	+	86426328	86428052	regular	14.7825	19.9556	19.427	20.1921	14.2298	15.9035	18.3871	15.4297
ENSMUSG00000036594	H2-Aa	chr17	-	34282743	34287827	regular	11.826	16.6105	0	10.096	16.4766	17.0394	12.3328	16.8763
ENSMUSG00000036606	Plxnb2	chr15	-	89155548	89171120	regular	38.4346	47.5244	38.854	26.2497	29.9575	20.4473	26.2353	23.1446
ENSMUSG00000036613	Tssc1	chr12	+	28751802	28869865	regular	26.6086	10.4969	19.427	17.1633	7.48938	13.6315	13.6782	13.0188
ENSMUSG00000036641	Ccdc148	chr2	-	58821069	59160683	regular	26.6086	32.1828	77.7081	42.4034	45.6852	40.8946	43.9498	40.503
ENSMUSG00000036646	Man1b1	chr2	+	25332337	25352212	regular	2.95651	6.22892	9.71351	1.0096	8.23832	5.6798	7.3997	6.26832
ENSMUSG00000036698	Ago2	chr15	-	73095843	73184840	regular	17.739	15.6877	29.1405	9.59124	13.4809	15.9035	19.172	19.0461
ENSMUSG00000036707	Cab39	chr1	+	85793440	85851576	regular	5.91301	6.57497	0	16.1537	5.99151	14.7675	12.1086	16.8763
ENSMUSG00000036712	Cyld	chr8	+	88697027	88751945	regular	8.86952	5.07542	0	1.0096	4.49363	9.08769	4.7089	9.1614
ENSMUSG00000036752	Tubb4b	chr2	-	25222159	25224702	regular	40.8885	41.7568	9.71351	26.5829	30.4593	32.9429	30.2334	33.0293
ENSMUSG00000036768	Kif15	chr9	+	122951045	123018733	regular	5.91301	19.9556	19.427	6.05762	11.983	6.81577	12.7813	7.23268
ENSMUSG00000036779	Papd5	chr8	+	88199212	88259722	regular	11.826	3.69121	0	6.05762	8.98726	12.4956	7.62394	12.0545
ENSMUSG00000036792	Mbd5	chr2	+	48949507	49325405	regular	8.86952	8.53593	0	9.08644	13.4809	15.9035	12.7813	17.8406
ENSMUSG00000036825	Ssx2ip	chr3	+	146404641	146440144	regular	17.739	10.4969	19.427	24.2305	16.4766	21.5833	16.5933	29.4129
ENSMUSG00000036833	Pnpla7	chr2	+	24976032	25054057	regular	0	9.92013	19.427	11.1056	5.99151	5.6798	8.74511	10.1258
ENSMUSG00000036872	Abcc12	chr8	-	86482259	86580686	regular	8.86952	19.0328	0	11.1056	15.7277	21.5833	14.1267	21.2159
ENSMUSG00000036879	Phkb	chr8	+	85840958	86061376	regular	14.7825	13.7267	19.427	8.07683	11.2341	12.4956	13.454	7.71486
ENSMUSG00000036882	Arhgap33	chr7	-	30522225	30535060	regular	0	10.9583	0	4.03842	7.48938	3.40788	5.3816	5.30397
ENSMUSG00000036893	Ehmt1	chr2	-	24789927	24919614	regular	0	2.76841	0	3.02881	7.48938	4.54384	5.15737	7.71486
ENSMUSG00000036918	Ttc7	chr17	+	87282885	87381769	regular	56.1736	84.5518	48.5675	76.7299	50.9278	61.3419	86.5541	30.8594
ENSMUSG00000036928	Stag3	chr5	+	138280239	138312393	regular	5.91301	19.0328	9.71351	13.1249	14.9788	7.95173	13.2298	18.3228
ENSMUSG00000036964	Trim17	chr11	+	58954684	58973098	regular	20.6955	11.0736	9.71351	11.1056	18.7235	3.40788	16.8175	15.9119
ENSMUSG00000036990	Otud4	chr8	+	79639617	79677724	regular	23.6521	16.8412	19.427	12.1152	11.2341	22.7192	10.539	13.0188
ENSMUSG00000036995	Asap3	chr4	+	136206364	136245216	regular	5.91301	11.4197	0	11.1056	7.48938	5.6798	11.6601	4.82179
ENSMUSG00000037012	Hk1	chr10	-	62268854	62379908	regular	957.908	528.305	573.097	755.184	688.274	615.691	860.832	696.266
ENSMUSG00000037013	Ss18	chr18	-	14624197	14682914	regular	2.95651	9.51641	0	14.1345	7.48938	7.95173	8.29664	5.78615
ENSMUSG00000037020	Wdr62	chr7	-	30240137	30280419	regular	23.6521	33.913	9.71351	20.1921	21.7192	26.1271	21.0779	18.3228
ENSMUSG00000037058	Paip2	chr18	+	35598616	35617186	regular	20.6955	14.0727	9.71351	12.1152	11.983	9.08769	9.86627	11.5723
ENSMUSG00000037062	Sh3glb1	chr3	-	144683677	144720335	regular	23.6521	24.8003	48.5675	36.3457	23.2171	23.8552	29.5988	33.2703
ENSMUSG00000037071	Scd1	chr19	-	44394450	44407709	regular	7.39127	8.76663	0	11.1056	14.8514	9.65567	16.1067	27.4842
ENSMUSG00000037075	Rnf139	chr15	+	58889228	58907057	regular	50.2606	56.7524	48.5675	87.8356	90.6216	81.7892	85.6572	91.1318
ENSMUSG00000037101	Ttc29	chr8	+	78213296	78394326	regular	50.2606	22.724	19.427	28.2689	26.9618	12.4956	25.7868	23.6268
ENSMUSG00000037110	Ralgapa2	chr2	-	146239878	146512344	regular	17.739	15.9184	9.71351	7.06723	11.2341	18.1754	14.5752	12.5366
ENSMUSG00000037112	Sik2	chr9	-	50892800	51009073	regular	17.739	16.3798	19.427	7.06723	8.23832	11.3596	11.6601	11.0901
ENSMUSG00000037119	Fam91a1	chr15	+	58415467	58457740	regular	2.95651	7.03637	9.71351	2.01921	9.7362	11.3596	4.93314	5.30397
ENSMUSG00000037143	Cfap61	chr2	+	145934783	146215039	regular	32.5216	30.4525	9.71351	21.2017	25.4639	19.3113	27.1323	23.1446
ENSMUSG00000037148	Arhgap10	chr8	-	77250365	77517953	regular	82.7822	153.07	38.854	54.5186	55.4214	65.8857	62.7854	56.4149
ENSMUSG00000037149	Ddx1	chr12	-	13216972	13249213	regular	0	3.92191	19.427	8.07683	7.48938	2.27192	5.83007	11.0901
ENSMUSG00000037174	Elf2	chr3	-	51252719	51340663	regular	65.0432	34.1437	48.5675	55.5282	68.9023	52.2542	66.5973	50.1466
ENSMUSG00000037196	Pacrg	chr17	-	10403011	10840311	regular	14.7825	18.6868	29.1405	13.1249	9.7362	13.6315	15.0236	9.1614
ENSMUSG00000037210	Fam193a	chr5	+	34369932	34486456	regular	62.0866	36.5661	67.9945	44.4226	41.1916	42.0306	52.9191	53.5219
ENSMUSG00000037236	Matr3	chr18	+	35562145	35593835	regular	5.91301	4.03726	9.71351	17.1633	14.2298	12.4956	13.6782	20.2515
ENSMUSG00000037266	Rsrp1	chr4	+	134923591	134927671	regular	11.826	7.15172	9.71351	5.04802	6.74045	9.08769	10.539	6.7505
ENSMUSG00000037270	4932438A13Rik	chr3	+	36863103	37053033	regular	26.6086	42.3336	9.71351	24.2305	40.4427	31.8069	37.8955	41.9496
ENSMUSG00000037278	Tmem97	chr11	-	78541816	78550777	regular	19.2173	26.0692	0	10.6008	7.11492	11.3596	9.75416	11.8134
ENSMUSG00000037286	Stag1	chr9	+	100597797	100959375	regular	20.6955	12.4578	38.854	12.1152	22.4682	10.2236	15.6963	17.3584
ENSMUSG00000037287	Tbcel	chr9	-	42412315	42507809	regular	14.7825	16.7258	9.71351	9.08644	11.2341	4.54384	9.64204	10.6079
ENSMUSG00000037331	Larp1	chr11	+	58009063	58062034	regular	16.2608	25.3771	9.71351	35.8409	19.4724	28.399	25.3384	21.2159
ENSMUSG00000037343	Taf2	chr15	-	55015130	55072152	regular	2.95651	2.99911	0	3.02881	8.23832	4.54384	4.48467	5.78615
ENSMUSG00000037363	Letm2	chr8	-	25578489	25597582	regular	35.4781	11.3043	38.854	28.2689	21.7192	26.1271	24.6657	24.1089
ENSMUSG00000037364	Srrt	chr5	-	137295703	137307674	regular	5.91301	5.65217	9.71351	9.08644	11.2341	10.2236	9.19357	7.71486
ENSMUSG00000037386	Rims2	chr15	+	39198260	39684372	regular	56.1736	30.3372	29.1405	64.6147	59.1661	43.1665	57.4038	63.1654
ENSMUSG00000037395	Rcor3	chr1	-	192098545	192138062	regular	8.86952	3.92191	9.71351	9.08644	5.99151	10.2236	8.96934	11.5723
ENSMUSG00000037416	Dmxl1	chr18	+	49832669	49965473	regular	17.739	9.80478	0	9.08644	11.2341	15.9035	13.0055	16.8763
ENSMUSG00000037432	Fer1l5	chr1	+	36372290	36422110	regular	20.6955	36.1047	0	30.2881	14.9788	26.1271	27.1323	27.4842
ENSMUSG00000037437	Adam32	chr8	-	24836139	24948804	regular	35.4781	14.9956	19.427	26.2497	21.7192	13.6315	21.7506	23.1446
ENSMUSG00000037443	Cep85	chr4	-	134129857	134187112	regular	2.95651	13.3806	0	10.096	6.74045	18.1754	9.43126	10.6079
ENSMUSG00000037458	Azin1	chr15	-	38487426	38519266	regular	2.95651	5.76752	0	8.07683	12.732	11.3596	10.0905	6.26832
ENSMUSG00000037486	Asxl2	chr12	+	3426856	3506852	regular	38.4346	14.4188	29.1405	21.2017	22.4682	19.3113	29.2243	28.9307
ENSMUSG00000037487	Ubr5	chr15	-	37967327	38078854	regular	65.0432	85.8207	38.854	38.365	65.9066	42.0306	49.7798	61.7189
ENSMUSG00000037503	Fam168b	chr1	-	34813218	34843065	regular	2.95651	7.49778	9.71351	2.01921	8.23832	4.54384	6.95124	6.7505
ENSMUSG00000037533	Rapgef6	chr11	+	54522846	54699285	regular	8.86952	7.72848	19.427	5.04802	11.2341	13.6315	12.5571	10.6079
ENSMUSG00000037536	Fbxo34	chr14	+	47450420	47531962	regular	7.39127	10.8429	9.71351	8.07683	14.2298	7.95173	9.64204	7.23268
ENSMUSG00000037568	Vash2	chr1	-	190947645	190979296	regular	14.7825	35.6433	0	17.1633	14.9788	13.6315	15.0236	11.5723
ENSMUSG00000037608	Bclaf1	chr10	+	20312468	20344613	regular	5.91301	10.7276	9.71351	15.1441	11.1068	13.6315	5.60584	14.7065
ENSMUSG00000037622	Wdtc1	chr4	-	133292458	133353481	regular	44.3476	58.252	29.1405	30.2881	30.7065	28.399	52.0222	36.1634
ENSMUSG00000037627	Rgs22	chr15	-	36009478	36140400	regular	62.0866	43.8332	38.854	58.557	65.9066	54.5261	59.4219	64.612
ENSMUSG00000037646	Vps13b	chr15	+	35371159	35931229	regular	65.0432	66.2111	29.1405	76.7299	76.3917	65.8857	69.7366	73.7734
ENSMUSG00000037652	Phc3	chr3	-	30899370	30969415	regular	8.86952	5.07542	19.427	5.04802	12.732	9.08769	8.29664	10.6079
ENSMUSG00000037674	Rfx7	chr9	+	72532239	72622937	regular	23.6521	37.3735	0	12.1152	5.24257	7.95173	10.539	7.23268
ENSMUSG00000037683	Armc3	chr2	+	19199301	19310241	regular	8.86952	20.6477	0	5.04802	9.7362	5.6798	11.8844	9.64358
ENSMUSG00000037697	Ddhd1	chr14	-	45588466	45658143	regular	26.6086	22.9547	9.71351	13.1249	14.9788	13.6315	16.8175	13.0188
ENSMUSG00000037716	Ccdc33	chr9	-	58028676	58118823	regular	2.95651	10.0355	9.71351	12.1152	12.732	10.2236	11.6601	11.0901
ENSMUSG00000037742	Eef1a1	chr9	-	78478448	78489151	regular	212.484	290.611	176.494	446.215	359.191	579.851	193.783	298.85
ENSMUSG00000037754	Ppp1r16b	chr2	+	158665397	158766334	regular	2.95651	4.84472	9.71351	5.04802	11.983	7.95173	6.00721	9.1614
ENSMUSG00000037795	N4bp2	chr5	+	65763520	65830108	regular	0	9.92013	38.854	9.08644	6.74045	10.2236	10.7632	11.5723
ENSMUSG00000037801	Iqch	chr9	-	63421454	63602493	regular	32.5216	12.8039	9.71351	16.1537	20.9703	11.3596	18.1629	14.9475
ENSMUSG00000037805	Rpl10a	chr17	+	28328470	28331032	regular	7.39127	12.9769	0	18.6777	11.2341	19.6862	9.24963	13.6601
ENSMUSG00000037822	Smim14	chr5	-	65446843	65537184	regular	5.91301	7.38243	9.71351	7.06723	7.48938	9.08769	7.62394	12.0545
ENSMUSG00000037857	Nufip2	chr11	+	77686154	77741921	regular	0	5.88287	9.71351	3.02881	5.24257	11.3596	5.15737	8.19704
ENSMUSG00000037876	Jmjd1c	chr10	+	67096124	67256326	regular	8.86952	24.685	29.1405	16.1537	24.715	26.1271	22.6476	28.9307
ENSMUSG00000037885	Stk35	chr2	+	129800516	129832287	regular	62.0866	47.409	29.1405	46.4418	47.1831	27.2631	49.5556	40.0208
ENSMUSG00000037922	Bank1	chr3	-	136053362	136326066	regular	2.95651	8.76663	0	3.02881	14.9788	10.2236	9.41781	19.2872
ENSMUSG00000037926	Ssh2	chr11	+	77216286	77460220	regular	11.826	27.338	0	20.1921	31.4554	27.2631	23.5445	34.7169
ENSMUSG00000037933	Bicd2	chr13	+	49341584	49387026	regular	8.86952	10.0355	0	4.03842	6.74045	15.9035	8.96934	9.64358
ENSMUSG00000037940	Inpp4b	chr8	+	81342555	82127914	regular	5.91301	11.6504	9.71351	8.07683	8.98726	9.08769	9.86627	9.1614
ENSMUSG00000037965	Zc3h7a	chr16	-	11136591	11176393	regular	17.739	8.07453	0	6.05762	11.2341	10.2236	8.52087	8.19704
ENSMUSG00000037971	1110032A03Rik	chr9	-	50762827	50775520	regular	2.95651	14.5342	9.71351	6.05762	6.74045	10.2236	7.62394	11.0901
ENSMUSG00000037972	Snn	chr16	+	11066297	11074983	regular	2.95651	6.57497	9.71351	10.096	7.48938	9.08769	4.0362	8.67922
ENSMUSG00000037979	Ccdc92	chr5	-	124834417	124862424	regular	26.6086	24.5696	19.427	18.1729	24.715	28.399	32.9623	25.0733
ENSMUSG00000037999	Arap2	chr5	-	62602444	62766159	regular	17.739	5.88287	0	11.1056	11.2341	13.6315	12.8934	18.805
ENSMUSG00000038010	Ccdc138	chr10	+	58497947	58576244	regular	5.91301	2.74534	9.71351	8.07683	8.23832	5.6798	7.62394	13.501
ENSMUSG00000038011	Dnah10	chr5	+	124725084	124834308	regular	14.7825	35.9893	0	30.2881	21.7192	34.0788	28.2534	26.0377
ENSMUSG00000038014	Fam120a	chr13	-	48879218	48968017	regular	11.826	25.031	9.71351	11.1056	14.9788	14.7675	10.7632	12.2956
ENSMUSG00000038015	Prm2	chr16	-	10791379	10796134	regular	1019.99	250.772	1291.9	1016.67	972.871	741.782	1050.31	963.393
ENSMUSG00000038039	Gcc2	chr10	+	58255496	58305599	regular	8.86952	8.07453	29.1405	10.096	6.74045	13.6315	11.6601	16.3941
ENSMUSG00000038042	Ptpdc1	chr13	-	48577871	48625664	regular	11.826	18.4561	9.71351	19.1825	15.7277	18.7434	15.8085	15.9119
ENSMUSG00000038056	Kmt2c	chr5	-	25271797	25498783	regular	11.826	11.189	0	16.1537	14.9788	21.5833	16.5933	21.698
ENSMUSG00000038057	Dbil5	chr11	+	76217607	76218666	regular	242.434	106.468	184.557	191.825	207.456	176.074	186.114	154.779
ENSMUSG00000038060	Dlec1	chr9	+	119102477	119148246	regular	8.86952	8.30523	9.71351	6.05762	5.24257	9.08769	5.60584	4.33961
ENSMUSG00000038068	Rnf144b	chr13	+	47122655	47247991	regular	2.95651	7.84383	0	9.08644	7.48938	2.27192	6.727	4.82179
ENSMUSG00000038070	Cntln	chr4	+	84884308	85131921	regular	32.5216	5.88287	19.427	15.1441	18.7235	15.9035	24.2172	24.5911
ENSMUSG00000038095	Sbno1	chr5	-	124368701	124426001	regular	2.95651	24.5696	0	25.2401	21.7192	11.3596	22.8718	25.5555
ENSMUSG00000038102	Trappc11	chr8	-	47490114	47533470	regular	11.826	14.1881	0	8.07683	10.4851	5.6798	8.07241	10.1258
ENSMUSG00000038116	Phf20	chr2	+	156196465	156309952	regular	5.91301	3.34516	19.427	10.096	8.98726	9.08769	9.41781	7.47377
ENSMUSG00000038122	Tbc1d32	chr10	-	56014292	56228689	regular	5.91301	6.80567	0	6.05762	11.2341	7.95173	6.27854	4.82179
ENSMUSG00000038126	Mphosph9	chr5	-	124250958	124327972	regular	29.5651	30.5679	9.71351	27.2593	26.2128	28.399	25.3384	31.3416
ENSMUSG00000038127	Ccdc50	chr16	+	27388868	27452218	regular	41.3911	14.6495	19.427	19.6873	30.332	34.6468	22.5355	29.8951
ENSMUSG00000038128	Camk4	chr18	+	32939040	33195767	regular	14.7825	10.9583	0	9.08644	13.4809	7.95173	10.7632	10.6079
ENSMUSG00000038165	1700022A21Rik	chr5	+	24645452	24648860	regular	2.95651	5.42147	0	7.06723	8.98726	3.40788	5.83007	4.33961
ENSMUSG00000038170	Pde4dip	chr3	-	97689823	97888707	regular	5.91301	8.07453	0	12.1152	17.2256	21.5833	6.95124	8.19704
ENSMUSG00000038180	Spag4	chr2	+	156065174	156070617	regular	2.95651	29.299	0	14.1345	10.4851	11.3596	16.5933	10.6079
ENSMUSG00000038252	Ncapd2	chr6	-	125168006	125191701	regular	11.826	10.1508	0	3.02881	9.7362	7.95173	7.3997	5.78615
ENSMUSG00000038260	Trpm4	chr7	-	45302631	45333780	regular	20.6955	18.9175	9.71351	18.1729	16.4766	21.5833	16.8175	5.78615
ENSMUSG00000038274	Fau	chr19	+	6057887	6059524	regular	36.9563	18.6868	24.2838	28.2689	32.5788	52.8222	32.7381	32.0649
ENSMUSG00000038290	Smg6	chr11	+	74925822	75164448	regular	14.7825	29.4144	0	27.2593	20.2213	26.1271	23.096	21.2159
ENSMUSG00000038298	Pdzk1	chr3	+	96829283	96870926	regular	147.825	66.6725	145.703	133.268	132.562	113.596	129.831	123.438
ENSMUSG00000038324	Trpc4ap	chr2	-	155634270	155692384	regular	8.86952	6.22892	0	4.03842	5.24257	12.4956	8.52087	4.33961
ENSMUSG00000038347	Tcte2	chr17	-	13482552	13761825	regular	17.739	26.9343	9.71351	13.6297	11.2341	13.6315	13.454	10.6079
ENSMUSG00000038368	Focad	chr4	+	88094628	88411011	regular	20.6955	27.2227	19.427	29.2785	23.966	17.0394	21.5264	14.4654
ENSMUSG00000038369	Ncoa6	chr2	-	155390655	155473894	regular	8.86952	10.8429	9.71351	23.2209	9.7362	15.9035	9.19357	12.5366
ENSMUSG00000038371	Sbf2	chr7	-	110308012	110614922	regular	17.739	30.1065	9.71351	16.1537	17.9745	18.1754	16.5933	20.2515
ENSMUSG00000038388	Mpp6	chr6	+	50110240	50198939	regular	29.5651	13.3806	29.1405	27.2593	30.7065	30.6709	27.5807	25.5555
ENSMUSG00000038393	Txnip	chr3	+	96557956	96561883	regular	11.826	12.8039	0	5.04802	11.983	7.95173	15.6963	18.805
ENSMUSG00000038429	Usp5	chr6	-	124815018	124829484	regular	14.7825	9.92013	9.71351	3.02881	9.7362	9.08769	8.07241	4.82179
ENSMUSG00000038467	Chmp4b	chr2	+	154651704	154694785	regular	11.826	3.57586	0	2.01921	8.23832	14.7675	4.93314	5.78615
ENSMUSG00000038481	Cdk19	chr10	+	40339563	40483818	regular	2.95651	10.7276	0	7.06723	14.2298	6.81577	9.41781	7.23268
ENSMUSG00000038485	Socs7	chr11	+	97362550	97398542	regular	79.8257	84.4365	38.854	75.7203	63.6598	60.2059	74.6697	51.111
ENSMUSG00000038495	Otud7b	chr3	+	96104526	96161129	regular	26.6086	19.3789	9.71351	13.1249	10.4851	24.9911	23.7687	12.5366
ENSMUSG00000038518	Jarid2	chr13	+	44729473	44921643	regular	2.95651	7.61313	9.71351	7.06723	11.309	9.08769	13.0055	10.6079
ENSMUSG00000038523	1700003F12Rik	chr2	+	154547084	154550003	regular	8.86952	17.0719	9.71351	26.2497	25.4639	14.7675	24.6657	11.5723
ENSMUSG00000038538	Ubn2	chr6	+	38433949	38524825	regular	85.7387	30.3372	58.281	82.7875	68.1534	67.0217	75.6788	84.1402
ENSMUSG00000038546	Ranbp9	chr13	-	43402674	43481282	regular	29.5651	23.8775	24.2838	25.2401	15.7277	20.4473	26.4595	13.501
ENSMUSG00000038564	Ift172	chr5	-	31253276	31291116	regular	17.739	40.2573	19.427	14.1345	16.4766	17.0394	30.9442	19.7693
ENSMUSG00000038587	Akap12	chr10	+	4266379	4359470	regular	1806.43	568.562	1447.31	1529.05	1345.84	1342.14	1841.29	1587.33
ENSMUSG00000038594	Cep85l	chr10	-	53273442	53379947	regular	5.91301	15.9184	19.427	17.1633	14.9788	13.6315	19.7325	15.4297
ENSMUSG00000038608	Dock10	chr1	-	80501072	80758527	regular	8.86952	4.03726	0	6.05762	9.7362	2.27192	5.3816	12.5366
ENSMUSG00000038612	Mcl1	chr3	+	95658787	95663176	regular	14.7825	10.8429	9.71351	10.096	17.9745	5.6798	17.0417	17.3584
ENSMUSG00000038637	Lrrc56	chr7	+	141194156	141210055	regular	8.86952	15.2263	19.427	12.1152	10.4851	10.2236	12.7813	12.0545
ENSMUSG00000038658	Ric1	chr19	+	29522281	29606829	regular	8.86952	2.76841	0	3.02881	7.48938	0	6.0543	9.1614
ENSMUSG00000038664	Herc1	chr9	+	66350449	66508775	regular	103.478	147.225	67.9945	57.2143	84.1283	58.3089	68.4652	62.5241
ENSMUSG00000038679	Trps1	chr15	-	50654751	50890463	regular	11.826	7.03637	0	5.04802	5.99151	11.3596	7.84817	9.64358
ENSMUSG00000038685	Rtel1	chr2	+	181319738	181356616	regular	2.95651	9.68943	0	2.01921	8.98726	9.08769	4.0362	5.78615
ENSMUSG00000038708	Golga4	chr9	+	118506266	118582519	regular	20.6955	12.5732	9.71351	17.1633	26.2128	24.9911	21.7506	30.8594
ENSMUSG00000038733	Wdr26	chr1	-	181173227	181211552	regular	11.826	11.4197	0	16.1537	21.7192	20.4473	15.6963	19.2872
ENSMUSG00000038756	Ttll6	chr11	+	96133785	96165451	regular	5.91301	11.9964	0	14.1345	7.48938	7.95173	12.3328	13.0188
ENSMUSG00000038759	Nup205	chr6	+	35177420	35247596	regular	20.6955	32.0674	38.854	22.2113	25.4639	24.9911	26.0111	19.2872
ENSMUSG00000038762	Abcf1	chr17	-	35956818	35969761	regular	17.739	30.7986	0	20.1921	20.9703	24.9911	30.0473	14.4654
ENSMUSG00000038766	Gabpb2	chr3	-	95181765	95217916	regular	5.91301	4.26796	9.71351	2.01921	8.23832	4.54384	7.17547	8.19704
ENSMUSG00000038773	Kdm3b	chr18	+	34777046	34838660	regular	11.826	11.6504	9.71351	6.05762	11.983	3.40788	12.3328	8.67922
ENSMUSG00000038774	Ascc3	chr10	+	50592668	50851485	regular	26.6086	29.1837	9.71351	21.2017	21.3447	20.4473	26.0111	22.6624
ENSMUSG00000038828	Tmem214	chr5	+	30868011	30879180	regular	5.91301	11.9964	19.427	8.07683	7.48938	9.08769	6.0543	7.23268
ENSMUSG00000038831	Ralgps1	chr2	-	33133416	33371486	regular	23.6521	23.4161	19.427	18.1729	19.4724	20.4473	12.7813	9.1614
ENSMUSG00000038844	Kif16b	chr2	-	142617473	142901531	regular	5.91301	7.03637	9.71351	13.1249	15.7277	10.2236	14.5752	12.5366
ENSMUSG00000038855	Itpkb	chr1	+	180330484	180424802	regular	2.95651	9.57408	9.71351	4.03842	20.9703	12.4956	14.1402	21.2159
ENSMUSG00000038860	Garnl3	chr2	-	32986223	33131654	regular	14.7825	29.1837	0	12.1152	9.7362	7.95173	11.4359	6.26832
ENSMUSG00000038866	Zcchc2	chr1	+	105990405	106034074	regular	11.826	2.88376	9.71351	9.08644	10.4851	9.08769	11.4359	9.1614
ENSMUSG00000038900	Rpl12	chr2	+	32961558	32965345	regular	20.6955	12.106	0	22.7161	21.6593	26.4792	11.8395	7.67629
ENSMUSG00000038909	Kat7	chr11	-	95274258	95310246	regular	8.86952	11.7657	0	9.08644	14.2298	4.54384	10.3147	9.64358
ENSMUSG00000038914	Dido1	chr2	-	180657963	180709999	regular	11.826	20.417	0	19.1825	14.9788	15.9035	15.9206	18.805
ENSMUSG00000038932	Tcfl5	chr2	-	180621955	180642708	regular	23.6521	13.2653	19.427	21.2017	27.7107	17.0394	23.993	30.8594
ENSMUSG00000038936	Sccpdh	chr1	+	179668209	179687189	regular	5.91301	12.8039	9.71351	17.1633	10.4851	11.3596	8.07241	12.0545
ENSMUSG00000038954	Supt3	chr17	+	44777151	45119290	regular	20.6955	10.7276	9.71351	13.1249	11.983	6.81577	10.0905	7.71486
ENSMUSG00000038967	Pdk2	chr11	-	95026257	95041354	regular	2.95651	11.3043	0	8.07683	5.99151	9.08769	7.3997	6.26832
ENSMUSG00000038970	Lmtk2	chr5	+	144100435	144188204	regular	5.91301	10.8429	0	8.41	7.48938	15.9035	9.41781	9.1614
ENSMUSG00000038994	Hils1	chr11	+	94967592	94968456	regular	23.6521	16.2644	0	14.1345	10.4851	13.6315	13.9025	3.85743
ENSMUSG00000039000	Ube3c	chr5	+	29569241	29676092	regular	14.7825	19.6096	0	19.1825	14.2298	17.0394	15.2479	14.9475
ENSMUSG00000039001	Rps21	chr2	+	180257376	180258445	regular	2.95651	2.59538	0	4.03842	2.99575	10.2236	3.13927	4.33961
ENSMUSG00000039007	Cpq	chr15	+	33083128	33594552	regular	2.95651	6.11357	9.71351	6.05762	8.98726	4.54384	6.727	7.71486
ENSMUSG00000039021	Ttc16	chr2	-	32757025	32775633	regular	29.5651	40.834	0	15.1441	20.9703	10.2236	25.1141	10.1258
ENSMUSG00000039033	Tasp1	chr2	-	139833479	140066805	regular	546.954	314.676	446.821	450.283	527.253	410.082	514.167	491.822
ENSMUSG00000039041	Adrm1	chr2	+	180171484	180176286	regular	0	14.5342	9.71351	3.53361	7.86385	8.51971	6.50277	2.65198
ENSMUSG00000039046	Usp6nl	chr2	+	6322666	6446390	regular	20.6955	23.1854	19.427	14.1345	11.983	10.2236	18.8356	14.9475
ENSMUSG00000039050	Osbpl2	chr2	+	180119305	180162680	regular	5.91301	8.99733	9.71351	13.1249	12.732	15.9035	13.6782	15.4297
ENSMUSG00000039068	Zzz3	chr3	+	152395472	152462826	regular	8.86952	4.72937	9.71351	13.1249	16.4766	9.08769	13.2298	18.3228
ENSMUSG00000039100	2006-03-01	chr15	-	31455890	31531053	regular	5.91301	7.95918	0	4.03842	9.7362	2.27192	10.0905	13.0188
ENSMUSG00000039105	Atp6v1g1	chr4	+	63544771	63550750	regular	10.3478	4.07533	0	6.56243	4.11916	8.89457	3.3635	5.06288
ENSMUSG00000039110	Mycbpap	chr11	-	94501346	94521742	regular	8.86952	8.53593	0	5.04802	6.74045	9.08769	11.6601	7.71486
ENSMUSG00000039158	Akna	chr4	-	63367124	63403354	regular	5.91301	20.6477	0	4.03842	9.7362	6.81577	14.3509	11.5723
ENSMUSG00000039168	Dap	chr15	+	31224313	31274341	regular	8.86952	7.84383	0	10.096	7.48938	21.5833	4.93314	8.19704
ENSMUSG00000039191	Rbpj	chr5	+	53466151	53657362	regular	0	6.17125	0	5.04802	7.48938	10.2236	3.95772	9.1614
ENSMUSG00000039202	Abhd2	chr7	+	79273198	79365508	regular	8.86952	23.7622	9.71351	14.1345	14.9788	17.0394	9.52992	10.1258
ENSMUSG00000039210	Gpatch2	chr1	+	187215507	187351704	regular	8.86952	10.2662	19.427	8.07683	8.98726	5.6798	11.4359	14.9475
ENSMUSG00000039218	Srrm2	chr17	+	23790661	23824741	regular	50.2606	49.37	38.854	43.413	50.1789	56.798	49.5556	77.6308
ENSMUSG00000039219	Arid4b	chr13	+	14063231	14199603	regular	14.7825	19.2635	0	17.1633	14.9788	22.7192	17.266	21.698
ENSMUSG00000039220	Ppp1r10	chr17	+	35916433	35932283	regular	14.7825	21.5901	0	8.07683	8.23832	11.9276	11.2117	9.88467
ENSMUSG00000039224	D1Pas1	chr1	+	186967415	186970627	regular	44.3476	19.1482	48.5675	44.4226	35.949	36.3507	34.0835	26.0377
ENSMUSG00000039236	Isg20	chr7	+	78913423	78920396	regular	0	2.53771	0	16.1537	3.74469	13.6315	4.48467	8.19704
ENSMUSG00000039254	Pomt1	chr2	+	32236589	32255005	regular	11.826	11.189	29.1405	5.04802	8.98726	15.9035	11.8844	13.0188
ENSMUSG00000039262	Prrc2b	chr2	+	32151081	32234537	regular	8.86952	9.11268	9.71351	4.03842	8.23832	12.4956	8.52087	9.64358
ENSMUSG00000039275	Foxk2	chr11	+	121259989	121309896	regular	8.86952	8.76663	29.1405	6.05762	9.7362	9.08769	12.1086	10.1258
ENSMUSG00000039285	Azi2	chr9	+	118040498	118069794	regular	11.826	10.0355	9.71351	10.096	11.983	12.4956	11.2117	5.78615
ENSMUSG00000039298	Cdk5rap2	chr4	-	70216855	70410443	regular	26.6086	25.9538	29.1405	26.2497	33.7022	23.8552	30.0473	22.1802
ENSMUSG00000039318	Rab3gap2	chr1	+	185204116	185286759	regular	5.91301	7.15172	0	1.0096	7.48938	11.3596	6.727	5.30397
ENSMUSG00000039335	Spata16	chr3	+	26637619	26983212	regular	14.7825	24.5696	0	20.1921	26.2128	29.535	28.2534	26.5198
ENSMUSG00000039342	Ankar	chr1	-	72642979	72700579	regular	20.6955	11.189	9.71351	18.1729	18.7235	15.9035	15.2479	8.19704
ENSMUSG00000039361	Picalm	chr7	+	90130212	90213465	regular	47.3041	30.3372	29.1405	39.3746	26.9618	32.9429	28.0292	32.7882
ENSMUSG00000039391	Ccdc81	chr7	-	89866147	89903629	regular	8.86952	4.84472	0	6.05762	8.23832	7.95173	5.60584	7.23268
ENSMUSG00000039456	Morc3	chr16	+	93832120	93876072	regular	17.739	1.96096	19.427	4.03842	8.98726	6.81577	7.62394	10.6079
ENSMUSG00000039458	Mtmr12	chr15	+	12205027	12274496	regular	20.6955	15.6877	0	5.04802	5.24257	9.08769	8.52087	10.6079
ENSMUSG00000039473	Ubn1	chr16	+	5050067	5086285	regular	0	8.07453	0	3.02881	8.98726	7.95173	4.0362	6.7505
ENSMUSG00000039477	Tnrc18	chr5	-	142724660	142817662	regular	14.7825	13.9574	0	5.04802	8.98726	10.2236	8.29664	8.19704
ENSMUSG00000039501	Znfx1	chr2	-	167035792	167063015	regular	26.6086	27.2227	9.71351	25.2401	30.7065	21.5833	28.7019	26.0377
ENSMUSG00000039523	Cep104	chr4	+	153975193	154008732	regular	20.6955	15.3416	19.427	17.1633	7.48938	10.2236	21.0779	18.3228
ENSMUSG00000039530	Tusc3	chr8	+	39005844	39165114	regular	35.4781	39.1038	19.427	35.3361	26.9618	21.5833	28.9261	18.805
ENSMUSG00000039543	Cfap70	chr14	-	20394192	20452226	regular	20.6955	24.5696	0	14.1345	14.9788	9.08769	13.454	11.0901
ENSMUSG00000039568	Ubald1	chr16	-	4874777	4880315	regular	0	3.22981	9.71351	6.05762	8.23832	5.6798	4.7089	4.33961
ENSMUSG00000039585	Myo9a	chr9	+	59750895	59928866	regular	32.5216	17.5333	38.854	14.1345	22.4682	22.7192	20.181	27.002
ENSMUSG00000039621	Prex1	chr2	-	166566341	166713832	regular	11.826	9.34338	0	10.096	7.48938	11.3596	7.62394	6.7505
ENSMUSG00000039630	Hnrnpu	chr1	-	178321107	178337797	regular	44.3476	35.9316	0	42.4034	41.1916	30.6709	41.259	59.308
ENSMUSG00000039632	Ccdc151	chr9	-	21989870	22002634	regular	0	2.53771	9.71351	5.04802	4.49363	9.08769	6.50277	5.78615
ENSMUSG00000039652	Cpeb3	chr19	-	37021290	37208601	regular	59.1301	72.5554	0	49.4706	42.6895	52.2542	62.7854	27.002
ENSMUSG00000039703	Nploc4	chr11	-	120380369	120437708	regular	14.7825	11.3043	0	7.06723	8.23832	15.9035	8.29664	11.5723
ENSMUSG00000039716	Dock3	chr9	-	106892824	107231909	regular	38.4346	28.6069	48.5675	30.2881	45.6852	40.8946	47.986	37.1278
ENSMUSG00000039717	Ralyl	chr3	+	13471654	14182287	regular	5.91301	9.22803	9.71351	10.096	10.4851	3.40788	12.5571	6.26832
ENSMUSG00000039735	Fnbp1l	chr3	-	122538718	122619715	regular	2.95651	5.99822	9.71351	8.07683	8.23832	3.40788	6.50277	5.30397
ENSMUSG00000039738	Slx4	chr16	-	3979104	4003770	regular	5.91301	27.6841	9.71351	16.1537	14.2298	11.3596	12.7813	17.8406
ENSMUSG00000039782	Cpeb2	chr5	+	43233169	43289724	regular	17.739	11.8811	0	9.08644	15.7277	13.6315	13.6782	8.19704
ENSMUSG00000039801	2410089E03Rik	chr15	+	8169105	8271158	regular	13.3043	5.53682	29.1405	23.7257	19.4724	21.0153	16.0327	25.7966
ENSMUSG00000039828	Wdr70	chr15	-	7873054	8099209	regular	23.6521	17.0719	9.71351	10.096	20.9703	9.08769	12.445	16.8763
ENSMUSG00000039831	Arhgap29	chr3	+	121952540	122016753	regular	8.86952	19.3789	29.1405	16.1537	16.4766	14.7675	15.0236	15.4297
ENSMUSG00000039842	Mcph1	chr8	+	18595130	18803189	regular	32.5216	40.6033	9.71351	17.1633	25.4639	17.0394	23.993	28.4486
ENSMUSG00000039844	Rapgef1	chr2	+	29619719	29740978	regular	23.6521	27.2227	19.427	20.1921	15.7277	14.7675	22.6476	20.2515
ENSMUSG00000039852	Rere	chr4	+	150281645	150621966	regular	41.3911	21.3398	19.427	39.3746	29.2086	24.9911	36.9985	38.0921
ENSMUSG00000039886	Tmem120a	chr5	-	135735484	135744448	regular	29.5651	11.0736	9.71351	8.07683	10.4851	12.4956	8.07241	7.23268
ENSMUSG00000039901	9130011E15Rik	chr19	-	45818143	45998488	regular	2.95651	5.07542	0	5.04802	1.49788	9.08769	4.7089	4.33961
ENSMUSG00000039936	Pik3cd	chr4	-	149649167	149702571	regular	5.91301	6.69032	0	2.01921	5.24257	11.3596	8.74511	6.7505
ENSMUSG00000039963	Ccdc40	chr11	+	119228571	119265236	regular	17.739	26.6459	0	9.08644	11.983	17.0394	17.7144	16.8763
ENSMUSG00000039977	Deup1	chr9	-	15559863	15627933	regular	53.2171	33.567	9.71351	56.5378	63.6598	47.7104	54.2645	44.3605
ENSMUSG00000039990	Edrf1	chr7	+	133637542	133672971	regular	14.7825	35.7586	19.427	7.06723	10.4851	6.81577	13.2298	11.0901
ENSMUSG00000040003	Magi2	chr5	+	19227035	20704792	regular	20.6955	8.88198	9.71351	16.1537	15.7277	13.6315	13.6782	13.0188
ENSMUSG00000040021	Lats1	chr10	+	7681213	7716460	regular	11.826	5.30612	9.71351	1.0096	8.98726	3.40788	4.26044	4.82179
ENSMUSG00000040022	Rab11fip2	chr19	-	59902883	59943654	regular	26.6086	11.3043	38.854	16.1537	22.4682	19.3113	20.6295	25.5555
ENSMUSG00000040026	Saa3	chr7	-	46711997	46715700	regular	2.95651	7.95918	0	3.02881	8.98726	6.81577	4.0362	6.26832
ENSMUSG00000040054	Baz2a	chr10	+	128091576	128129303	regular	44.3476	53.2919	38.854	33.3169	33.7022	35.2148	30.72	32.0649
ENSMUSG00000040084	Bub1b	chr2	+	118598210	118641591	regular	44.3476	64.1348	29.1405	29.2785	24.715	27.2631	33.4108	16.8763
ENSMUSG00000040097	Flywch1	chr17	-	23752792	23771602	regular	17.739	11.7657	0	16.1537	8.98726	20.4473	12.1086	10.1258
ENSMUSG00000040111	Gramd1b	chr9	-	40293232	40531383	regular	5.91301	19.8403	0	10.096	11.2341	10.2236	7.84817	13.9832
ENSMUSG00000040123	Zmym5	chr14	-	56790584	56811716	regular	1.47825	2.59538	0	2.52401	5.24257	12.4956	3.02715	4.82179
ENSMUSG00000040140	Tdrd6	chr17	-	43615334	43630299	regular	17.739	38.8731	0	28.2689	21.7192	29.535	23.096	26.5198
ENSMUSG00000040152	Thbs1	chr2	+	118111875	118127133	regular	79.8257	49.716	19.427	57.5474	44.9363	169.258	46.1921	73.7734
ENSMUSG00000040163	1700034J05Rik	chr6	-	146950328	146954422	regular	5.91301	12.3425	9.71351	11.1056	14.9788	10.2236	9.41781	11.0901
ENSMUSG00000040225	Prrc2c	chr1	-	162670724	162740556	regular	13.3043	14.4188	9.71351	17.1633	13.4809	23.8552	24.1051	33.7525
ENSMUSG00000040242	Fgfr1op2	chr6	+	146577202	146599198	regular	5.91301	3.69121	0	11.1056	5.61704	10.7916	7.17547	9.64358
ENSMUSG00000040249	Lrp1	chr10	-	127538160	127621148	regular	17.739	17.1872	9.71351	9.08644	8.23832	13.6315	11.6601	9.1614
ENSMUSG00000040297	Suco	chr1	-	161816113	161876682	regular	11.826	13.7267	9.71351	15.1441	13.4809	11.3596	12.3328	18.3228
ENSMUSG00000040312	Cchcr1	chr17	+	35517099	35531015	regular	29.5651	19.7249	0	23.2209	25.4639	30.6709	31.8412	17.8406
ENSMUSG00000040325	Dcaf1	chr9	+	106821873	106880992	regular	8.86952	22.378	38.854	21.2017	11.2341	22.7192	18.3871	21.2159
ENSMUSG00000040351	Ankib1	chr5	-	3689999	3802925	regular	17.739	9.34338	19.427	19.1825	11.2341	20.4473	15.0236	15.4297
ENSMUSG00000040356	Skiv2l	chr17	-	34839227	34850210	regular	11.826	49.0239	0	15.1441	17.2256	17.0394	20.4052	9.64358
ENSMUSG00000040365	Trim41	chr11	-	48806403	48817353	regular	14.7825	10.1508	0	6.05762	8.23832	3.40788	8.07241	4.82179
ENSMUSG00000040390	Map3k10	chr7	-	27656374	27674598	regular	11.826	2.88376	0	3.02881	7.48938	2.27192	9.19357	4.82179
ENSMUSG00000040407	Akap9	chr5	+	3928053	4081310	regular	35.4781	19.2635	0	20.1921	30.7065	40.8946	39.9136	44.8426
ENSMUSG00000040412	5330417C22Rik	chr3	-	108455693	108536536	regular	17.739	10.3815	0	5.04802	10.4851	6.81577	11.4359	5.78615
ENSMUSG00000040423	Rc3h1	chr1	+	160906417	160974978	regular	5.91301	16.7258	0	12.1152	5.99151	10.2236	13.454	9.1614
ENSMUSG00000040451	Sgms1	chr19	-	32122726	32389714	regular	141.912	93.7799	67.9945	98.9412	96.6131	79.5173	106.959	101.258
ENSMUSG00000040473	Cfap69	chr5	-	5579277	5664239	regular	11.826	11.9964	0	15.1441	14.2298	11.3596	10.9874	14.9475
ENSMUSG00000040481	Bptf	chr11	-	107033080	107132127	regular	87.9561	10.468	44.4879	30.278	32.2268	40.1335	24.3742	19.4077
ENSMUSG00000040506	Ambra1	chr2	+	91730133	91918849	regular	8.86952	25.6078	0	6.05762	12.732	12.4956	14.1267	12.0545
ENSMUSG00000040524	Zfp609	chr9	-	65692390	65827564	regular	2.95651	3.69121	0	10.096	9.7362	17.0394	11.4359	11.0901
ENSMUSG00000040548	Tex2	chr11	-	106502146	106613423	regular	29.5651	21.2245	38.854	24.2305	28.4597	29.535	34.7562	33.2703
ENSMUSG00000040549	Ckap5	chr2	+	91526761	91620664	regular	17.739	5.76752	0	12.1152	5.24257	3.40788	10.0905	7.71486
ENSMUSG00000040560	Wdr7	chr18	+	63708694	63989760	regular	35.4781	35.5279	29.1405	34.3265	42.6895	34.0788	40.1378	24.1089
ENSMUSG00000040562	Gstm2	chr3	-	107981701	107986453	regular	5.91301	11.5154	38.854	15.6489	13.4809	13.6315	3.02715	13.2599
ENSMUSG00000040565	Btaf1	chr19	+	36926078	37012752	regular	2.95651	8.53593	19.427	15.1441	9.7362	17.0394	9.64204	14.9475
ENSMUSG00000040576	Tmem270	chr5	-	134901592	134906733	regular	26.6086	27.7994	9.71351	18.1729	17.2256	15.9035	25.7868	11.0901
ENSMUSG00000040594	Ranbp17	chr11	-	33211794	33513746	regular	8.86952	36.22	0	26.2497	29.2086	21.5833	23.993	14.4654
ENSMUSG00000040629	Mael	chr1	-	166201200	166238747	regular	0	22.378	0	12.1152	5.99151	15.9035	13.2298	19.2872
ENSMUSG00000040649	Rimklb	chr6	-	122447295	122498761	regular	8.86952	5.99822	0	6.05762	8.23832	10.2236	11.8844	7.23268
ENSMUSG00000040651	Fam208a	chr14	+	27428833	27483555	regular	5.91301	1.1535	0	12.1152	8.23832	6.81577	10.0905	10.1258
ENSMUSG00000040652	Oaz2	chr9	+	65668000	65690300	regular	11.826	36.2581	0	16.1537	14.2298	11.9276	15.434	6.99159
ENSMUSG00000040669	Phc1	chr6	-	122317730	122340561	regular	59.1301	63.212	58.281	68.6531	46.4342	64.7498	65.4762	59.308
ENSMUSG00000040681	Hmgn1	chr16	-	96120617	96127729	regular	2.95651	1.84561	0	5.04802	12.3575	8.51971	3.69985	3.61634
ENSMUSG00000040687	Madd	chr2	-	91137359	91183837	regular	5.91301	7.84383	0	5.04802	7.48938	1.13596	8.07241	5.78615
ENSMUSG00000040690	Col16a1	chr4	+	130047839	130099283	regular	5.91301	9.45873	0	6.05762	6.74045	13.6315	6.0543	4.82179
ENSMUSG00000040699	Limd2	chr11	-	106156255	106160860	regular	29.5651	35.5279	9.71351	23.2209	25.4639	17.0394	33.4108	18.805
ENSMUSG00000040725	Hnrnpul1	chr7	-	25721164	25754757	regular	45.8259	20.071	48.5675	38.365	32.9533	24.9911	26.908	38.0921
ENSMUSG00000040729	Cep126	chr9	-	8076460	8134294	regular	5.91301	12.6885	9.71351	13.1249	2.99575	9.08769	8.52087	8.19704
ENSMUSG00000040731	Eif4h	chr5	-	134619720	134639490	regular	20.6955	9.92013	9.71351	28.2689	23.2171	21.5833	18.6114	18.805
ENSMUSG00000040761	Spen	chr4	-	141467889	141538597	regular	17.739	12.2271	0	19.1825	8.98726	19.8793	16.1448	18.3228
ENSMUSG00000040782	Rfwd2	chr1	+	159232319	159347640	regular	6.88866	10.5742	0	7.6528	9.98335	4.54384	8.73614	4.55177
ENSMUSG00000040785	Ttc3	chr16	+	94370617	94522117	regular	5.91301	4.49867	19.427	23.2209	8.98726	12.4956	12.5571	22.6624
ENSMUSG00000040794	C1qtnf4	chr2	+	90885859	90890525	regular	32.5216	27.7994	0	24.2305	16.4766	17.0394	25.1141	7.71486
ENSMUSG00000040812	Agbl2	chr2	+	90782726	90834437	regular	5.91301	81.322	0	17.1633	15.7277	10.2236	15.4721	10.1258
ENSMUSG00000040828	Catsperd	chr17	+	56628142	56664456	regular	2.95651	22.2626	0	9.08644	9.7362	3.40788	9.19357	6.7505
ENSMUSG00000040829	Zmynd15	chr11	+	70459432	70466202	regular	38.4346	32.5288	29.1405	36.3457	32.2044	23.8552	29.1504	19.7693
ENSMUSG00000040838	Gm11639	chr11	+	104685706	105117394	regular	17.739	10.7276	9.71351	35.3361	25.4639	21.5833	24.4414	27.4842
ENSMUSG00000040850	Psme4	chr11	+	30771725	30880361	regular	11.826	33.6823	9.71351	30.2881	30.7065	22.7192	26.6838	29.4129
ENSMUSG00000040852	Plekhh2	chr17	+	84511894	84622142	regular	53.2171	33.567	29.1405	38.365	38.9448	43.1665	45.7436	41.4674
ENSMUSG00000040859	Bsdc1	chr4	+	129461580	129488498	regular	2.95651	4.03726	0	6.05762	4.49363	10.2236	8.52087	8.19704
ENSMUSG00000040865	Ino80d	chr1	-	62958417	63114667	regular	8.86952	8.53593	0	14.1345	3.74469	5.6798	9.19357	9.64358
ENSMUSG00000040875	Osbpl10	chr9	+	114978568	115232225	regular	14.7825	7.61313	0	10.2374	9.7362	5.6798	8.29664	8.19704
ENSMUSG00000040913	Fbxw4	chr19	-	45578253	45660312	regular	11.826	15.457	0	14.1345	8.98726	11.3596	10.539	2.41089
ENSMUSG00000040928	S100pbp	chr4	-	129148004	129189727	regular	14.7825	8.30523	9.71351	8.07683	4.49363	11.3596	8.74511	9.64358
ENSMUSG00000040929	Rfx3	chr19	-	27761720	28011166	regular	124.173	96.2022	116.562	154.469	164.766	88.6049	155.618	172.62
ENSMUSG00000040936	Ulk4	chr9	-	120955350	121277197	regular	41.3911	56.0603	29.1405	39.3746	30.7065	31.8069	45.7436	29.8951
ENSMUSG00000040940	Arhgef1	chr7	+	24902911	24926594	regular	20.6955	7.38243	0	4.03842	10.4851	12.4956	8.29664	7.71486
ENSMUSG00000040943	Tet2	chr3	-	133463678	133545139	regular	2.95651	3.57586	0	4.03842	7.48938	3.40788	4.93314	4.82179
ENSMUSG00000040952	Rps19	chr7	+	24884370	24889806	regular	42.3667	33.3028	1.9427	43.1101	50.5234	47.1424	43.2143	18.2505
ENSMUSG00000041009	Iqcf4	chr9	-	106568318	106570996	regular	56.1736	23.6468	29.1405	55.5282	34.4512	30.6709	48.4344	29.8951
ENSMUSG00000041028	Ghitm	chr14	-	37120091	37135272	regular	5.91301	4.96007	0	6.05762	8.23832	5.6798	4.26044	4.33961
ENSMUSG00000041040	Fam117b	chr1	+	59913005	59985346	regular	17.739	19.8403	29.1405	26.2497	24.715	21.5833	26.4595	30.3773
ENSMUSG00000041112	Elmo1	chr13	+	20090595	20608353	regular	20.6955	13.3806	9.71351	17.1633	11.2341	9.08769	15.4721	13.501
ENSMUSG00000041144	Dnah7b	chr1	+	46066314	46373546	regular	56.1736	49.9663	9.71351	60.5762	74.2722	62.671	68.1289	60.3543
ENSMUSG00000041161	Otud3	chr4	-	138895378	138913945	regular	53.2171	10.4969	29.1405	26.2497	21.7192	21.5833	29.5988	31.8238
ENSMUSG00000041164	Zmiz2	chr11	+	6389073	6406158	regular	29.5651	46.2555	48.5675	27.2593	41.1916	23.8552	50.0041	29.8951
ENSMUSG00000041165	Spem1	chr11	-	69820875	69822180	regular	91.6517	95.9715	67.9945	135.287	88.3747	81.7892	132.298	118.134
ENSMUSG00000041215	Yeats2	chr16	+	20141062	20232573	regular	14.7825	21.6859	29.1405	18.1729	8.98726	13.6315	12.1086	15.9119
ENSMUSG00000041225	Arhgap12	chr18	-	6024426	6136098	regular	2.95651	10.1508	0	10.096	8.98726	10.2236	6.50277	14.4654
ENSMUSG00000041229	Phf8	chrX	+	151520671	151633859	regular	8.86952	14.6495	9.71351	7.06723	8.98726	10.2236	6.0543	11.0901
ENSMUSG00000041235	Chd7	chr4	+	8690405	8867659	regular	14.7825	8.65128	9.71351	6.05762	11.983	7.95173	16.5933	14.9475
ENSMUSG00000041258	Zfp236	chr18	-	82593592	82692883	regular	26.6086	24.9157	19.427	27.2593	14.2298	18.1754	22.4233	23.6268
ENSMUSG00000041264	Uspl1	chr5	+	149184349	149215434	regular	8.86952	8.07453	9.71351	4.03842	7.48938	4.54384	6.95124	4.98091
ENSMUSG00000041268	Dmxl2	chr9	-	54365157	54501626	regular	2.95651	7.72848	9.71351	4.03842	10.4851	3.40788	6.95124	5.78615
ENSMUSG00000041297	Cdk13	chr13	-	17710314	17805097	regular	20.6955	15.9184	0	15.2652	18.7235	13.6315	20.0689	23.1446
ENSMUSG00000041301	Cftr	chr6	+	18170686	18322768	regular	14.7825	15.3416	0	14.1345	13.4809	9.08769	10.7632	7.71486
ENSMUSG00000041323	Ak7	chr12	+	105705975	105782447	regular	14.7825	8.53593	9.71351	21.2017	21.7192	19.3113	19.7325	19.7693
ENSMUSG00000041328	Pcf11	chr7	-	92643542	92669934	regular	5.91301	13.496	19.427	12.1152	9.7362	12.4956	10.9874	14.9475
ENSMUSG00000041341	Atg2b	chr12	-	105616135	105685211	regular	14.7825	52.7151	9.71351	18.1729	21.7192	11.3596	22.5355	12.0545
ENSMUSG00000041343	Ankrd42	chr7	-	92581722	92637142	regular	23.6521	22.1473	19.427	25.2401	14.9788	30.6709	17.266	23.1446
ENSMUSG00000041399	1700013G24Rik	chr4	+	137453283	137455461	regular	14.7825	14.4188	0	14.1345	10.4851	5.6798	9.64204	10.1258
ENSMUSG00000041408	Wapl	chr14	+	34673927	34747983	regular	14.7825	9.11268	9.71351	21.2017	15.7277	20.4473	11.6601	20.2515
ENSMUSG00000041444	Arhgap32	chr9	+	32116135	32268446	regular	14.7825	16.6105	0	9.08644	14.2298	4.54384	8.96934	8.67922
ENSMUSG00000041453	Rpl21	chr5	+	146832889	146837032	regular	77.5492	18.8102	60.5151	92.8937	87.5509	93.8531	76.6228	70.6054
ENSMUSG00000041560	Nop53	chr7	-	15936182	15946074	regular	11.826	5.30612	0	8.07683	7.11492	11.9276	6.83912	5.06288
ENSMUSG00000041570	Camsap2	chr1	-	136268122	136346104	regular	23.6521	10.8429	19.427	8.07683	6.74045	9.08769	11.4359	10.6079
ENSMUSG00000041596	Nlrp5-ps	chr7	-	14530651	14622479	regular	82.7822	48.9086	29.1405	49.4706	61.413	49.4143	59.8703	59.5491
ENSMUSG00000041629	Fam104a	chr11	-	113661318	113684155	regular	19.2173	23.2431	9.71351	11.6104	14.2298	19.8793	15.0236	12.7777
ENSMUSG00000041638	Gcn1l1	chr5	+	115565253	115622654	regular	14.7825	12.5155	0	9.59124	4.11916	12.4956	8.40876	9.40249
ENSMUSG00000041642	Kif21b	chr1	+	136131388	136177998	regular	41.3911	82.7062	29.1405	47.4514	44.9363	39.7586	55.8341	46.2892
ENSMUSG00000041645	Ddx24	chr12	-	103407981	103425830	regular	5.91301	5.30612	0	3.02881	8.98726	9.08769	9.86627	8.67922
ENSMUSG00000041650	Pcca	chr14	+	122534323	122891100	regular	41.3911	55.5989	48.5675	42.4034	40.4427	34.0788	36.5501	31.3416
ENSMUSG00000041673	Lrrc18	chr14	+	32991381	33015291	regular	35.4781	37.8349	48.5675	42.4034	30.7065	40.8946	38.1197	33.7525
ENSMUSG00000041702	Btbd7	chr12	-	102780796	102878471	regular	41.3911	29.6451	38.854	25.2401	19.4724	34.0788	27.5067	25.5555
ENSMUSG00000041720	Pi4ka	chr16	-	17280350	17406314	regular	53.4241	135.421	20.0098	47.4514	51.8041	48.9372	52.4706	45.807
ENSMUSG00000041740	Rnf10	chr5	-	115241411	115272898	regular	2.95651	13.6113	9.71351	10.096	16.4766	19.3113	12.1086	8.67922
ENSMUSG00000041757	Plekha6	chr1	+	133164209	133303435	regular	2.95651	11.7657	0	7.06723	8.23832	13.6315	9.41781	5.78615
ENSMUSG00000041763	Tpp2	chr1	+	43933646	44003000	regular	11.826	13.1499	19.427	7.06723	12.732	9.08769	10.9874	21.2159
ENSMUSG00000041841	Rpl37	chr15	+	5116644	5119140	regular	8.86952	7.55545	9.71351	16.1537	16.1022	13.6315	8.63299	16.153
ENSMUSG00000041846	Ppp4r3a	chr12	-	101039408	101083702	regular	2.95651	5.19077	0	6.05762	10.4851	4.54384	7.62394	12.0545
ENSMUSG00000041852	Tcf20	chr15	-	82808628	82912134	regular	85.7387	63.212	116.562	95.9124	70.4002	74.9734	102.475	82.4526
ENSMUSG00000041870	Ankrd13a	chr5	+	114774676	114806200	regular	2.95651	17.5333	9.71351	17.1633	9.7362	13.6315	9.19357	14.9475
ENSMUSG00000041890	Git2	chr5	-	114727406	114775517	regular	5.91301	5.42147	0	6.05762	6.74045	9.08769	8.74511	17.8406
ENSMUSG00000041895	Wipi1	chr11	-	109573330	109611967	regular	17.739	20.9938	9.71351	13.1249	5.99151	7.95173	10.7632	9.64358
[truncated: 898 more rows]

## Sheet: HS548_p_values
HS548_p_values		HS548_p_values		HS548_p_values		HS548_p_values		HS548_p_values		HS548_p_values
Ens_ID	Gene	Chrom	Strand	Start	End	RNA_type	logFC.x	logFC.y	logCPM	LR	PValue	FDR
ENSMUSG00000032423	Syncrip	chr9	-	88447008	88482574	regular	2.68964	2.70882	2.94196	26.4118	2.75848e-07	0.000798305
ENSMUSG00000057098	Ebf1	chr11	+	44617316	45008091	regular	2.41758	2.41868	3.41702	22.3136	2.3156e-06	0.00335068
ENSMUSG00000004980	Hnrnpa2b1	chr6	-	51460931	51469894	regular	1.76721	1.77839	3.94998	17.8656	2.37074e-05	0.0218556
ENSMUSG00000071550	Cfap44	chr16	+	44394795	44482428	regular	1.78007	1.80666	3.14607	17.4047	3.02082e-05	0.0218556
ENSMUSG00000029076	Sdf4	chr4	+	155992871	156013610	regular	2.26941	2.26879	2.7295	16.3677	5.21679e-05	0.0269652
ENSMUSG00000022443	Myh9	chr15	-	77760586	77842175	regular	1.63041	1.63224	4.11201	16.2365	5.59058e-05	0.0269652
ENSMUST00000046656	Tasp1	chr2	-	140008698	140057499	circular	1.63854	1.63807	3.62324	14.8951	0.000113657	0.0469891
ENSMUSG00000037674	Rfx7	chr9	+	72532239	72622937	regular	-1.59472	-1.55895	3.97133	14.3117	0.000154903	0.0525514
ENSMUSG00000053774	Ubxn7	chr16	+	32332251	32393747	regular	1.95426	1.99011	2.52552	14.04	0.000178964	0.0525514
ENSMUSG00000063409	Lrrc43	chr5	+	123489304	123508205	regular	1.93176	1.9351	2.76424	13.9271	0.000190042	0.0525514
ENSMUSG00000025983	Ccdc150	chr1	+	54250682	54368727	regular	1.93311	1.87491	3.4597	13.8225	0.000200919	0.0525514
ENSMUSG00000024008	Cpne5	chr17	-	29156549	29237797	regular	-1.60321	-1.54607	3.71403	13.6065	0.000225409	0.0525514
ENSMUSG00000019850	Tnfaip3	chr10	-	19000909	19015657	regular	1.54151	1.56955	3.30462	13.5198	0.000236064	0.0525514
ENSMUSG00000029204	Rhoh	chr5	+	65861212	65896700	regular	1.70369	1.68796	2.68761	12.843	0.000338736	0.0700216
ENSMUSG00000027344	Fsip1	chr2	-	118204887	118256966	regular	1.43279	1.42413	3.14513	12.4545	0.000416985	0.0750414
ENSMUSG00000091971	Hspa1a	chr17	-	34969189	34972156	regular	1.67767	1.66571	3.30161	12.3688	0.000436573	0.0750414
ENSMUSG00000101855	1700010N08Rik	chr7	+	38791660	38860532	regular	-1.47362	-1.45472	4.85534	12.3507	0.00044081	0.0750414
ENSMUSG00000106106	CT010467.1	chr17	-	39846352	39848827	regular	-3.59131	-3.59131	21.5729	12.0835	0.000508707	0.0799007
ENSMUST00000168527	Dennd1b	chr1	+	139133670	139144000	circular	1.79263	1.75129	3.34411	11.9971	0.000532831	0.0799007
ENSMUSG00000053819	Camk2d	chr3	+	126596301	126846326	regular	1.52167	1.51807	3.738	11.9306	0.000552182	0.0799007
ENSMUSG00000020580	Rock2	chr12	+	16894894	16987823	regular	1.58045	1.55987	2.63811	11.8045	0.000590879	0.0814288
ENSMUSG00000058587	Tmod3	chr9	-	75497706	75559657	regular	1.45864	1.46867	3.30569	11.4555	0.000712827	0.0930936
ENSMUSG00000029439	Sfswap	chr5	+	129501220	129571384	regular	1.64456	1.6887	2.64445	11.3863	0.000739859	0.0930936
ENSMUSG00000026832	Cytip	chr2	-	58129136	58195532	regular	1.38037	1.40329	2.92453	11.1272	0.000850728	0.102584
ENSMUSG00000020863	Luc7l3	chr11	-	94287889	94321988	regular	1.53555	1.50891	2.78612	11.0447	0.00088939	0.102956
ENSMUSG00000021188	Trip11	chr12	-	101834042	101913267	regular	1.25235	1.28106	3.53916	10.953	0.000934534	0.104021
ENSMUSG00000034892	Rps29	chr12	-	69157721	69159186	regular	-1.28009	-1.26683	3.73577	10.5367	0.00117026	0.125434
ENSMUSG00000097589	Dleu2	chr14	-	61602838	61682373	regular	1.58798	1.59684	2.53601	10.4158	0.00124944	0.129139
ENSMUSG00000026305	Lrrfip1	chr1	+	90998736	91128944	regular	1.55773	1.56719	2.70894	9.74993	0.00179329	0.170443
ENSMUSG00000043962	Thrap3	chr4	-	126164081	126202760	regular	1.31583	1.33976	3.51334	9.6756	0.00186731	0.170443
ENSMUSG00000026094	Stk17b	chr1	-	53755505	53785224	regular	1.24263	1.239	3.53213	9.62587	0.00191856	0.170443
ENSMUSG00000054387	Mdm4	chr1	-	132959483	133030561	regular	1.15045	1.11991	3.72687	9.61852	0.00192625	0.170443
ENSMUSG00000002107	Celf2	chr2	-	6539693	7509563	regular	1.17119	1.1659	4.09295	9.6021	0.00194355	0.170443
ENSMUSG00000015932	Dstn	chr2	+	143915319	143943324	regular	1.77846	1.77626	2.68044	9.48526	0.00207129	0.170443
ENSMUSG00000038855	Itpkb	chr1	+	180330484	180424802	regular	1.20851	1.20513	3.78993	9.43311	0.00213102	0.170443
ENSMUSG00000013629	Cad	chr5	+	31054779	31078479	regular	-1.20675	-1.22617	3.24707	9.40548	0.00216337	0.170443
ENSMUSG00000034042	Gpbp1l1	chr4	+	116557657	116593882	regular	1.3838	1.3954	3.10301	9.34506	0.00223587	0.170443
ENSMUSG00000027012	Dync1i2	chr2	+	71211705	71263303	regular	1.47513	1.45832	2.61355	9.3433	0.00223803	0.170443
ENSMUSG00000032400	Zwilch	chr9	-	64137143	64173104	regular	-1.27196	-1.25126	5.06908	9.15433	0.0024813	0.184125
ENSMUSG00000032185	Carm1	chr9	+	21546893	21592623	regular	-1.2301	-1.21583	4.21849	9.02917	0.00265704	0.191556
ENSMUSG00000022255	Mtdh	chr15	+	34082693	34145624	regular	1.20629	1.20609	3.78454	8.98855	0.00271677	0.191556
ENSMUSG00000024974	Smc3	chr19	+	53600397	53645833	regular	1.21159	1.21803	3.73137	8.88263	0.00287896	0.191556
ENSMUSG00000028582	Cc2d1b	chr4	+	108619939	108634123	regular	-2.03818	-1.84889	4.18643	8.84902	0.00293247	0.191556
ENSMUSG00000031751	Amfr	chr8	-	93971587	94012842	regular	-1.5156	-1.38905	3.65569	8.84753	0.00293485	0.191556
ENSMUSG00000022533	Atp13a3	chr16	-	30312422	30388837	regular	1.61652	1.61626	2.42303	8.79756	0.00301634	0.191556
ENSMUSG00000026395	Ptprc	chr1	-	138062860	138175708	regular	1.28955	1.27582	4.39004	8.78044	0.00304478	0.191556
ENSMUSG00000027620	Rbm39	chr2	-	156147238	156180238	regular	1.13198	1.12771	4.04607	8.70548	0.00317254	0.195348
ENSMUSG00000075415	Fnbp1	chr2	-	31026205	31142008	regular	1.30082	1.28813	3.12849	8.63139	0.00330419	0.198344
ENSMUSG00000027722	Spata5	chr3	+	37419895	37579096	regular	1.33628	1.34599	2.66758	8.60182	0.00335827	0.198344
ENSMUSG00000007850	Hnrnph1	chr11	+	50376989	50386528	regular	1.15731	1.16836	3.95566	8.50205	0.00354746	0.200678
ENSMUSG00000056537	Rlim	chrX	-	103957162	103981284	regular	1.82121	1.66825	3.24881	8.49896	0.0035535	0.200678
ENSMUSG00000049506	Sppl2c	chr11	+	104186326	104191163	regular	-1.04782	-1.05083	3.75578	8.46087	0.00362869	0.200678
ENSMUSG00000024306	Ccdc178	chr18	-	21810896	22171396	regular	1.60224	1.5503	3.07554	8.42713	0.00369664	0.200678
ENSMUSG00000052512	Nav2	chr7	+	48908715	49610090	regular	-1.15416	-1.15666	3.36964	8.37129	0.00381195	0.200678
ENSMUSG00000040524	Zfp609	chr9	-	65692390	65827564	regular	1.2613	1.2688	3.33503	8.36937	0.00381599	0.200678
ENSMUSG00000053332	Gas5	chr1	+	161034421	161038539	regular	1.44449	1.44321	2.36823	8.28079	0.00400667	0.200678
ENSMUSG00000098178	Gm42418	chr17	+	39846957	39848788	regular	-4.90768	-4.90762	15.0158	8.27512	0.00401919	0.200678
ENSMUSG00000032869	Psmf1	chr2	-	151715811	151744186	regular	-1.07689	-1.06578	4.01494	8.25497	0.00406405	0.200678
ENSMUSG00000079235	Ccdc13	chr9	-	121797626	121839461	regular	1.16407	1.16408	3.4146	8.24288	0.00409123	0.200678
ENSMUSG00000021767	Kat6b	chr14	+	21481433	21672478	regular	1.02539	1.03915	4.07478	8.15496	0.00429435	0.205822
ENSMUSG00000049295	Zfp219	chr14	-	52006076	52020733	regular	-1.54928	-1.46264	3.4387	8.04397	0.00456555	0.205822
ENSMUSG00000026034	Clk1	chr1	-	58410188	58424066	regular	1.12372	1.14633	3.57988	8.03719	0.00458266	0.205822
ENSMUSG00000033228	Scaf11	chr15	-	96411698	96460843	regular	1.49714	1.49739	2.47885	8.02807	0.00460579	0.205822
ENSMUSG00000091028	Gm10722	chr9	+	3000921	3002330	regular	-2.76026	-2.64166	5.12059	8.00624	0.00466166	0.205822
ENSMUSG00000078578	Ube2d3	chr3	+	135438148	135468198	regular	1.1344	1.14314	4.41464	7.9961	0.00468781	0.205822
ENSMUSG00000031207	Msn	chrX	+	96096041	96168552	regular	1.34	1.32845	3.31509	7.98286	0.00472224	0.205822
ENSMUSG00000043003	Rasef	chr4	-	73714578	73790994	regular	1.2451	1.25316	2.85255	7.96182	0.00477743	0.205822
ENSMUSG00000028121	Bcar3	chr3	+	122294135	122530191	regular	1.26368	1.30592	2.63176	7.9397	0.00483617	0.205822
ENSMUSG00000035621	Midn	chr10	+	80148271	80158368	regular	-1.47157	-1.39628	5.20598	7.87386	0.00501546	0.207501
ENSMUSG00000030016	Zfp638	chr6	+	83867108	83989550	regular	1.35915	1.37492	2.89929	7.85459	0.00506917	0.207501
ENSMUSG00000021910	Nisch	chr14	-	31170929	31216946	regular	1.54165	1.52925	2.78357	7.77806	0.00528846	0.207501
ENSMUSG00000046755	Kif2b	chr11	-	91575314	91577558	regular	1.26723	1.26732	3.22581	7.77248	0.00530482	0.207501
ENSMUSG00000042228	Lyn	chr4	+	3678114	3813122	regular	1.23776	1.23614	3.37719	7.7559	0.00535373	0.207501
ENSMUSG00000003847	Nfat5	chr8	+	107293469	107379517	regular	1.06544	1.09254	3.75063	7.75078	0.00536895	0.207501
ENSMUSG00000038860	Garnl3	chr2	-	32986223	33131654	regular	-1.11876	-1.0921	3.83045	7.73857	0.00540535	0.207501
ENSMUSG00000027763	Mbnl1	chr3	+	60472829	60629750	regular	1.31666	1.35493	3.7616	7.72397	0.00544924	0.207501
ENSMUSG00000092341	Malat1	chr19	-	5795689	5802672	regular	1.07759	1.07826	8.50167	7.68861	0.00555705	0.208607
ENSMUSG00000000823	Zfp512b	chr2	-	181582102	181592803	regular	-1.20389	-1.19854	3.04186	7.65176	0.0056717	0.208607
ENSMUSG00000025793	Hgs	chr11	+	120467634	120483984	regular	-1.07007	-1.05404	4.35149	7.64451	0.00569453	0.208607
ENSMUST00000066715	Zbtb48	chr4	-	152020189	152020708	circular	-1.05703	-1.05846	3.76397	7.61438	0.00579046	0.20947
ENSMUSG00000028820	Sfpq	chr4	+	127021323	127037013	regular	1.19247	1.18439	3.68599	7.54719	0.00601037	0.210994
ENSMUSG00000021838	Samd4	chr14	+	46882853	47105815	regular	-0.915192	-0.930332	3.97524	7.52684	0.00607865	0.210994
ENSMUSG00000030265	Kras	chr6	-	145216698	145250239	regular	1.40086	1.40319	2.78473	7.51293	0.00612575	0.210994
ENSMUSG00000047441	Antxrl	chr14	+	34052706	34076405	regular	-0.968927	-0.97224	3.54652	7.50545	0.00615127	0.210994
ENSMUSG00000041895	Wipi1	chr11	-	109573330	109611967	regular	-0.960446	-0.966489	3.71975	7.49207	0.00619713	0.210994
ENSMUSG00000028207	Asph	chr4	-	9448068	9669344	regular	1.23544	1.2489	3.22723	7.45316	0.00633252	0.213097
ENSMUSG00000022201	Zfr	chr15	+	12117830	12185683	regular	1.4436	1.32935	3.82512	7.3762	0.00660926	0.219853
ENSMUSG00000004018	Fancl	chr11	+	26386134	26471876	regular	-0.972246	-0.973288	3.96202	7.28232	0.00696365	0.224814
ENSMUSG00000046434	Hnrnpa1	chr15	+	103240431	103244955	regular	1.44387	1.45958	2.53208	7.24425	0.00711284	0.224814
ENSMUSG00000029014	Dnajc2	chr5	-	21757266	21785251	regular	1.27862	1.24971	2.59194	7.19591	0.007307	0.224814
ENSMUSG00000065773	Rnu1b6	chr3	-	96460023	96460189	regular	-2.27717	-2.001	4.5641	7.19237	0.00732143	0.224814
ENSMUSG00000095701	Gm24830	chr3	+	96328424	96328590	regular	-2.27717	-2.001	4.5641	7.19237	0.00732143	0.224814
ENSMUSG00000096838	Gm26232	chr3	+	96450445	96450611	regular	-2.27717	-2.001	4.5641	7.19237	0.00732143	0.224814
ENSMUSG00000013663	Pten	chr19	+	32757496	32826160	regular	0.992872	0.982229	3.53355	7.17851	0.00737819	0.224814
ENSMUSG00000025558	Dock9	chr14	-	121542045	121797837	regular	-1.14413	-1.10375	3.58593	7.17811	0.00737986	0.224814
ENSMUSG00000064923	Gm22042	chr4	-	51812482	51812647	regular	-2.26152	-1.97519	4.49271	7.14726	0.00750786	0.226331
ENSMUSG00000054901	Arhgef33	chr17	+	80307406	80400081	regular	1.02623	1.06936	3.47176	7.07074	0.00783527	0.228392
ENSMUSG00000094812	Gm22614	chr3	+	96488728	96488893	regular	-2.26467	-1.97839	4.51742	7.06466	0.00786191	0.228392
ENSMUSG00000095260	Gm25890	chr3	-	96486554	96486719	regular	-2.26467	-1.97839	4.51742	7.06466	0.00786191	0.228392
ENSMUSG00000031786	Drc7	chr8	+	95055102	95078141	regular	1.0765	1.10695	3.13045	7.02333	0.00804544	0.228392
ENSMUSG00000066406	Akap13	chr7	+	75455533	75754609	regular	1.0147	1.01116	4.4348	7.0157	0.0080798	0.228392
ENSMUSG00000029202	Pds5a	chr5	-	65605720	65698273	regular	1.23171	1.22868	3.24073	6.99836	0.00815846	0.228392
ENSMUSG00000012114	Med15	chr16	-	17651220	17722930	regular	-1.10199	-1.092	3.30162	6.9972	0.00816373	0.228392
ENSMUSG00000036893	Ehmt1	chr2	-	24789927	24919614	regular	1.2728	1.2523	2.46344	6.98761	0.0082076	0.228392
ENSMUSG00000036478	Btg1	chr10	+	96617005	96622809	regular	1.04435	1.04559	3.86513	6.91143	0.00856466	0.23152
ENSMUSG00000051329	Nup160	chr2	+	90677214	90736328	regular	-0.96664	-0.969393	3.76901	6.89498	0.00864382	0.23152
ENSMUSG00000035202	Lars2	chr9	+	123366926	123462666	regular	-4.25258	-4.25451	10.347	6.89045	0.00866575	0.23152
ENSMUSG00000024740	Ddb1	chr19	+	10605624	10629813	regular	-0.980308	-0.973342	3.89702	6.87707	0.00873088	0.23152
ENSMUSG00000029823	Luc7l2	chr6	+	38551333	38609470	regular	0.962368	0.959158	4.89622	6.86974	0.00876673	0.23152
ENSMUSG00000020585	Laptm4a	chr12	+	8921663	8938742	regular	-1.38841	-1.24282	3.68383	6.86297	0.00880001	0.23152
ENSMUSG00000035133	Arhgap5	chr12	+	52503971	52571975	regular	2.3134	1.89295	3.22455	6.78094	0.00921364	0.240219
ENSMUSG00000024006	Stk38	chr17	-	28970884	29007945	regular	1.122	1.10777	3.14931	6.73518	0.00945299	0.242881
ENSMUSG00000002763	Pex6	chr17	+	46711462	46725541	regular	-2.93022	-2.88191	7.84302	6.72941	0.00948361	0.242881
ENSMUSG00000027309	4930402H24Rik	chr2	-	130706199	130906406	regular	-1.15689	-1.13021	5.15562	6.67562	0.00977405	0.248124
ENSMUSG00000034647	Ankrd12	chr17	-	65967500	66077089	regular	1.11274	1.11394	3.64533	6.64968	0.00991739	0.248374
ENSMUSG00000030671	Pde3b	chr7	+	114415280	114539251	regular	0.985179	0.999043	3.89409	6.64283	0.00995556	0.248374
ENSMUSG00000030533	Unc45a	chr7	-	80325291	80341005	regular	-1.83058	-1.697	5.79744	6.60534	0.0101674	0.25149
ENSMUSG00000061298	Agbl4	chr4	+	110397660	111664324	regular	-0.910544	-0.915023	5.06299	6.57982	0.0103141	0.252793
ENSMUSG00000090558	Gm17202	chr5	-	107404822	107431910	regular	-1.16114	-1.10819	4.60437	6.56321	0.0104108	0.252793
ENSMUSG00000036461	Elf1	chr14	+	79481193	79582494	regular	1.25076	1.24977	2.76015	6.55107	0.0104821	0.252793
ENSMUSG00000093834	Rnu1b2	chr3	+	96374020	96374185	regular	-2.27073	-1.96606	4.58933	6.51079	0.0107222	0.25314
ENSMUSG00000095580	Rnu1b1	chr3	-	96359952	96360117	regular	-2.27073	-1.96606	4.58933	6.51079	0.0107222	0.25314
ENSMUSG00000063286	Gm8995	chr7	-	106504238	106511671	regular	0.955914	0.936723	3.34667	6.49644	0.0108091	0.25314
ENSMUSG00000027968	Larp7	chr3	-	127536713	127553349	regular	1.21823	1.21734	3.02892	6.47553	0.010937	0.25314
ENSMUSG00000031592	Pcm1	chr8	+	41239751	41332344	regular	0.90416	0.921159	3.94989	6.46514	0.0110011	0.25314
ENSMUSG00000023403	Stk31	chr6	+	49395603	49469501	regular	1.08179	1.07518	2.886	6.46188	0.0110213	0.25314
ENSMUSG00000079005	Gm14147	chr2	+	151098244	151103818	regular	-0.922844	-0.926751	4.39269	6.4323	0.0112063	0.255363
ENSMUSG00000062732	Lypd4	chr7	-	24864619	24869941	regular	-1.01482	-1.01216	3.32709	6.37291	0.0115875	0.261412
ENSMUSG00000025862	Stag2	chrX	+	42149316	42277185	regular	1.41986	1.38196	2.82268	6.363	0.0116524	0.261412
ENSMUSG00000036552	Ermard	chr17	+	14978863	15064232	regular	-0.925738	-0.894376	3.57638	6.33463	0.0118403	0.261994
ENSMUSG00000049354	Dcaf7	chr11	+	106036871	106059324	regular	1.10365	1.12713	2.64762	6.32967	0.0118734	0.261994
ENSMUSG00000037922	Bank1	chr3	-	136053362	136326066	regular	1.05426	1.09124	3.47696	6.31828	0.01195	0.261994
ENSMUSG00000065176	Rnu12	chr15	+	83149643	83149794	regular	-2.09676	-1.92755	5.69184	6.29763	0.01209	0.26307
ENSMUSG00000109170	Gm45086	chr7	-	48724379	48726822	regular	-0.994713	-0.992016	6.71885	6.28129	0.012202	0.263526
ENSMUSG00000032497	Lrrfip2	chr9	+	111117591	111225668	regular	0.887977	0.905236	4.24729	6.22401	0.0126029	0.265972
ENSMUSG00000021339	Mrs2	chr13	-	24987482	25020379	regular	-0.930367	-0.947965	3.29775	6.22186	0.0126183	0.265972
ENSMUSG00000002968	Med25	chr7	-	44876764	44892712	regular	-0.989707	-0.977374	3.68047	6.20986	0.012704	0.265972
ENSMUSG00000065701	Rny1	chr6	-	47788068	47788180	regular	-2.64946	-2.43279	5.11375	6.18905	0.0128543	0.265972
ENSMUSG00000096243	Gm24265	chr5	+	115489458	115489599	regular	-2.10607	-2.09463	8.79029	6.14197	0.013201	0.265972
ENSMUSG00000061322	Dnaic1	chr4	+	41569774	41638158	regular	-1.05047	-1.03018	4.77598	6.14183	0.0132021	0.265972
ENSMUSG00000043633	Fam221b	chr4	-	43659621	43669145	regular	1.15206	1.15911	3.01143	6.12239	0.013348	0.265972
ENSMUSG00000040407	Akap9	chr5	+	3928053	4081310	regular	0.894824	0.89743	5.01078	6.10505	0.0134796	0.265972
ENSMUSG00000037071	Scd1	chr19	-	44394450	44407709	regular	0.986992	0.986893	3.87943	6.10309	0.0134946	0.265972
ENSMUSG00000090877	Hspa1b	chr17	-	34956435	34959238	regular	1.07274	1.06782	3.60926	6.09922	0.0135242	0.265972
ENSMUSG00000031728	Zfp821	chr8	+	109705545	109724932	regular	-0.811122	-0.828533	3.8242	6.08348	0.0136452	0.265972
ENSMUSG00000063511	Snrnp70	chr7	-	45376452	45395742	regular	1.22633	1.17731	3.48627	6.07092	0.0137426	0.265972
ENSMUSG00000022637	Cblb	chr16	+	52031224	52208048	regular	0.998094	1.02933	3.66724	6.05985	0.0138289	0.265972
ENSMUSG00000047675	Rps8	chr4	-	117153826	117156243	regular	0.967192	0.966884	4.01378	6.043	0.0139616	0.265972
ENSMUSG00000033016	Nfatc1	chr18	-	80606204	80713071	regular	0.905756	0.920041	3.85779	6.03588	0.0140179	0.265972
ENSMUSG00000064289	Tank	chr2	+	61578584	61654171	regular	1.26734	1.25501	2.94743	6.03285	0.014042	0.265972
ENSMUSG00000024283	Wac	chr18	+	7868831	7973547	regular	1.28871	1.27778	2.84262	6.02898	0.0140729	0.265972
ENSMUSG00000000787	Ddx3x	chrX	+	13280969	13294052	regular	1.32283	1.24816	3.39469	6.02407	0.0141121	0.265972
ENSMUSG00000092274	Neat1	chr19	-	5824707	5845478	regular	0.876686	0.870181	6.72288	6.01868	0.0141553	0.265972
ENSMUSG00000054277	Arfgap3	chr15	-	83299738	83350247	regular	-0.857691	-0.869666	3.77856	6.01407	0.0141923	0.265972
ENSMUSG00000035845	Alg12	chr15	-	88805243	88819318	regular	-0.971944	-0.960567	4.90913	5.99497	0.0143467	0.265972
ENSMUSG00000043629	1700019D03Rik	chr1	-	52922323	53020179	regular	-0.82782	-0.856314	3.46828	5.99162	0.014374	0.265972
ENSMUSG00000020076	Ddx50	chr10	-	62615894	62651218	regular	0.933498	0.97768	3.13331	5.98488	0.014429	0.265972
ENSMUSG00000034928	Rnf44	chr13	-	54679398	54693907	regular	-0.843669	-0.840965	5.45964	5.93324	0.0148579	0.271427
ENSMUSG00000042541	Sem1	chr6	-	6557293	6578663	regular	1.40733	1.41089	2.27835	5.92677	0.0149125	0.271427
ENSMUSG00000027439	Gzf1	chr2	+	148681022	148692949	regular	-0.799074	-0.805136	3.69892	5.88203	0.0152961	0.276669
ENSMUSG00000021709	Erbin	chr13	-	103818786	103920514	regular	0.87855	0.9027	3.74831	5.86849	0.0154142	0.277073
ENSMUSG00000023927	Satb1	chr17	-	51736186	51833290	regular	0.974096	0.984305	3.94366	5.79446	0.0160767	0.287198
ENSMUSG00000041645	Ddx24	chr12	-	103407981	103425830	regular	0.972192	0.944931	3.02487	5.77948	0.0162143	0.287879
ENSMUSG00000031393	Mecp2	chrX	-	74026591	74135363	regular	1.28729	1.27942	2.83178	5.75104	0.0164789	0.290792
ENSMUSG00000086324	Gm15564	chr16	-	35966751	35983230	regular	-4.0167	-4.03067	8.51495	5.71446	0.0168257	0.291717
ENSMUSG00000032216	Nedd4	chr9	+	72662345	72749852	regular	-0.903329	-0.913082	3.41258	5.71002	0.0168683	0.291717
ENSMUSG00000008763	Man1a2	chr3	-	100562207	100685503	regular	1.01422	1.00237	4.25105	5.66546	0.0173022	0.291717
ENSMUSG00000029629	Phf14	chr6	+	11907808	12081205	regular	1.43401	1.31341	3.12167	5.66181	0.0173382	0.291717
ENSMUSG00000002658	Gtf2f1	chr17	-	57003404	57011288	regular	-0.822207	-0.811676	4.10747	5.66016	0.0173545	0.291717
ENSMUSG00000094377	Gm24407	chr5	+	115490253	115490394	regular	-2.03735	-2.02227	8.7012	5.65776	0.0173783	0.291717
ENSMUSG00000079006	Gm14151	chr2	-	151086785	151092350	regular	-0.883276	-0.882251	4.42382	5.65523	0.0174033	0.291717
ENSMUSG00000027422	Rrbp1	chr2	-	143947394	144011263	regular	1.03848	1.01666	4.02005	5.63058	0.0176498	0.291717
ENSMUSG00000015340	Cybb	chrX	-	9435251	9487771	regular	1.23822	1.24273	3.24889	5.62959	0.0176597	0.291717
ENSMUSG00000015733	Capza2	chr6	+	17636233	17666972	regular	1.28298	1.28555	2.49805	5.62698	0.0176861	0.291717
ENSMUSG00000037278	Tmem97	chr11	-	78541816	78550777	regular	-0.900384	-0.891536	3.84297	5.61115	0.0178466	0.291717
ENSMUSG00000031902	Nfatc3	chr8	+	106058839	106130537	regular	1.00696	1.00215	3.29394	5.61012	0.017857	0.291717
ENSMUSG00000079641	Rpl39	chrX	-	37082519	37085402	regular	-1.00915	-0.995515	3.29115	5.60822	0.0178764	0.291717
ENSMUSG00000043059	Zfp513	chr5	-	31198980	31202303	regular	-1.02949	-1.00951	4.70912	5.60176	0.0179425	0.291717
ENSMUSG00000048578	Mlec	chr5	-	115142980	115158179	regular	1.08231	1.08876	3.0671	5.57212	0.0182487	0.294672
ENSMUSG00000057110	Cntrl	chr2	+	35109491	35178822	regular	1.06474	1.08529	3.04523	5.54599	0.0185231	0.294672
ENSMUSG00000073725	Lmbrd1	chr1	+	24678629	24766301	regular	1.0786	1.07753	3.17051	5.53945	0.0185924	0.294672
ENSMUSG00000026977	2007-03-01	chr2	+	60209886	60250676	regular	2.48329	1.82569	2.82516	5.53075	0.0186851	0.294672
ENSMUSG00000096205	Gm22068	chr11	+	87426715	87426879	regular	-2.46975	-2.26377	5.83338	5.51068	0.0189007	0.294672
ENSMUSG00000095969	Rnu1a1	chr11	+	87422866	87423030	regular	-2.46102	-2.25469	5.83108	5.50891	0.0189198	0.294672
ENSMUSG00000096659	Gm25679	chr12	-	54719162	54719326	regular	-2.4726	-2.26502	5.82934	5.47632	0.0192758	0.294672
ENSMUSG00000095616	Gm26244	chr18	-	10150976	10151140	regular	-2.46984	-2.26233	5.82467	5.47577	0.0192819	0.294672
ENSMUSG00000064941	Gm23238	chr19	+	18732740	18732904	regular	-2.47577	-2.2646	5.79204	5.47403	0.019301	0.294672
ENSMUSG00000093815	Gm26444	chr12	+	54729601	54729765	regular	-2.47157	-2.26384	5.82946	5.46963	0.0193497	0.294672
ENSMUSG00000094826	Gm23804	chr12	+	54714217	54714381	regular	-2.47157	-2.26384	5.82946	5.46963	0.0193497	0.294672
ENSMUSG00000096206	Gm22317	chr12	-	54738458	54738622	regular	-2.46982	-2.26267	5.82973	5.46414	0.0194106	0.294672
ENSMUSG00000096214	Gm22634	chr12	+	54710307	54710471	regular	-2.4688	-2.26149	5.82986	5.45747	0.0194848	0.294672
ENSMUSG00000094306	Gm24924	chr18	-	14647766	14647930	regular	-2.4646	-2.2579	5.8257	5.45166	0.0195498	0.294672
ENSMUSG00000095590	Gm24305	chr12	-	54734554	54734718	regular	-2.4726	-2.2604	5.78252	5.43734	0.0197106	0.295557
ENSMUSG00000032712	2810474O19Rik	chr6	+	149309413	149335663	regular	1.41304	1.39607	2.5982	5.42636	0.019835	0.295889
ENSMUSG00000048076	Arf1	chr11	-	59211411	59228270	regular	1.17633	1.2408	3.13238	5.41513	0.019963	0.296058
ENSMUSG00000023852	Chd1	chr17	+	15704966	17394898	regular	0.935223	0.953054	3.10015	5.40746	0.0200509	0.296058
ENSMUSG00000036779	Papd5	chr8	+	88199212	88259722	regular	1.0152	1.03477	3.16159	5.38914	0.0202624	0.297662
ENSMUSG00000033039	Micall1	chr15	+	79108971	79136897	regular	-0.832719	-0.835972	4.00457	5.37096	0.0204747	0.299261
ENSMUSG00000039990	Edrf1	chr7	+	133637542	133672971	regular	-1.02952	-0.985573	4.02758	5.3523	0.020695	0.299545
ENSMUSG00000061525	4921509C19Rik	chr2	-	151470541	151476153	regular	-1.11895	-1.03962	4.45566	5.34619	0.0207676	0.299545
ENSMUSG00000024513	Mbd2	chr18	+	70568188	70626131	regular	1.14892	1.11948	3.2761	5.33487	0.0209029	0.299545
ENSMUSG00000018379	Srsf1	chr11	+	88047372	88053755	regular	1.02066	1.00863	2.94173	5.3316	0.0209421	0.299545
ENSMUSG00000018474	Chd3	chr11	-	69343272	69369406	regular	0.893491	0.91643	3.35147	5.31833	0.0211022	0.299545
ENSMUSG00000026672	Optn	chr2	-	5020641	5064051	regular	0.903694	0.916116	3.44034	5.31252	0.0211727	0.299545
ENSMUSG00000026924	Sec16a	chr2	-	26409430	26445216	regular	-0.91283	-0.909308	4.6635	5.30875	0.0212186	0.299545
ENSMUSG00000101609	Kcnq1ot1	chr7	-	143212154	143296549	regular	0.896667	0.897742	4.54482	5.2698	0.0216985	0.302687
ENSMUSG00000024483	Ankhd1	chr18	+	36559986	36665917	regular	0.841969	0.868694	3.71073	5.24955	0.0219524	0.302687
ENSMUSG00000015305	Sash1	chr10	-	8722218	8886070	regular	1.2217	1.22166	2.41806	5.24903	0.021959	0.302687
ENSMUSG00000075033	Nxpe3	chr16	-	55839952	55895279	regular	-0.857977	-0.856585	3.80447	5.2348	0.0221394	0.302687
ENSMUSG00000036792	Mbd5	chr2	+	48949507	49325405	regular	0.824948	0.813	3.70083	5.23115	0.0221859	0.302687
ENSMUSG00000042790	Rnf214	chr9	-	45863424	45906911	regular	-0.800412	-0.803731	4.20249	5.22721	0.0222362	0.302687
ENSMUSG00000015501	Hivep2	chr10	+	13966074	14151374	regular	1.17697	1.14431	3.08666	5.22706	0.0222381	0.302687
ENSMUSG00000028952	Zbtb48	chr4	-	152019773	152027671	regular	-0.854579	-0.854349	4.92766	5.22395	0.0222779	0.302687
ENSMUSG00000022884	Eif4a2	chr16	+	23107443	23114136	regular	0.86561	0.897075	3.12302	5.16972	0.022984	0.310066
ENSMUSG00000061232	H2-K1	chr17	-	33996016	34000333	regular	0.888439	0.938078	3.36417	5.16216	0.0230842	0.310066
ENSMUSG00000095891	Gm10717	chr9	+	3025416	3033289	regular	-2.0514	-1.88955	5.21499	5.14905	0.0232591	0.310066
ENSMUSG00000024921	Smarca2	chr19	+	26605049	26778322	regular	0.89605	0.896543	4.2199	5.14867	0.0232642	0.310066
ENSMUSG00000024290	Rock1	chr18	-	10064400	10181792	regular	1.00915	1.05218	2.7601	5.14147	0.0233608	0.310066
ENSMUSG00000042390	Gatad2b	chr3	+	90293177	90363407	regular	1.14164	1.14138	2.90283	5.13383	0.0234639	0.310066
ENSMUSG00000097039	Pvt1	chr15	+	62037985	62378096	regular	-0.809877	-0.816085	3.67458	5.09662	0.0239725	0.315115
ENSMUSG00000078671	Chd2	chr7	-	73426637	73541830	regular	0.836507	0.83963	4.44855	5.07123	0.0243261	0.315115
ENSMUSG00000074476	Spc24	chr9	-	21755441	21760303	regular	0.98156	0.966332	3.74598	5.06855	0.0243638	0.315115
ENSMUSG00000104388	Gm37033	chr1	+	180357648	180364998	regular	0.909703	0.912136	3.53336	5.06753	0.0243781	0.315115
ENSMUSG00000039632	Ccdc151	chr9	-	21989870	22002634	regular	1.04583	1.06856	2.55649	5.06666	0.0243904	0.315115
ENSMUSG00000014195	Dnajc7	chr11	-	100582817	100620168	regular	-0.968924	-0.925293	4.36942	5.05231	0.0245931	0.316322
ENSMUSG00000026568	Mpc2	chr1	+	165460636	165481214	regular	-0.842592	-0.847315	3.53478	5.04068	0.0247588	0.316706
ENSMUSG00000030556	Lrrc28	chr7	-	67513409	67645268	regular	-0.779767	-0.788479	5.03801	5.03488	0.0248418	0.316706
ENSMUSG00000021819	Zswim8	chr14	+	20707551	20723619	regular	1.00811	1.02397	2.63639	5.02126	0.0250379	0.317806
ENSMUSG00000021392	Nol8	chr13	+	49653077	49679016	regular	0.923952	0.92487	2.97245	5.00309	0.0253022	0.319758
ENSMUSG00000020882	Cacnb1	chr11	-	98001507	98023034	regular	-0.876844	-0.864387	3.67556	4.98968	0.0254989	0.320842
ENSMUSG00000075014	Gm10800	chr2	-	98666546	98667301	regular	-2.47308	-2.46572	9.6015	4.98178	0.0256157	0.320917
ENSMUSG00000028649	Macf1	chr4	-	123349632	123684360	regular	0.760891	0.750606	6.24134	4.9699	0.0257921	0.321735
ENSMUSG00000032504	Pdcd6ip	chr9	-	113651743	113708259	regular	1.08384	1.12327	2.55518	4.93496	0.0263186	0.326335
ENSMUSG00000024491	Rbm27	chr18	+	42275352	42341542	regular	1.11332	1.06591	3.35099	4.92235	0.0265115	0.326335
ENSMUSG00000032812	Arap1	chr7	+	101348066	101412586	regular	0.910523	0.918164	3.67602	4.91241	0.0266643	0.326335
ENSMUSG00000031576	Kcnu1	chr8	+	25849622	25937939	regular	-0.904415	-0.886444	3.85484	4.89866	0.0268775	0.326335
ENSMUSG00000032290	Ptpn9	chr9	+	56994922	57062807	regular	-0.702319	-0.719025	3.84964	4.89838	0.0268818	0.326335
ENSMUSG00000061666	Gdpd1	chr11	-	87033866	87074062	regular	-0.897769	-0.870175	4.01526	4.89444	0.0269433	0.326335
ENSMUSG00000061028	Clasrp	chr7	-	19581034	19604486	regular	-0.87702	-0.866621	3.68961	4.89399	0.0269503	0.326335
ENSMUSG00000112023	Lilr4b	chr10	+	51480631	51486703	regular	0.831621	0.843697	3.72045	4.874	0.0272642	0.328761
ENSMUSG00000028809	Srrm1	chr4	-	135320483	135353321	regular	1.03007	1.02979	3.24188	4.86572	0.0273954	0.328972
ENSMUSG00000063065	Mapk3	chr7	+	126759600	126765819	regular	-1.17282	-1.06365	3.26971	4.84671	0.0276989	0.331242
ENSMUSG00000079606	Gm595	chrX	-	48841465	48877713	regular	1.07043	1.06012	3.09325	4.83838	0.027833	0.331477
ENSMUSG00000096349	Gm22513	chr12	+	54696781	54696945	regular	-2.2656	-2.19899	7.60776	4.81274	0.02825	0.335064
ENSMUSG00000040084	Bub1b	chr2	+	118598210	118641591	regular	-0.811102	-0.811445	5.13217	4.79082	0.0286118	0.33797
ENSMUSG00000041890	Git2	chr5	-	114727406	114775517	regular	0.981173	0.981265	3.23732	4.77215	0.0289237	0.338899
ENSMUSG00000038708	Golga4	chr9	+	118506266	118582519	regular	0.778118	0.79149	4.47888	4.77209	0.0289247	0.338899
ENSMUSG00000032097	Ddx6	chr9	+	44604891	44640731	regular	0.830233	0.852667	4.03491	4.72072	0.0298013	0.347762
ENSMUSG00000026987	Baz2b	chr2	-	59899362	60209839	regular	0.912692	0.895549	3.99886	4.69907	0.0301789	0.350754
ENSMUSG00000028137	Celf3	chr3	+	94478294	94492198	regular	-2.40616	-2.35223	7.71888	4.68651	0.0304003	0.351468
ENSMUSG00000025153	Fasn	chr11	-	120805845	120824547	regular	-0.79337	-0.801458	3.7077	4.68183	0.0304833	0.351468
ENSMUSG00000028995	Fam126a	chr5	-	23915275	24030690	regular	-0.82324	-0.827776	3.42309	4.66453	0.0307918	0.353617
ENSMUSG00000052997	Uba2	chr7	-	34140687	34169599	regular	1.18592	1.18604	2.29167	4.65384	0.0309842	0.35442
ENSMUST00000209052	Gm45086	chr7	-	48724379	48726822	circular	-0.907918	-0.880691	4.66472	4.64574	0.0311308	0.354695
ENSMUSG00000026872	Zeb2	chr2	-	44983631	45117395	regular	0.819937	0.818451	4.18554	4.63288	0.0313649	0.355501
ENSMUSG00000028520	4921539E11Rik	chr4	-	103230444	103290863	regular	1.26822	1.14867	3.21039	4.62838	0.0314472	0.355501
ENSMUSG00000039068	Zzz3	chr3	+	152395472	152462826	regular	0.950228	0.930969	3.67635	4.61161	0.0317561	0.357596
ENSMUSG00000048720	Tbc1d12	chr19	+	38836578	38919923	regular	-0.808255	-0.809901	4.29685	4.60025	0.0319673	0.358579
ENSMUSG00000040681	Hmgn1	chr16	-	96120617	96127729	regular	1.31634	1.2952	2.51429	4.57367	0.0324669	0.362777
ENSMUSG00000030096	Slc6a6	chr6	+	91684052	91759066	regular	0.835265	0.882466	3.18198	4.55093	0.0329009	0.364926
ENSMUSG00000022901	Cd86	chr16	-	36603868	36666081	regular	0.945948	0.950328	3.38336	4.55038	0.0329114	0.364926
ENSMUSG00000051747	Ttn	chr2	-	76703979	76982547	regular	-0.704992	-0.731479	3.79304	4.53197	0.0332673	0.366809
ENSMUSG00000086583	Gm15500	chr7	-	114705216	114706235	regular	1.22989	1.17308	2.92679	4.52851	0.0333347	0.366809
ENSMUSG00000021356	Irf4	chr13	+	30749225	30766976	regular	1.13467	1.09856	3.08526	4.51572	0.0335848	0.367033
ENSMUSG00000022091	Sorbs3	chr14	-	70180467	70211989	regular	-0.960368	-0.923265	3.21235	4.50614	0.0337734	0.367033
ENSMUSG00000038347	Tcte2	chr17	-	13482552	13761825	regular	-0.726388	-0.737765	4.02676	4.50336	0.0338282	0.367033
ENSMUSG00000021457	Syk	chr13	+	52583172	52648792	regular	0.853232	0.859602	4.20936	4.4966	0.0339624	0.367033
ENSMUSG00000062651	H2al2a	chr2	-	17996416	17996958	regular	-0.874063	-0.877192	3.41511	4.49525	0.0339892	0.367033
ENSMUSG00000040652	Oaz2	chr9	+	65668000	65690300	regular	-0.913123	-0.859059	4.13226	4.47165	0.0344618	0.370752
ENSMUSG00000002833	Hdgfl2	chr17	+	56079633	56100607	regular	-1.93448	-1.90674	8.45328	4.46284	0.0346399	0.371289
ENSMUSG00000002748	Baz1b	chr5	+	135187263	135246129	regular	0.786772	0.80909	3.55018	4.41331	0.0356596	0.379965
ENSMUSG00000067377	Tspan6	chrX	-	133891067	133898429	regular	-0.805291	-0.807122	4.14549	4.4059	0.0358148	0.379965
ENSMUSG00000020982	Nemf	chr12	-	69310521	69357165	regular	1.43316	1.23186	3.12962	4.39671	0.0360083	0.379965
ENSMUSG00000022982	Sod1	chr16	+	90220741	90226322	regular	0.876933	0.876472	3.54077	4.39033	0.0361434	0.379965
ENSMUSG00000002052	Supt6	chr11	-	78206745	78245987	regular	-0.696787	-0.707977	5.53533	4.38607	0.0362337	0.379965
ENSMUSG00000045482	Trrap	chr5	+	144767731	144859778	regular	-0.801158	-0.795617	3.62216	4.38591	0.0362371	0.379965
ENSMUSG00000056509	Gm9999	chr7	+	46983579	46987803	regular	-0.736606	-0.743262	4.77708	4.37629	0.0364422	0.380078
ENSMUSG00000027940	Tpm3	chr3	+	90072648	90100902	regular	0.866358	0.849292	2.96017	4.3731	0.0365106	0.380078
ENSMUSG00000034243	Golgb1	chr16	+	36875139	36933085	regular	0.796662	0.805457	4.46595	4.35935	0.0368065	0.381785
ENSMUSG00000040123	Zmym5	chr14	-	56790584	56811716	regular	1.14203	1.17424	2.34083	4.35115	0.0369839	0.382255
ENSMUSG00000029235	Pdcl2	chr5	-	76312114	76331156	regular	1.02558	1.0261	2.96026	4.32941	0.0374592	0.383881
ENSMUSG00000047215	Rpl9	chr5	-	65388363	65391444	regular	-0.7341	-0.731395	4.19043	4.32407	0.0375769	0.383881
ENSMUSG00000066037	Hnrnpr	chr4	+	136310941	136359447	regular	0.786533	0.819603	3.05098	4.32154	0.0376328	0.383881
ENSMUSG00000034349	Smc4	chr3	+	69004737	69034623	regular	0.878095	0.841151	3.03574	4.31978	0.0376718	0.383881
ENSMUSG00000024474	Ik	chr18	+	36744655	36757639	regular	0.932818	0.918367	2.85997	4.30673	0.0379619	0.38548
ENSMUSG00000070544	Top1	chr2	+	160645887	160722764	regular	0.981349	0.994067	2.80113	4.29984	0.038116	0.385691
ENSMUSG00000012535	Tnpo3	chr6	-	29540826	29609887	regular	0.917381	0.871479	2.88821	4.28494	0.0384515	0.387361
ENSMUSG00000098973	Mir6236	chr9	+	110281286	110281409	regular	-1.6993	-2.19425	5.28297	4.27844	0.0385988	0.387361
ENSMUSG00000032217	Rnf111	chr9	-	70425423	70503725	regular	0.805952	0.816319	3.37334	4.26761	0.0388455	0.387361
ENSMUSG00000027829	Ccnl1	chr3	-	65946150	65958249	regular	0.820801	0.784588	3.26425	4.26544	0.0388951	0.387361
ENSMUSG00000028248	Pnisr	chr4	+	21847582	21876475	regular	0.740346	0.770901	3.97249	4.26304	0.0389502	0.387361
ENSMUSG00000028932	Psmc2	chr5	+	21785282	21803787	regular	-0.714202	-0.737602	3.34777	4.25529	0.0391282	0.387798
ENSMUSG00000022263	Trio	chr15	-	27730650	28025848	regular	-0.796184	-0.784516	5.57339	4.23364	0.0396304	0.391434
ENSMUSG00000037568	Vash2	chr1	-	190947645	190979296	regular	-0.765481	-0.757324	4.22135	4.2234	0.0398701	0.392463
ENSMUSG00000036371	Serbp1	chr6	+	67238175	67297736	regular	1.18949	1.06017	3.64979	4.20986	0.0401897	0.394268
ENSMUSG00000065944	Rnu2-10	chr11	+	101658237	101658428	regular	-2.76994	-2.39019	5.00028	4.20234	0.0403682	0.394681
ENSMUSG00000065767	Gm23849	chr11	+	101627365	101627556	regular	-2.7657	-2.38563	4.99646	4.19625	0.0405135	0.394684
ENSMUSG00000064702	Gm24950	chr11	+	101641747	101641938	regular	-2.75905	-2.38066	4.99718	4.17993	0.0409053	0.394684
ENSMUSG00000065251	Gm23971	chr11	-	101645739	101645930	regular	-2.75905	-2.38066	4.99718	4.17993	0.0409053	0.394684
ENSMUSG00000065820	Gm26316	chr11	+	101604849	101605040	regular	-2.67097	-2.24684	4.60237	4.17727	0.0409696	0.394684
ENSMUSG00000075015	Gm10801	chr2	+	98662236	98664083	regular	-3.10493	-3.09038	8.1991	4.17393	0.0410504	0.394684
ENSMUSG00000059430	Actg2	chr6	-	83512904	83536265	regular	-0.738932	-0.722131	3.36684	4.15459	0.0415218	0.397834
ENSMUSG00000026523	Wdr64	chr1	+	175698592	175815734	regular	-0.694266	-0.684389	4.84196	4.14925	0.041653	0.397834
ENSMUSG00000051495	Irf2bp2	chr8	-	126588295	126593986	regular	0.931352	0.895511	2.69447	4.13635	0.0419716	0.399559
ENSMUSG00000022200	Golph3	chr15	+	12321449	12351591	regular	0.921855	0.910044	2.85251	4.12619	0.0422242	0.400646
ENSMUSG00000040859	Bsdc1	chr4	+	129461580	129488498	regular	0.871272	0.877909	2.85475	4.1172	0.0424494	0.401465
ENSMUSG00000030889	Vwa3a	chr7	+	120739317	120805742	regular	-0.949615	-0.893084	3.5435	4.10798	0.0426813	0.401602
ENSMUSG00000020462	Cfap36	chr11	-	29221531	29247409	regular	1.13833	1.08342	3.22523	4.1056	0.0427414	0.401602
ENSMUSG00000029478	Ncor2	chr5	-	125017152	125179219	regular	-0.758768	-0.753847	4.41953	4.07214	0.0435961	0.407163
ENSMUSG00000034235	Usp54	chr14	-	20548911	20641063	regular	0.80791	0.768022	3.28269	4.06542	0.0437698	0.407163
ENSMUSG00000057322	Rpl38	chr11	+	114668523	114672331	regular	-0.818813	-0.819783	3.22131	4.05983	0.043915	0.407163
ENSMUSG00000095186	Gm10718	chr9	+	3023546	3025218	regular	-2.11199	-1.85764	4.65963	4.05407	0.0440649	0.407163
ENSMUSG00000044949	Ubtd2	chr11	+	32455369	32516687	regular	0.992411	0.999913	2.37161	4.03854	0.0444722	0.407163
ENSMUSG00000006005	Tpr	chr1	+	150392837	150449935	regular	0.757842	0.725973	3.59346	4.03822	0.0444807	0.407163
ENSMUSG00000021127	Zfp36l1	chr12	-	80107753	80113013	regular	0.776437	0.778071	3.44097	4.03406	0.0445905	0.407163
ENSMUSG00000026773	Pfkfb3	chr2	-	11471432	11554077	regular	1.19248	1.12339	2.78328	4.03111	0.0446685	0.407163
ENSMUSG00000020091	Eif4ebp2	chr10	-	61428490	61452661	regular	-0.950037	-1.0652	3.49782	4.0233	0.0448759	0.407163
ENSMUSG00000024335	Brd2	chr17	-	34112022	34122634	regular	0.704614	0.69175	4.13341	4.02084	0.0449412	0.407163
ENSMUSG00000034724	Cnot6l	chr5	-	96070332	96164171	regular	0.757266	0.765479	4.26518	4.01854	0.0450028	0.407163
ENSMUSG00000026775	Yme1l1	chr2	+	23156368	23199260	regular	0.764335	0.746948	3.66881	4.01783	0.0450215	0.407163
ENSMUSG00000052397	Ezr	chr17	-	6738040	6782784	regular	0.807093	0.804632	3.97459	4.00049	0.0454871	0.410093
ENSMUSG00000028487	Bnc2	chr4	-	84275094	84675275	regular	-0.706167	-0.707862	5.02736	3.97542	0.0461689	0.414904
ENSMUSG00000109278	Gm45144	chr7	-	88853042	88864892	regular	-0.719076	-0.74872	3.08178	3.96564	0.0464379	0.414904
ENSMUSG00000027365	Trpm7	chr2	-	126791564	126876230	regular	0.864426	0.843032	2.8571	3.96161	0.0465492	0.414904
ENSMUSG00000023010	Tmbim6	chr15	+	99392881	99410049	regular	-0.801744	-0.779414	3.60349	3.95998	0.0465943	0.414904
ENSMUSG00000020419	Hormad2	chr11	-	4345813	4441105	regular	0.751715	0.765929	3.29101	3.9399	0.0471535	0.417789
ENSMUSG00000108448	Gm21269	chr7	+	73816545	73838898	regular	-0.827154	-0.816457	3.35248	3.93655	0.0472475	0.417789
ENSMUSG00000020841	Cpd	chr11	-	76778423	76847018	regular	0.974971	0.999571	2.39483	3.9286	0.0474715	0.417789
ENSMUSG00000025159	Mms19	chr19	-	41941085	41981157	regular	-1.10033	-1.02782	5.12377	3.92774	0.0474958	0.417789
ENSMUSG00000030292	Smco2	chr6	+	146850103	146871406	regular	-0.657112	-0.678934	3.92882	3.91124	0.0479642	0.419366
ENSMUSG00000028086	Fbxw7	chr3	+	84815267	84979198	regular	0.959971	0.957857	3.04857	3.91122	0.0479648	0.419366
ENSMUSG00000048602	Morc2b	chr17	-	33135587	33139683	regular	0.791466	0.797996	3.01797	3.90553	0.0481275	0.419521
ENSMUSG00000044581	4932415D10Rik	chr10	-	82282115	82316582	regular	-0.662014	-0.671955	5.63985	3.8901	0.0485714	0.420686
ENSMUSG00000030067	Foxp1	chr6	-	98925337	99522721	regular	0.74367	0.747461	4.44985	3.88621	0.0486841	0.420686
ENSMUSG00000031068	Glrx3	chr7	+	137437613	137468594	regular	0.702577	0.730376	3.53537	3.88576	0.0486972	0.420686
ENSMUSG00000019907	Ppp1r12a	chr10	+	108162192	108284475	regular	0.795783	0.818662	2.94874	3.8579	0.0495122	0.426453
ENSMUSG00000095280	Gm21738	chr14	-	19415856	19418930	regular	-2.64119	-2.55725	6.81578	3.85097	0.0497172	0.426948
ENSMUSG00000062345	Serpinb2	chr1	+	107511422	107535478	regular	1.09386	1.12443	2.97614	3.81899	0.0506749	0.431458
ENSMUSG00000041215	Yeats2	chr16	+	20141062	20232573	regular	-0.651047	-0.65558	4.04732	3.81491	0.0507984	0.431458
ENSMUSG00000042644	Itpr3	chr17	+	27057303	27122223	regular	-0.765249	-0.751445	4.60943	3.81011	0.0509441	0.431458
ENSMUSG00000020636	Allc	chr12	-	28553754	28582523	regular	-0.746939	-0.746997	3.5665	3.80718	0.0510334	0.431458
ENSMUSG00000085793	Lin52	chr12	+	84451421	84546145	regular	-1.37968	-1.21739	5.19141	3.8012	0.0512159	0.431458
ENSMUSG00000023118	Sympk	chr7	+	19024376	19054618	regular	-0.754838	-0.743331	3.81905	3.79924	0.0512758	0.431458
ENSMUSG00000033075	Senp1	chr15	-	98038743	98093744	regular	-0.683936	-0.690891	3.81808	3.79891	0.0512859	0.431458
ENSMUSG00000072791	Abcb5	chr12	-	118867823	118966421	regular	1.21154	1.70181	2.45003	3.76584	0.0523097	0.43171
ENSMUSG00000020120	Plek	chr11	-	16971205	17052381	regular	0.835503	0.838002	4.50146	3.75421	0.0526747	0.43171
ENSMUSG00000096385	Gm11168	chr9	+	3003345	3006948	regular	-1.98844	-1.75672	4.72658	3.75205	0.0527428	0.43171
ENSMUSG00000037343	Taf2	chr15	-	55015130	55072152	regular	0.930013	0.91555	2.42213	3.74706	0.0529004	0.43171
ENSMUSG00000026107	Nabp1	chr1	-	51465861	51478425	regular	0.685373	0.707037	3.4311	3.73968	0.0531345	0.43171
ENSMUSG00000030990	Pgap2	chr7	+	102210207	102238567	regular	-0.679512	-0.694447	3.6981	3.73866	0.0531672	0.43171
ENSMUSG00000026082	Rev1	chr1	-	38052785	38129801	regular	-0.66268	-0.664802	4.54747	3.73682	0.0532257	0.43171
ENSMUST00000106587	Agbl4	chr4	+	110478464	110580175	circular	-0.778108	-0.777292	3.4076	3.73583	0.0532571	0.43171
ENSMUSG00000029134	Plb1	chr5	+	32232707	32366520	regular	-0.974354	-0.954561	6.77776	3.73555	0.0532661	0.43171
ENSMUSG00000022684	Bfar	chr16	+	13671857	13703612	regular	-0.788683	-0.778946	3.52633	3.73534	0.0532728	0.43171
ENSMUSG00000037652	Phc3	chr3	-	30899370	30969415	regular	0.744448	0.777258	3.23462	3.73418	0.05331	0.43171
ENSMUSG00000059562	Ccdc154	chr17	+	25162460	25171913	regular	0.679582	0.689097	3.96541	3.73368	0.0533256	0.43171
ENSMUSG00000094445	1700015G11Rik	chr7	-	52011682	52015728	regular	-0.66915	-0.698926	3.41871	3.7328	0.053354	0.43171
ENSMUSG00000050702	4930563M21Rik	chr9	-	55962588	56010550	regular	-0.71856	-0.71818	4.23526	3.72908	0.0534727	0.43171
ENSMUSG00000038766	Gabpb2	chr3	-	95181765	95217916	regular	0.818762	0.821661	2.76656	3.72656	0.0535536	0.43171
ENSMUSG00000112627	4933412E12Rik	chr10	+	116949756	116963279	regular	0.846713	0.901174	2.69615	3.71154	0.0540376	0.433017
ENSMUSG00000036202	Rif1	chr2	+	52072831	52122383	regular	0.830829	0.833789	3.37113	3.70218	0.0543414	0.433017
ENSMUSG00000023104	Rfc2	chr5	+	134581365	134601805	regular	-0.688752	-0.687483	3.52022	3.69592	0.0545458	0.433017
ENSMUSG00000069094	Pde7a	chr3	-	19223107	19311322	regular	0.893078	0.864696	2.46024	3.69108	0.0547042	0.433017
ENSMUSG00000031765	Mt1	chr8	+	94179081	94180327	regular	-0.920453	-0.911957	2.97652	3.68329	0.0549605	0.433017
ENSMUSG00000022472	Desi1	chr15	-	81992522	82033862	regular	-0.676597	-0.674189	3.39248	3.68254	0.054985	0.433017
ENSMUSG00000025393	Atp5b	chr10	+	128083272	128090391	regular	-0.632635	-0.637364	3.9818	3.66002	0.0557331	0.433017
ENSMUSG00000027546	Atp9a	chr2	-	168634437	168742409	regular	-0.672163	-0.679006	4.60615	3.65474	0.0559098	0.433017
ENSMUSG00000041846	Ppp4r3a	chr12	-	101039408	101083702	regular	0.824528	0.818788	3.01848	3.65228	0.0559925	0.433017
ENSMUSG00000018697	Aatf	chr11	-	84422854	84513522	regular	-0.625995	-0.644343	3.94604	3.6465	0.056187	0.433017
ENSMUSG00000005087	Cd44	chr2	-	102811140	102901665	regular	0.903517	0.925146	2.86683	3.64458	0.0562519	0.433017
ENSMUSG00000062078	Qk	chr17	-	10206470	10319361	regular	0.787579	0.792593	3.58958	3.64134	0.0563614	0.433017
ENSMUSG00000055436	Srsf11	chr3	-	158010472	158036639	regular	0.78635	0.786331	3.65228	3.63949	0.0564241	0.433017
ENSMUSG00000021414	Fam217a	chr13	-	34909959	34924310	regular	0.682385	0.69647	3.74811	3.63806	0.0564728	0.433017
ENSMUSG00000027676	Ccdc39	chr3	-	33812361	33844310	regular	1.1403	1.0051	3.45804	3.63161	0.056692	0.433017
ENSMUSG00000001924	Uba1	chrX	+	20658325	20683179	regular	-0.600708	-0.624047	4.02179	3.6316	0.0566922	0.433017
ENSMUSG00000052533	Nup188	chr2	+	30286396	30344266	regular	-0.732012	-0.719021	3.96346	3.63079	0.0567197	0.433017
ENSMUSG00000028750	Pla2g2c	chr4	+	138724791	138746132	regular	-0.640503	-0.652194	4.21866	3.63058	0.0567269	0.433017
ENSMUSG00000038010	Ccdc138	chr10	+	58497947	58576244	regular	1.00178	0.964219	3.03834	3.62892	0.0567835	0.433017
ENSMUSG00000037236	Matr3	chr18	+	35562145	35593835	regular	0.965627	0.88996	3.74633	3.62834	0.0568033	0.433017
ENSMUSG00000030102	Itpr1	chr6	+	108213095	108551109	regular	0.777184	0.763478	3.31574	3.62675	0.0568578	0.433017
ENSMUSG00000025404	R3hdm2	chr10	+	127380326	127499384	regular	-0.832066	-0.789632	3.37338	3.61929	0.0571131	0.43382
ENSMUSG00000101963	1700001J11Rik	chr9	+	40050364	40053028	regular	0.766212	0.777447	3.47813	3.61128	0.057389	0.434774
ENSMUSG00000026434	Nucks1	chr1	+	131910533	131936321	regular	1.03042	1.017	2.72558	3.59431	0.0579777	0.438087
ENSMUSG00000022946	Dopey2	chr16	+	93711903	93810590	regular	-0.820802	-0.777477	3.56292	3.58449	0.0583212	0.438714
ENSMUSG00000034269	Setd5	chr6	+	113077364	113153435	regular	0.695192	0.725141	4.19761	3.58328	0.0583638	0.438714
ENSMUSG00000021552	Gkap1	chr13	-	58233345	58275699	regular	0.707702	0.720135	4.24528	3.56994	0.0588346	0.44
ENSMUSG00000068747	Sort1	chr3	+	108284081	108361511	regular	-0.745603	-0.736423	3.82958	3.56981	0.058839	0.44
ENSMUSG00000035027	Map2k2	chr10	+	81105914	81133975	regular	0.76062	0.760013	3.47259	3.56001	0.0591874	0.441465
ENSMUSG00000090733	Rps27	chr3	-	90212521	90213651	regular	-0.809848	-0.764876	4.67835	3.54747	0.0596363	0.44367
ENSMUSG00000005973	Rcn1	chr2	-	105386290	105399319	regular	1.39248	1.25285	2.82642	3.52376	0.0604951	0.448905
ENSMUSG00000039543	Cfap70	chr14	-	20394192	20452226	regular	-0.635333	-0.646886	3.99194	3.50523	0.0611752	0.451595
ENSMUSG00000037999	Arap2	chr5	-	62602444	62766159	regular	0.757759	0.763659	3.69244	3.48951	0.0617588	0.451595
ENSMUSG00000034187	Nsf	chr11	-	103821781	103954056	regular	0.780314	0.790534	3.22142	3.4858	0.0618976	0.451595
ENSMUSG00000062270	Morf4l1	chr9	-	90091664	90114774	regular	0.657428	0.643523	4.26609	3.47432	0.0623285	0.451595
ENSMUSG00000027288	Zfp106	chr2	-	120506819	120563843	regular	0.725976	0.728698	4.35249	3.47419	0.0623331	0.451595
ENSMUSG00000061288	Taok3	chr5	+	117120128	117275219	regular	0.717341	0.706275	3.178	3.47339	0.0623635	0.451595
ENSMUSG00000040828	Catsperd	chr17	+	56628142	56664456	regular	-0.897688	-0.820533	3.4714	3.4728	0.0623858	0.451595
ENSMUSG00000055204	Ankrd17	chr5	-	90227165	90366577	regular	0.750171	0.752625	3.79669	3.47099	0.0624539	0.451595
ENSMUSG00000021770	Samd8	chr14	+	21750530	21798726	regular	-0.652036	-0.676452	3.40945	3.46642	0.0626267	0.451595
ENSMUSG00000033916	Chmp2a	chr7	-	13032009	13034807	regular	1.09776	1.09002	2.195	3.46538	0.062666	0.451595
ENSMUSG00000021615	Xrcc4	chr13	-	89774026	90089608	regular	0.688082	0.673731	3.60777	3.46098	0.0628331	0.451595
ENSMUSG00000027927	Lelp1	chr3	-	92134996	92142744	regular	-0.639504	-0.626919	5.89642	3.45872	0.0629189	0.451595
ENSMUSG00000021993	Mipep	chr14	+	60784572	60905478	regular	-0.663	-0.668351	4.64029	3.45157	0.0631918	0.451595
ENSMUSG00000040225	Prrc2c	chr1	-	162670724	162740556	regular	0.702721	0.702709	4.39032	3.44618	0.063398	0.451595
ENSMUSG00000020317	Theg	chr10	-	79576378	79587331	regular	0.643252	0.648343	4.18434	3.4402	0.0636282	0.451595
ENSMUSG00000056763	Cspp1	chr1	+	10037986	10136768	regular	0.681351	0.708155	3.78225	3.43553	0.063808	0.451595
ENSMUSG00000054823	Nsd3	chr8	+	25601600	25719667	regular	0.629059	0.615946	3.92218	3.43315	0.0639	0.451595
ENSMUSG00000030980	Knop1	chr7	-	118842221	118856254	regular	0.852979	0.837425	2.77707	3.42839	0.0640847	0.451595
ENSMUSG00000046585	Cfap58	chr19	+	47937711	48035379	regular	1.02827	0.956488	3.43858	3.42805	0.0640979	0.451595
ENSMUSG00000044786	Zfp36	chr7	-	28376783	28380253	regular	0.781231	0.746488	3.03825	3.42302	0.0642934	0.451595
ENSMUSG00000022389	Tef	chr15	+	81802420	81826861	regular	-1.65493	-1.45404	5.35747	3.41545	0.0645887	0.451595
ENSMUSG00000078796	Zfp541	chr7	+	16061813	16096334	regular	0.704399	0.697418	3.38855	3.41466	0.0646197	0.451595
ENSMUSG00000075376	Rc3h2	chr2	-	37370068	37422903	regular	0.935073	0.898905	3.1689	3.41458	0.0646227	0.451595
ENSMUSG00000047417	Rexo1	chr10	-	80540921	80561560	regular	-0.661397	-0.661085	4.20653	3.41266	0.064698	0.451595
ENSMUSG00000042557	Sin3a	chr9	+	57072039	57128366	regular	0.651223	0.658114	3.86281	3.41111	0.0647588	0.451595
ENSMUSG00000022858	Tra2b	chr16	-	22244548	22266005	regular	0.854825	0.849472	2.94193	3.4056	0.0649757	0.452018
ENSMUSG00000028756	Pink1	chr4	-	138313408	138326307	regular	-0.655475	-0.652489	3.95913	3.39916	0.0652298	0.452698
ENSMUSG00000038518	Jarid2	chr13	+	44729473	44921643	regular	0.676731	0.668102	3.36608	3.38972	0.0656042	0.453518
ENSMUSG00000038467	Chmp4b	chr2	+	154651704	154694785	regular	0.952302	0.954864	2.80789	3.38828	0.0656615	0.453518
ENSMUSG00000005225	Plekha8	chr6	+	54595110	54645839	regular	0.882896	0.882201	2.84964	3.37299	0.0662734	0.45569
ENSMUSG00000032745	Gpbp1	chr13	-	111425679	111490111	regular	0.725579	0.724273	3.30803	3.37256	0.0662908	0.45569
ENSMUSG00000003382	Etv3	chr3	+	87525406	87540156	regular	0.813554	0.851007	2.53966	3.35529	0.0669893	0.457803
ENSMUSG00000043987	Cep164	chr9	-	45766945	45828691	regular	0.701117	0.702502	3.22484	3.35474	0.0670117	0.457803
ENSMUSG00000047153	Khnyn	chr14	+	55884946	55898775	regular	0.765503	0.772653	2.86643	3.34804	0.0672851	0.457803
ENSMUSG00000027363	Usp8	chr2	+	126707327	126759297	regular	0.739762	0.740337	3.88496	3.34367	0.067464	0.457803
ENSMUSG00000051236	Msrb3	chr10	-	120781095	120899101	regular	-0.682435	-0.684276	7.12301	3.34152	0.0675523	0.457803
ENSMUSG00000022564	Grina	chr15	+	76246806	76249904	regular	-0.758831	-0.734122	4.56184	3.33966	0.0676287	0.457803
ENSMUSG00000026615	Eprs	chr1	+	185363043	185428360	regular	0.780179	0.781686	3.57372	3.33779	0.0677055	0.457803
ENSMUSG00000022142	Nup155	chr15	+	8109312	8159857	regular	-0.921733	-0.857736	5.42601	3.32482	0.0682414	0.458335
ENSMUSG00000026125	Prss39	chr1	+	34498409	34503063	regular	-0.639735	-0.647444	3.58634	3.3246	0.0682508	0.458335
ENSMUSG00000027942	4933434E20Rik	chr3	+	90051635	90068347	regular	-0.694657	-0.690459	3.65194	3.32231	0.0683459	0.458335
ENSMUSG00000091415	Ak9	chr10	+	41303979	41434534	regular	0.755081	0.757099	3.58931	3.32058	0.0684177	0.458335
ENSMUSG00000022685	Parn	chr16	-	13537963	13668170	regular	-1.07657	-0.941114	3.84249	3.31228	0.0687642	0.458378
ENSMUSG00000025742	Prps2	chrX	-	167346321	167382749	regular	1.04872	1.08167	2.43434	3.30803	0.0689421	0.458378
ENSMUSG00000037754	Ppp1r16b	chr2	+	158665397	158766334	regular	0.796028	0.787502	2.98006	3.3038	0.0691198	0.458378
ENSMUSG00000061950	Ppp4r1	chr17	+	65782572	65841926	regular	-0.879128	-0.823351	5.00034	3.29958	0.0692977	0.458378
ENSMUSG00000031930	Wwp2	chr8	+	107436364	107558595	regular	-0.722246	-0.717542	5.02008	3.29731	0.0693932	0.458378
ENSMUSG00000037458	Azin1	chr15	-	38487426	38519266	regular	0.754269	0.745996	3.17718	3.29617	0.0694418	0.458378
ENSMUSG00000016831	Tox4	chr14	+	52279145	52296401	regular	0.870173	0.882503	2.79424	3.29399	0.069534	0.458378
ENSMUSG00000044627	Swi5	chr2	-	32278815	32288075	regular	0.933368	0.919977	3.35917	3.29028	0.0696912	0.458378
ENSMUSG00000036270	Edc4	chr8	+	105880880	105894908	regular	-0.719471	-0.697834	4.09521	3.26867	0.0706148	0.4634
ENSMUSG00000022811	Zfp148	chr16	+	33380774	33503903	regular	0.806436	0.781033	4.84162	3.26085	0.0709525	0.46352
ENSMUSG00000033949	Trim36	chr18	-	46165301	46212607	regular	-0.686238	-0.679637	3.76443	3.25567	0.0711768	0.46352
ENSMUSG00000042446	Zmym4	chr4	-	126861938	126968135	regular	0.625335	0.625133	4.63378	3.25457	0.0712247	0.46352
ENSMUSG00000037533	Rapgef6	chr11	+	54522846	54699285	regular	0.641993	0.649547	3.4728	3.25211	0.0713316	0.46352
ENSMUSG00000014496	Ankrd28	chr14	-	31698767	31830651	regular	-0.675741	-0.671907	3.791	3.24976	0.071434	0.46352
ENSMUSG00000029826	Zc3hav1	chr6	-	38305285	38354603	regular	0.760195	0.751598	3.19719	3.24341	0.0717114	0.464106
ENSMUSG00000101012	1700008K24Rik	chr17	-	49112262	49113535	regular	-1.06922	-0.895453	3.58686	3.23609	0.0720322	0.464106
ENSMUSG00000030287	Itpr2	chr6	-	146108298	146502223	regular	1.02994	0.927214	3.24908	3.23472	0.0720924	0.464106
ENSMUSG00000050050	Ccdc158	chr5	-	92607953	92675271	regular	0.72432	0.721463	4.11679	3.22527	0.0725099	0.464106
ENSMUSG00000038733	Wdr26	chr1	-	181173227	181211552	regular	0.632257	0.625178	4.0879	3.22309	0.0726067	0.464106
ENSMUSG00000025041	Nt5c2	chr19	-	46886830	47015153	regular	-0.749374	-0.736249	3.3466	3.2206	0.072717	0.464106
ENSMUSG00000005981	Trap1	chr16	-	4039970	4077827	regular	-0.914083	-0.803075	3.7804	3.2117	0.0731135	0.464106
ENSMUSG00000020152	Actr2	chr11	-	20062303	20112913	regular	0.770811	0.745191	2.8329	3.21041	0.0731713	0.464106
ENSMUSG00000022607	Ptk2	chr15	-	73205332	73423280	regular	-0.605134	-0.612775	4.10315	3.21038	0.0731723	0.464106
ENSMUSG00000033769	Exoc6b	chr6	-	84618486	85069513	regular	-0.630021	-0.649054	3.49655	3.21035	0.0731736	0.464106
ENSMUSG00000002028	Kmt2a	chr9	-	44803354	44881296	regular	0.707709	0.713959	3.89419	3.20779	0.0732884	0.464106
ENSMUSG00000009927	Rps25	chr9	+	44407138	44410427	regular	-0.627012	-0.637224	3.77323	3.17631	0.0747135	0.47116
ENSMUSG00000022332	Khdrbs3	chr15	+	68928419	69093512	regular	0.672356	0.689822	4.42379	3.17599	0.0747279	0.47116
ENSMUSG00000009621	Vav2	chr2	-	27262103	27427033	regular	-0.903339	-0.822991	3.41323	3.16692	0.0751441	0.472754
ENSMUSG00000038844	Kif16b	chr2	-	142617473	142901531	regular	0.645905	0.667503	3.63321	3.15884	0.075517	0.473122
ENSMUSG00000003731	Kpna6	chr4	-	129643979	129672767	regular	-0.630223	-0.629893	3.62579	3.15857	0.0755295	0.473122
ENSMUSG00000020893	Per1	chr11	+	69095216	69109960	regular	-0.786015	-0.740163	4.47243	3.14999	0.0759273	0.474587
ENSMUSG00000020131	Pcsk4	chr10	-	80321282	80329498	regular	-0.67191	-0.672966	3.53838	3.14516	0.0761527	0.47497
ENSMUSG00000041341	Atg2b	chr12	-	105616135	105685211	regular	-0.81236	-0.760235	4.57376	3.12731	0.0769908	0.477662
ENSMUSG00000038866	Zcchc2	chr1	+	105990405	106034074	regular	0.89247	0.852647	3.24162	3.12596	0.0770544	0.477662
ENSMUSG00000068036	Afdn	chr17	+	13760538	13906150	regular	0.701499	0.702169	4.03958	3.1241	0.0771423	0.477662
ENSMUSG00000032777	Gtf3c1	chr7	-	125640953	125707780	regular	-0.600054	-0.595176	3.60732	3.12195	0.0772445	0.477662
ENSMUSG00000035891	Cerk	chr15	-	86139127	86186141	regular	0.747644	0.771314	3.28845	3.10282	0.0781569	0.482273
ENSMUSG00000036606	Plxnb2	chr15	-	89155548	89171120	regular	-0.604862	-0.60866	4.97945	3.08598	0.0789696	0.4845
ENSMUSG00000040729	Cep126	chr9	-	8076460	8134294	regular	-0.669765	-0.674587	3.30931	3.08344	0.0790929	0.4845
ENSMUSG00000077714	Snord17	chr2	-	144265978	144266216	regular	-2.55666	-2.39845	6.17417	3.0794	0.0792899	0.4845
ENSMUSG00000032688	Malt1	chr18	+	65430961	65478823	regular	0.934272	0.94953	3.61493	3.07582	0.0794645	0.4845
ENSMUST00000046656	Tasp1	chr2	-	140042093	140057499	circular	0.81097	0.762124	4.18976	3.07571	0.0794699	0.4845
ENSMUSG00000055065	Ddx17	chr15	-	79527706	79546741	regular	0.640727	0.617952	3.82529	3.07364	0.0795712	0.4845
ENSMUSG00000019971	Cep290	chr10	+	100487557	100574840	regular	0.824735	0.833194	2.69715	3.07122	0.0796897	0.4845
ENSMUSG00000031667	Aktip	chr8	-	91111783	91199976	regular	0.944098	0.929378	2.69607	3.06351	0.0800684	0.485782
ENSMUST00000092143	Msrb3	chr10	-	120825107	120852092	circular	-0.875382	-0.775416	3.9725	3.05586	0.0804466	0.486283
ENSMUSG00000095547	Gm10719	chr9	+	3017407	3021593	regular	-2.034	-1.69416	4.38608	3.05504	0.0804871	0.486283
ENSMUSG00000032355	Mlip	chr9	-	77102080	77352969	regular	-0.669855	-0.702518	2.94492	3.04869	0.0808021	0.486397
ENSMUSG00000034312	Iqsec1	chr6	-	90656087	90988685	regular	0.611634	0.63458	4.08623	3.04654	0.0809092	0.486397
ENSMUSG00000019841	Rev3l	chr10	+	39732117	39875211	regular	0.686279	0.686265	4.34952	3.04452	0.0810102	0.486397
ENSMUSG00000038056	Kmt2c	chr5	-	25271797	25498783	regular	0.613256	0.610862	4.06172	3.03312	0.0815812	0.487833
ENSMUSG00000028188	Spata1	chr3	-	146457195	146499753	regular	0.947289	0.904772	2.98975	3.03236	0.0816193	0.487833
ENSMUSG00000049571	Cfap46	chr7	-	139600950	139683817	regular	-0.666314	-0.664874	4.89268	3.02964	0.0817561	0.487833
ENSMUSG00000069833	Ahnak	chr19	+	8989283	9076919	regular	0.588337	0.590845	7.05444	3.02392	0.0820448	0.487833
ENSMUSG00000031015	Swap70	chr7	+	110221710	110283506	regular	0.792731	0.792987	3.04834	3.02299	0.0820922	0.487833
ENSMUSG00000022191	Drosha	chr15	+	12824814	12935291	regular	-0.747379	-0.717689	3.56307	3.00326	0.0830972	0.492794
ENSMUSG00000021987	Mtmr6	chr14	+	60265227	60302370	regular	0.763333	0.740259	2.89018	2.97468	0.0845767	0.500542
ENSMUSG00000032621	Srek1	chr13	-	103739347	103774608	regular	1.13285	0.969079	3.07108	2.96584	0.0850405	0.50226
ENSMUSG00000030850	Ate1	chr7	-	130391492	130520369	regular	-0.661827	-0.683081	3.03202	2.94808	0.0859797	0.506772
ENSMUSG00000040913	Fbxw4	chr19	-	45578253	45660312	regular	-0.745096	-0.725527	3.49052	2.93289	0.0867921	0.510521
ENSMUSG00000020189	Osbpl8	chr10	+	111164751	111297249	regular	0.816246	0.794437	3.251	2.92722	0.0870974	0.510543
ENSMUSG00000030798	Cd37	chr7	-	45233631	45239115	regular	-1.69665	-1.45007	5.05929	2.92627	0.0871487	0.510543
ENSMUSG00000078161	Erich3	chr3	+	154663858	154767790	regular	0.857962	0.808334	3.39239	2.91823	0.0875841	0.511859
ENSMUSG00000035851	Ythdc1	chr5	+	86804220	86836659	regular	1.00787	0.882701	3.30165	2.91559	0.0877271	0.511859
ENSMUSG00000001151	Pcnt	chr10	-	76351262	76442786	regular	-0.645151	-0.640521	4.68913	2.89578	0.0888118	0.517145
ENSMUSG00000041235	Chd7	chr4	+	8690405	8867659	regular	0.625234	0.6396	3.63568	2.88201	0.0895739	0.520455
ENSMUSG00000009207	Lnpk	chr2	-	74520290	74579435	regular	0.817443	0.793988	3.22845	2.87693	0.0898574	0.520455
ENSMUSG00000026162	Nhej1	chr1	-	74967138	75125200	regular	-0.782453	-0.737696	3.30959	2.87133	0.0901701	0.520455
ENSMUSG00000018401	Mtmr4	chr11	+	87592161	87616302	regular	0.620247	0.602386	3.96761	2.86949	0.0902734	0.520455
ENSMUSG00000047867	Gimap6	chr6	-	48701581	48708225	regular	0.81512	0.810125	2.67263	2.86738	0.0903921	0.520455
ENSMUSG00000020743	Mif4gd	chr11	-	115607917	115612969	regular	-0.720397	-0.72191	2.95522	2.86618	0.0904592	0.520455
ENSMUSG00000042707	Dnali1	chr4	-	125055337	125065703	regular	-0.604748	-0.628095	3.20063	2.85264	0.0912241	0.523607
ENSMUSG00000022010	Tsc22d1	chr14	+	76414960	76507765	regular	0.646851	0.665178	3.28448	2.85009	0.091369	0.523607
ENSMUSG00000110020	Gm45441	chr7	+	45830894	45835249	regular	-0.637944	-0.644331	3.45499	2.8434	0.0917496	0.52475
ENSMUSG00000052783	Grk4	chr5	+	34660378	34755305	regular	-0.680619	-0.672935	3.16144	2.81879	0.0931664	0.531389
ENSMUSG00000004207	Psap	chr10	+	60277626	60302597	regular	-0.643556	-0.646394	3.43115	2.81688	0.0932777	0.531389
ENSMUSG00000030846	Tial1	chr7	-	128439776	128461717	regular	1.05357	1.04627	2.29689	2.80212	0.0941395	0.535245
ENSMUSG00000060036	Rpl3	chr15	-	80077793	80091868	regular	0.675283	0.689481	4.93315	2.78794	0.0949761	0.538653
ENSMUSG00000024180	Tmem8	chr17	+	26113315	26123254	regular	-0.570427	-0.574342	4.50105	2.7843	0.0951924	0.538653
ENSMUSG00000030726	Pold3	chr7	-	100082110	100121565	regular	-0.592285	-0.603292	3.60645	2.78253	0.0952974	0.538653
ENSMUSG00000009741	Ubp1	chr9	+	113930933	113977202	regular	0.628395	0.628385	3.70535	2.77392	0.0958115	0.539323
ENSMUSG00000044224	Dnajc21	chr15	-	10446755	10470516	regular	0.852802	0.81799	3.09887	2.77308	0.0958613	0.539323
ENSMUSG00000024242	Map4k3	chr17	-	80580511	80728093	regular	-0.595785	-0.601047	4.82123	2.77119	0.0959749	0.539323
ENSMUSG00000056579	Tug1	chr11	-	3639784	3649673	regular	0.626241	0.663296	3.29513	2.76545	0.0963197	0.539631
ENSMUSG00000034297	Med13	chr11	-	86267032	86357602	regular	0.547051	0.560629	4.04548	2.76407	0.0964027	0.539631
ENSMUSG00000056962	Jmjd6	chr11	-	116837431	116843449	regular	0.735377	0.742325	2.85818	2.74713	0.0974289	0.544323
ENSMUSG00000097971	Gm26917	chr17	+	39843012	39846341	regular	0.770255	0.769972	10.295	2.74252	0.0977104	0.544844
ENSMUSG00000032178	Ilf3	chr9	+	21367870	21405361	regular	0.579986	0.584169	3.88666	2.72626	0.09871	0.546159
ENSMUSG00000059474	Mbtd1	chr11	+	93885851	93946985	regular	0.57885	0.594119	3.84612	2.72602	0.0987248	0.546159
ENSMUSG00000024943	Smc5	chr19	-	23206450	23273897	regular	0.968615	0.83864	3.40855	2.72524	0.0987735	0.546159
ENSMUSG00000017707	Serinc3	chr2	-	163623271	163645131	regular	0.59038	0.575041	4.52213	2.72153	0.0990033	0.546159
ENSMUSG00000059208	Hnrnpm	chr17	-	33646232	33686860	regular	0.796127	0.792022	2.97906	2.71943	0.0991334	0.546159
ENSMUSG00000092519	Actl9	chr17	+	33432895	33434268	regular	-0.653814	-0.634253	4.44396	2.71733	0.0992642	0.546159
ENSMUSG00000075569	Rsph10b	chr5	+	143933034	143985719	regular	0.734679	0.72753	2.94599	2.71473	0.0994257	0.546159
ENSMUSG00000031552	Adam18	chr8	-	24602245	24674755	regular	-0.66412	-0.651639	3.42757	2.71425	0.099456	0.546159
ENSMUSG00000038658	Ric1	chr19	+	29522281	29606829	regular	0.923652	0.891987	2.56315	2.71089	0.0996657	0.546273
ENSMUSG00000041399	1700013G24Rik	chr4	+	137453283	137455461	regular	-0.551634	-0.560299	3.56243	2.69455	0.100692	0.550386
ENSMUSG00000023084	Lrrc71	chr3	-	87736922	87748625	regular	-0.703734	-0.671798	3.50044	2.69105	0.100914	0.550386
ENSMUSG00000028944	Prkag2	chr5	-	24862743	25100642	regular	-0.538843	-0.540896	3.82217	2.68989	0.100987	0.550386
ENSMUSG00000034201	Gas2l1	chr11	-	5054131	5065327	regular	0.785339	0.788055	2.78332	2.68249	0.101457	0.550977
ENSMUSG00000021192	Golga5	chr12	+	102469134	102497907	regular	0.628513	0.626797	3.56868	2.6822	0.101476	0.550977
ENSMUSG00000078627	2010-03-01	chr11	-	105360797	105456735	regular	0.657859	0.655512	4.92474	2.67521	0.101922	0.552361
ENSMUSG00000022312	Eif3h	chr15	-	51786557	51865523	regular	0.646339	0.654203	3.52924	2.67095	0.102195	0.552807
ENSMUSG00000022064	Pibf1	chr14	+	99099423	99254493	regular	0.702385	0.706968	3.50268	2.66735	0.102426	0.552813
ENSMUSG00000040649	Rimklb	chr6	-	122447295	122498761	regular	0.641308	0.650884	3.16673	2.665	0.102578	0.552813
ENSMUSG00000024188	Luc7l	chr17	+	26252909	26285504	regular	0.805325	0.801162	2.42491	2.66106	0.102832	0.552939
ENSMUSG00000032010	Usp2	chr9	+	44067020	44095627	regular	-0.55282	-0.553148	5.66529	2.65785	0.10304	0.552939
ENSMUSG00000026567	Adcy10	chr1	+	165485182	165576774	regular	-0.567286	-0.56613	5.25372	2.65578	0.103174	0.552939
ENSMUSG00000061787	Rps17	chr7	-	81342731	81345254	regular	0.983925	0.896927	3.42133	2.64156	0.104101	0.555066
ENSMUSG00000028937	Acot7	chr4	+	152178133	152271855	regular	-0.560009	-0.568152	4.09039	2.63727	0.104383	0.555066
ENSMUSG00000020719	Ddx5	chr11	-	106780354	106789185	regular	0.562652	0.569584	5.55626	2.63647	0.104436	0.555066
ENSMUSG00000110170	St6galnac2	chr11	-	116677482	116681290	regular	-0.540823	-0.958105	4.28249	2.63401	0.104597	0.555066
ENSMUSG00000033705	Stard9	chr2	+	120629125	120731895	regular	-0.541535	-0.554984	3.91025	2.63393	0.104603	0.555066
ENSMUSG00000073856	Iqck	chr7	+	118855751	118972652	regular	-0.628488	-0.639673	3.21356	2.62917	0.104917	0.555066
ENSMUSG00000026399	Cd55	chr1	-	130439026	130462744	regular	0.67918	0.673045	3.15985	2.62754	0.105024	0.555066
ENSMUSG00000030595	Nfkbib	chr7	-	28758250	28767512	regular	0.570521	0.603247	3.77359	2.62305	0.105322	0.555066
ENSMUSG00000053641	Dennd4a	chr9	+	64811339	64919667	regular	0.576204	0.571917	5.60106	2.62182	0.105404	0.555066
ENSMUSG00000021218	Gdi2	chr13	+	3538062	3567871	regular	0.615791	0.621206	4.41957	2.61591	0.105796	0.555066
ENSMUSG00000076617	Ighm	chr12	-	113418557	113422730	regular	0.63127	0.731091	4.25375	2.61391	0.105931	0.555066
ENSMUSG00000024073	Birc6	chr17	+	74528294	74703356	regular	0.57251	0.55942	4.53944	2.60965	0.106215	0.555066
ENSMUSG00000086808	Gm11981	chr11	-	6716000	6720037	regular	-0.637821	-0.63097	4.10628	2.6053	0.106507	0.555066
ENSMUSG00000011831	Evi5	chr5	-	107744794	107875107	regular	0.729732	0.691043	3.94454	2.60384	0.106605	0.555066
ENSMUSG00000042678	Myo15	chr11	+	60469338	60528369	regular	-0.630397	-0.627425	4.79983	2.60297	0.106664	0.555066
ENSMUSG00000070332	Trim80	chr11	+	115440544	115448270	regular	-0.698303	-0.695985	3.0547	2.60136	0.106772	0.555066
ENSMUSG00000005698	Ctcf	chr8	+	105636567	105682922	regular	0.628846	0.646746	3.20063	2.5994	0.106904	0.555066
ENSMUSG00000036244	Tbc1d21	chr9	-	58359703	58370455	regular	-0.682242	-0.697185	3.30777	2.59549	0.107168	0.555066
ENSMUSG00000004929	Thop1	chr10	+	81070034	81082559	regular	-0.53647	-0.544086	4.37117	2.59359	0.107297	0.555066
ENSMUSG00000041323	Ak7	chr12	+	105705975	105782447	regular	0.610101	0.618917	4.19165	2.59196	0.107407	0.555066
ENSMUSG00000039530	Tusc3	chr8	+	39005844	39165114	regular	-0.535006	-0.54379	4.89571	2.57321	0.108687	0.558837
ENSMUSG00000057240	Ms4a13	chr19	-	11169417	11196737	regular	0.728819	0.720083	3.32505	2.57051	0.108872	0.558837
ENSMUSG00000021000	Ctage5	chr12	+	59095798	59191583	regular	-0.680215	-0.657407	3.41707	2.57018	0.108895	0.558837
ENSMUSG00000021879	Dnah12	chr14	+	26693273	26891703	regular	0.540822	0.560707	3.5218	2.56888	0.108985	0.558837
ENSMUSG00000004110	Cacna1e	chr1	-	154390730	154884501	regular	0.580201	0.568465	4.30858	2.56717	0.109103	0.558837
ENSMUSG00000039050	Osbpl2	chr2	+	180119305	180162680	regular	0.55462	0.559463	3.73596	2.56427	0.109303	0.558873
ENSMUSG00000031701	Dnaja2	chr8	-	85537632	85555344	regular	0.733296	0.762806	2.90536	2.5517	0.110176	0.561951
ENSMUSG00000097585	E230029C05Rik	chr7	+	89980722	90049069	regular	-0.581802	-0.581596	3.93939	2.54724	0.110487	0.561951
ENSMUSG00000109561	Ankrd31	chr13	+	96748271	96910039	regular	0.953524	0.796679	4.35431	2.54642	0.110545	0.561951
ENSMUSG00000057113	Npm1	chr11	-	33152286	33163206	regular	1.30808	0.991371	3.43768	2.5428	0.110798	0.561951
ENSMUSG00000085143	Gm11520	chr11	+	95310428	95324496	regular	-0.595481	-0.595992	3.3344	2.5417	0.110876	0.561951
ENSMUSG00000034390	Cmip	chr8	+	117257063	117459430	regular	0.697574	0.666587	2.81876	2.52587	0.111993	0.565467
ENSMUSG00000020184	Mdm2	chr10	-	117688874	117710758	regular	0.54671	0.582268	3.51496	2.5247	0.112076	0.565467
ENSMUSG00000051435	Fhad1	chr4	-	141890437	142015082	regular	0.636381	0.633487	5.20207	2.51911	0.112474	0.565467
ENSMUSG00000030216	Wbp11	chr6	-	136813653	136828233	regular	0.54886	0.560135	4.00847	2.51902	0.11248	0.565467
ENSMUSG00000000568	Hnrnpd	chr5	-	99955934	99978938	regular	0.776212	0.783674	2.63955	2.51195	0.112986	0.565467
ENSMUSG00000031453	Rasa3	chr8	-	13566947	13677603	regular	0.601265	0.579603	3.62119	2.50949	0.113162	0.565467
ENSMUSG00000033557	Fam20b	chr1	-	156678531	156719086	regular	0.670234	0.684152	2.74678	2.50868	0.113221	0.565467
ENSMUSG00000026655	Fam107b	chr2	+	3570487	3782142	regular	0.608284	0.654297	3.01187	2.50584	0.113425	0.565467
ENSMUSG00000006169	Clint1	chr11	+	45852050	45910625	regular	0.659601	0.660542	3.38478	2.50563	0.11344	0.565467
ENSMUSG00000084786	Ubl5	chr9	+	20642877	20647140	regular	-0.54551	-0.554355	4.10247	2.50448	0.113523	0.565467
ENSMUSG00000035392	Dennd1a	chr2	-	37798990	38287390	regular	-0.581575	-0.579472	5.69692	2.49527	0.114188	0.566315
ENSMUSG00000070031	Sp140	chr1	+	85600377	85645037	regular	0.626837	0.602905	3.25318	2.49282	0.114367	0.566315
ENSMUSG00000032410	Xrn1	chr9	+	95954759	96057803	regular	0.703898	0.704475	3.02251	2.49227	0.114406	0.566315
ENSMUSG00000065954	Tacc1	chr8	-	25154551	25256588	regular	0.623358	0.630238	3.41379	2.49131	0.114476	0.566315
ENSMUSG00000040390	Map3k10	chr7	-	27656374	27674598	regular	0.850383	0.82211	2.64845	2.48364	0.115036	0.5677
ENSMUSG00000034252	Senp6	chr9	+	80066902	80144953	regular	0.660973	0.661765	3.42165	2.47963	0.11533	0.5677
ENSMUSG00000058230	Arhgap35	chr7	-	16493718	16614993	regular	-0.531937	-0.523178	4.28264	2.47942	0.115345	0.5677
ENSMUSG00000029992	Gfpt1	chr6	+	87042845	87092197	regular	0.573277	0.547158	3.5779	2.46437	0.116454	0.571756
ENSMUSG00000024387	Csnk2b	chr17	-	35116195	35122053	regular	-0.635293	-0.607476	4.02481	2.46221	0.116615	0.571756
ENSMUSG00000085720	Gm7854	chr5	-	43151685	43235355	regular	-0.736704	-0.672872	3.79965	2.4574	0.116972	0.571756
ENSMUSG00000043131	Mob1a	chr6	+	83326015	83343776	regular	0.682683	0.888903	2.86442	2.45262	0.117329	0.571756
ENSMUSG00000030231	Plekha5	chr6	+	140424053	140597110	regular	0.552399	0.572111	4.00686	2.4498	0.117539	0.571756
ENSMUSG00000005510	Ndufs3	chr2	-	90894633	90904827	regular	0.780857	0.778155	2.37347	2.44916	0.117588	0.571756
ENSMUSG00000037287	Tbcel	chr9	-	42412315	42507809	regular	-0.563822	-0.570714	3.57912	2.44746	0.117715	0.571756
ENSMUSG00000032479	Map4	chr9	+	109931459	110083955	regular	-0.523081	-0.529699	5.77582	2.44587	0.117835	0.571756
ENSMUSG00000050677	Ccdc96	chr5	+	36484587	36488172	regular	0.606596	0.647923	3.09377	2.44155	0.118159	0.571756
ENSMUSG00000062202	Btbd9	chr17	-	30215523	30576287	regular	-0.666641	-0.62406	3.7735	2.44119	0.118186	0.571756
ENSMUSG00000043716	Rpl7	chr1	-	16101294	16104662	regular	0.658107	0.665834	4.69447	2.43719	0.118488	0.571756
ENSMUSG00000026743	Mllt10	chr2	+	18055236	18212388	regular	-0.494818	-0.506613	5.49324	2.43632	0.118554	0.571756
ENSMUSG00000029427	Zcchc8	chr5	-	123698293	123721100	regular	0.763671	0.777939	2.74102	2.4339	0.118737	0.571756
ENSMUSG00000034245	Hdac11	chr6	+	91156664	91174692	regular	-0.780105	-0.715493	3.16732	2.42832	0.119161	0.572246
ENSMUSG00000034544	Rsrc1	chr3	+	66981389	67358396	regular	0.637501	0.633169	4.73362	2.42735	0.119234	0.572246
ENSMUSG00000049775	Tmsb4x	chrX	-	167207092	167209315	regular	0.637586	0.63389	4.0083	2.42386	0.1195	0.572398
ENSMUSG00000019027	Dnah1	chr14	-	31260374	31323896	regular	-0.554973	-0.560209	4.25373	2.42174	0.119662	0.572398
ENSMUSG00000014030	Pax5	chr4	-	44524756	44710487	regular	0.761163	0.865226	3.16803	2.40603	0.120869	0.577218
ENSMUSG00000030357	Fkbp4	chr6	-	128429734	128438677	regular	0.512929	0.536195	3.72835	2.40018	0.121321	0.578424
ENSMUSG00000044950	Pwwp2a	chr11	+	43681997	43721491	regular	1.24867	0.912272	3.74902	2.39727	0.121547	0.578548
ENSMUSG00000090394	4930523C07Rik	chr1	+	160044381	160080208	regular	0.644785	0.597043	3.07083	2.3862	0.122411	0.581702
ENSMUSG00000022141	Nipbl	chr15	-	8291224	8444463	regular	0.565905	0.570987	4.61797	2.37746	0.123098	0.58389
ENSMUSG00000020608	Smc6	chr12	+	11265885	11319785	regular	1.04776	0.837571	3.64729	2.37353	0.123408	0.58389
ENSMUSG00000037148	Arhgap10	chr8	-	77250365	77517953	regular	-0.575898	-0.572452	6.22504	2.37266	0.123476	0.58389
ENSMUSG00000061838	Suclg2	chr6	-	95473008	95718800	regular	0.761262	0.764055	2.73634	2.36687	0.123935	0.584467
ENSMUSG00000030213	Atf7ip	chr6	+	136506166	136610862	regular	0.603452	0.601191	4.18138	2.36388	0.124173	0.584467
ENSMUSG00000031774	Fam192a	chr8	-	94574137	94601997	regular	0.789455	0.789124	2.59744	2.36324	0.124224	0.584467
ENSMUSG00000021660	Btf3	chr13	-	98309895	98317006	regular	0.711595	0.731069	2.71541	2.35931	0.124537	0.584467
ENSMUSG00000021938	Pspc1	chr14	-	56720709	56778316	regular	-0.505575	-0.528326	3.7051	2.35479	0.124899	0.584467
ENSMUSG00000056851	Pcbp2	chr15	+	102470631	102500059	regular	-0.678189	-0.629927	4.58106	2.35403	0.12496	0.584467
ENSMUSG00000024085	Man2a1	chr17	+	64600735	64755110	regular	0.532241	0.52163	4.00393	2.35337	0.125012	0.584467
ENSMUSG00000052296	Ppp6r1	chr7	-	4631494	4659019	regular	-0.628209	-0.618243	4.67536	2.3447	0.12571	0.586167
ENSMUSG00000001552	Jup	chr11	-	100368957	100397763	regular	-0.614192	-0.606519	4.28712	2.34244	0.125892	0.586167
ENSMUSG00000038828	Tmem214	chr5	+	30868011	30879180	regular	-0.541188	-0.571088	3.22967	2.34131	0.125983	0.586167
ENSMUSG00000021257	Angel1	chr12	-	86700501	86726460	regular	-1.29304	-0.96998	3.66314	2.33389	0.126585	0.586384
ENSMUSG00000034254	Agpat1	chr17	+	34604261	34613449	regular	-0.528175	-0.533424	4.8092	2.33377	0.126595	0.586384
ENSMUSG00000021090	Lrrc9	chr12	+	72441865	72530750	regular	-0.550631	-0.55331	4.37129	2.33324	0.126638	0.586384
ENSMUSG00000038831	Ralgps1	chr2	-	33133416	33371486	regular	-0.541439	-0.548306	4.21525	2.32165	0.127584	0.588646
ENSMUST00000162036	Rsrc1	chr3	+	66994516	66996590	circular	1.7216	1.08993	3.60222	2.32002	0.127719	0.588646
ENSMUSG00000026739	Bmi1	chr2	+	18677017	18686629	regular	0.561827	0.592263	3.35787	2.3198	0.127737	0.588646
ENSMUSG00000035325	Sec31a	chr5	-	100361648	100416234	regular	0.723899	0.713173	3.21038	2.31474	0.128153	0.589626
ENSMUSG00000064999	Gm26035	chrX	-	152923452	152923760	regular	-1.01071	-0.806295	4.08701	2.30328	0.129101	0.591136
ENSMUSG00000045210	Vcpip1	chr1	-	9718621	9748382	regular	0.717716	0.706523	2.72759	2.30278	0.129143	0.591136
ENSMUSG00000026200	Glb1l	chr1	-	75198235	75210813	regular	-0.61639	-0.628672	2.92341	2.30187	0.129219	0.591136
ENSMUSG00000075249	Fsip2	chr2	+	82943633	83008937	regular	0.656124	0.63928	4.83043	2.30056	0.129327	0.591136
ENSMUSG00000091896	Ube2d2a	chr18	+	35771558	35807172	regular	0.675215	0.65572	2.67443	2.29846	0.129503	0.591136
ENSMUSG00000018395	Kif3a	chr11	+	53567378	53601967	regular	0.802406	0.779884	2.92576	2.28507	0.130624	0.594728
ENSMUSG00000028256	Odf2l	chr3	+	145118587	145153915	regular	0.747135	0.734002	2.38397	2.28243	0.130846	0.594728
ENSMUSG00000021488	Nsd1	chr13	+	55209781	55318325	regular	0.577988	0.574267	4.40727	2.28082	0.130983	0.594728
ENSMUSG00000053293	Pom121	chr5	-	135376140	135394546	regular	-0.482664	-0.504	3.93233	2.27929	0.131111	0.594728
ENSMUST00000037248	Hirip3	chr7	+	126864319	126864661	circular	-0.622821	-0.604612	4.01479	2.27534	0.131446	0.595314
ENSMUSG00000057265	Bbof1	chr12	+	84409070	84442887	regular	0.622972	0.618869	3.71789	2.26757	0.132107	0.597111
ENSMUSG00000071054	Safb	chr17	+	56584824	56606294	regular	0.52846	0.555491	3.4278	2.26582	0.132256	0.597111
ENSMUSG00000039220	Ppp1r10	chr17	+	35916433	35932283	regular	-0.57566	-0.568686	3.7125	2.26328	0.132473	0.597159
ENSMUSG00000068921	Dap3	chr3	-	88920802	88951181	regular	-0.699208	-0.654771	3.17675	2.25904	0.132836	0.597679
ENSMUSG00000052889	Prkcb	chr7	+	122288750	122634402	regular	-0.534678	-0.54001	4.09566	2.25685	0.133024	0.597679
ENSMUSG00000020458	Rtn4	chr11	+	29692946	29744331	regular	0.617684	0.619944	3.09589	2.25472	0.133208	0.597679
ENSMUSG00000020530	Ggnbp2	chr11	-	84832360	84870817	regular	0.628484	0.612397	3.97883	2.24605	0.133956	0.599479
ENSMUSG00000028692	Akr1a1	chr4	-	116636509	116651680	regular	-0.648194	-0.633429	3.43094	2.24335	0.13419	0.599479
ENSMUSG00000031706	Rfx1	chr8	+	84066833	84096992	regular	-0.556542	-0.563158	3.44106	2.24289	0.13423	0.599479
ENSMUSG00000001419	Mef2d	chr3	+	88142371	88172086	regular	0.591518	0.590172	3.4654	2.23943	0.134531	0.599836
ENSMUSG00000074634	Tmem267	chr13	+	119488038	119611059	regular	-0.482534	-0.48754	5.80005	2.23658	0.134779	0.599836
ENSMUSG00000022568	Scrib	chr15	-	76047157	76069784	regular	-0.685483	-0.616259	4.25694	2.23483	0.134932	0.599836
ENSMUSG00000010755	Cars	chr7	-	143557229	143600090	regular	-0.579781	-0.569196	4.49528	2.23155	0.135218	0.600187
ENSMUSG00000070980	Actl7b	chr4	-	56740004	56741443	regular	-0.633629	-0.600079	3.54748	2.2266	0.135652	0.60119
ENSMUSG00000056211	R3hdm1	chr1	+	128103300	128237736	regular	0.602123	0.59757	4.18038	2.21851	0.136365	0.603424
ENSMUSG00000074627	Mroh8	chr2	-	157208549	157279549	regular	-0.581739	-0.602371	2.9947	2.2109	0.137039	0.605481
ENSMUSG00000020211	Sf3a2	chr10	+	80798197	80804924	regular	-1.14466	-0.933067	4.56858	2.2071	0.137376	0.606047
ENSMUSG00000031787	Katnb1	chr8	+	95081185	95103149	regular	-1.09891	-0.820801	3.74164	2.19992	0.138018	0.607952
ENSMUSG00000032846	Zswim6	chr13	-	107724616	107890064	regular	-0.569354	-0.553566	3.77015	2.19672	0.138304	0.608287
ENSMUSG00000024429	Gnl1	chr17	+	35979850	35989462	regular	-0.563361	-0.561447	3.42244	2.19319	0.138622	0.60876
ENSMUSG00000027184	Caprin1	chr2	-	103762940	103797649	regular	0.538178	0.529604	4.62491	2.18863	0.139033	0.609637
ENSMUSG00000061755	Bod1l	chr5	-	41787537	41844315	regular	0.708342	0.704785	2.57259	2.18255	0.139583	0.611124
ENSMUSG00000047141	Zfp654	chr16	-	64780346	64851652	regular	0.565444	0.56353	5.78909	2.1782	0.139978	0.61193
ENSMUSG00000038994	Hils1	chr11	+	94967592	94968456	regular	-0.601535	-0.599631	3.75055	2.16975	0.140749	0.613196
ENSMUSG00000040812	Agbl2	chr2	+	90782726	90834437	regular	-1.5065	-1.19638	4.64144	2.16677	0.141022	0.613196
ENSMUSG00000021693	Kif2a	chr13	-	106958995	107022126	regular	0.650611	0.660814	3.05037	2.16632	0.141063	0.613196
ENSMUSG00000040794	C1qtnf4	chr2	+	90885859	90890525	regular	-0.581811	-0.577185	4.40616	2.16575	0.141116	0.613196
ENSMUSG00000043535	Setx	chr2	+	29124180	29182471	regular	0.511262	0.519513	5.2056	2.16133	0.141522	0.613284
ENSMUSG00000024749	Tmc1	chr19	-	20783457	20954202	regular	0.77353	0.731606	3.13394	2.16092	0.14156	0.613284
ENSMUSG00000030536	Iqgap1	chr7	-	80711582	80825974	regular	0.507911	0.499229	5.16944	2.15784	0.141844	0.613598
ENSMUSG00000003435	Supt5	chr7	-	28314890	28338746	regular	0.545003	0.588187	3.20634	2.15496	0.14211	0.61383
ENSMUSG00000024430	Cabyr	chr18	+	12741323	12755146	regular	-0.511293	-0.498554	4.44753	2.14906	0.142657	0.614952
ENSMUSG00000045128	Rpl18a	chr8	-	70894721	70897412	regular	0.517099	0.529185	5.02987	2.14758	0.142795	0.614952
ENSMUSG00000041974	Spidr	chr16	-	15889226	16146851	regular	0.639275	0.608872	3.04333	2.14204	0.143311	0.616258
ENSMUSG00000024294	Mib1	chr18	+	10725547	10818704	regular	0.540243	0.522763	4.655	2.13494	0.143976	0.6182
ENSMUSG00000021003	Galc	chr12	-	98202293	98259459	regular	0.69845	0.689105	2.61258	2.12585	0.144833	0.620702
ENSMUSG00000048701	Ccdc6	chr10	+	70097120	70193200	regular	0.830661	0.734349	3.31179	2.12421	0.144988	0.620702
ENSMUSG00000051618	Ubqln3	chr7	-	104140622	104143279	regular	-0.491895	-0.491917	5.494	2.11959	0.145425	0.621401
ENSMUSG00000026807	Ak8	chr2	+	28700163	28813165	regular	-0.600693	-0.592269	3.54227	2.114	0.145957	0.621401
ENSMUSG00000050994	Adgb	chr10	-	10335702	10472326	regular	0.734889	0.683951	3.63729	2.11125	0.146219	0.621401
ENSMUSG00000055531	Cpsf6	chr10	-	117344672	117380015	regular	0.838251	0.718784	3.42974	2.11017	0.146323	0.621401
ENSMUSG00000019834	Slc22a16	chr10	+	40570335	40604132	regular	-0.505392	-0.526106	3.40363	2.10925	0.146411	0.621401
ENSMUSG00000027602	Map1lc3a	chr2	+	155276296	155278073	regular	-0.495135	-0.501806	5.2818	2.10896	0.146439	0.621401
ENSMUSG00000001120	Pcbp3	chr10	-	76761856	76961887	regular	-0.584973	-0.583963	3.33626	2.10352	0.14696	0.621934
ENSMUSG00000058589	Anks1b	chr10	+	89873508	90973300	regular	1.09606	0.894965	3.97097	2.10316	0.146995	0.621934
ENSMUSG00000027009	Itga4	chr2	+	79255425	79333123	regular	1.20004	0.904432	3.02234	2.10006	0.147293	0.622286
ENSMUSG00000022707	Gbe1	chr16	+	70313948	70569716	regular	0.51902	0.521677	3.90114	2.09327	0.147949	0.622758
ENSMUSG00000064307	Lrrc51	chr7	-	101912983	101933895	regular	-0.467074	-0.481168	5.45606	2.09149	0.148122	0.622758
ENSMUSG00000101968	1700027A15Rik	chr1	+	72984843	73025507	regular	-0.47022	-0.473657	5.52512	2.0895	0.148315	0.622758
ENSMUSG00000021754	Map3k1	chr13	-	111746427	111808993	regular	0.603203	0.602277	3.31065	2.08646	0.14861	0.622758
ENSMUSG00000037395	Rcor3	chr1	-	192098545	192138062	regular	0.640426	0.652503	3.15681	2.08614	0.148641	0.622758
ENSMUSG00000020166	Cnot2	chr10	-	116485160	116581511	regular	-0.506905	-0.499057	3.68	2.08558	0.148696	0.622758
ENSMUSG00000021111	Papola	chr12	+	105784693	105838944	regular	0.522491	0.505696	3.64678	2.07557	0.149674	0.623329
ENSMUSG00000022427	Tomm22	chr15	+	79670860	79672862	regular	-0.593555	-0.60866	3.01609	2.07377	0.149851	0.623329
ENSMUSG00000036398	Ppp1r11	chr17	-	36948355	36951741	regular	0.510991	0.5098	4.552	2.07006	0.150216	0.623329
ENSMUSG00000038664	Herc1	chr9	+	66350449	66508775	regular	-0.51604	-0.518191	6.37465	2.06983	0.150238	0.623329
ENSMUSG00000037196	Pacrg	chr17	-	10403011	10840311	regular	-0.502924	-0.500987	3.89831	2.06686	0.150532	0.623329
ENSMUSG00000056050	Mia3	chr1	-	183326724	183369553	regular	0.641843	0.651974	3.09481	2.06607	0.150609	0.623329
ENSMUSG00000029534	St7	chr6	+	17692932	17943025	regular	-0.529044	-0.52438	3.32465	2.06321	0.150892	0.623329
ENSMUSG00000070979	Actl7a	chr4	+	56743412	56744925	regular	-0.477628	-0.490998	4.46041	2.0602	0.15119	0.623329
ENSMUSG00000067851	Arfgef1	chr1	-	10137570	10232670	regular	0.538548	0.544131	3.61518	2.05679	0.151529	0.623329
ENSMUSG00000059540	Tcea2	chr2	+	181680309	181688071	regular	-0.534165	-0.534429	4.72208	2.05581	0.151627	0.623329
ENSMUSG00000049482	Ctu2	chr8	+	122476142	122484138	regular	-1.57881	-1.37132	5.51078	2.05405	0.151801	0.623329
ENSMUSG00000021134	Srsf5	chr12	+	80945503	80950507	regular	0.523199	0.528868	3.66702	2.05254	0.151952	0.623329
ENSMUSG00000039202	Abhd2	chr7	+	79273198	79365508	regular	-0.526534	-0.525309	3.9367	2.04828	0.152379	0.623329
ENSMUSG00000024696	Lpxn	chr19	+	12798605	12833807	regular	-0.508203	-0.511515	4.72663	2.04771	0.152435	0.623329
ENSMUSG00000031029	Eif3f	chr7	+	108934416	108942951	regular	-0.595543	-0.571757	3.69538	2.04727	0.152479	0.623329
ENSMUSG00000001576	Ergic1	chr17	+	26561488	26656931	regular	-0.634598	-0.641948	2.7534	2.04637	0.15257	0.623329
ENSMUSG00000044526	Znrf4	chr17	-	56511247	56512483	regular	-0.524851	-0.524853	5.83762	2.04335	0.152873	0.623329
ENSMUSG00000101959	Ldhal6b	chr17	-	5417322	5418767	regular	-0.521237	-0.523237	3.78305	2.04297	0.152911	0.623329
ENSMUSG00000039021	Ttc16	chr2	-	32757025	32775633	regular	-0.661447	-0.623725	4.47282	2.04224	0.152984	0.623329
ENSMUSG00000038274	Fau	chr19	+	6057887	6059524	regular	0.523526	0.531475	5.05111	2.03938	0.153272	0.623329
ENSMUSG00000049550	Clip1	chr5	-	123577794	123684618	regular	0.642472	0.616301	4.07809	2.03276	0.153941	0.623329
ENSMUSG00000031949	Adat1	chr8	-	111966907	111992302	regular	-0.574856	-0.549835	3.0892	2.03136	0.154083	0.623329
ENSMUSG00000033526	Ppip5k1	chr2	-	121310560	121355396	regular	-0.498527	-0.504508	3.92029	2.03118	0.154101	0.623329
ENSMUSG00000046196	Ttc39d	chr17	+	80207459	80217936	regular	-0.470684	-0.475763	5.05294	2.03043	0.154177	0.623329
ENSMUSG00000051674	Dcun1d4	chr5	+	73480999	73560794	regular	0.683835	0.650691	4.63113	2.02702	0.154523	0.623329
ENSMUSG00000094483	Purb	chr11	-	6467598	6475917	regular	0.710686	0.702076	2.87298	2.02658	0.154568	0.623329
ENSMUSG00000026269	Rnpepl1	chr1	+	92910782	92924384	regular	-0.511009	-0.515126	4.51193	2.0258	0.154648	0.623329
ENSMUSG00000031858	Mau2	chr8	-	70016122	70042734	regular	-0.59737	-0.572882	3.64672	2.01867	0.155376	0.625392
ENSMUSG00000024758	Rtn3	chr19	-	7425900	7483289	regular	0.690781	0.691211	2.77156	2.01166	0.156095	0.62599
ENSMUSG00000021807	Rtraf	chr14	-	19811350	19823824	regular	0.751311	0.811072	3.01932	2.00983	0.156283	0.62599
ENSMUSG00000062154	Tex33	chr15	-	78378399	78395912	regular	-0.542558	-0.548983	3.23544	2.00838	0.156433	0.62599
ENSMUSG00000032228	Tcf12	chr9	-	71842687	72111871	regular	0.610024	0.646976	3.14482	2.00783	0.156489	0.62599
ENSMUSG00000026193	Fn1	chr1	-	71585519	71653200	regular	0.652478	0.68991	7.13124	2.0067	0.156606	0.62599
ENSMUSG00000020733	Slc9a3r1	chr11	+	115163340	115181181	regular	0.756089	0.875644	3.53318	2.00048	0.157249	0.627695
ENSMUSG00000066306	Numa1	chr7	+	101934110	102014964	regular	0.581442	0.577286	3.39377	1.99594	0.157721	0.628712
ENSMUSG00000042625	Safb2	chr17	-	56560964	56584585	regular	0.490386	0.496743	4.14854	1.99379	0.157945	0.62874
ENSMUSG00000018736	Ndel1	chr11	-	68821433	68871858	regular	-0.503936	-0.517292	3.28737	1.9898	0.158362	0.629532
ENSMUSG00000044791	Setd2	chr9	+	110532596	110618633	regular	0.499171	0.501188	4.82164	1.98602	0.158758	0.630239
ENSMUSG00000061689	Dlgap4	chr2	+	156613704	156764363	regular	0.535622	0.513487	3.46575	1.98224	0.159154	0.630949
ENSMUSG00000037926	Ssh2	chr11	+	77216286	77460220	regular	0.525424	0.507475	4.69656	1.97296	0.160134	0.632951
ENSMUSG00000020114	Cand1	chr10	-	119199254	119240055	regular	-0.496034	-0.502768	4.04327	1.97282	0.160149	0.632951
ENSMUSG00000042744	Hectd4	chr5	+	121220218	121368577	regular	-0.492872	-0.49554	5.56684	1.97125	0.160315	0.632951
ENSMUSG00000025967	Eef1b2	chr1	+	63176824	63180486	regular	0.56272	0.562806	4.01195	1.96739	0.160725	0.633705
ENSMUSG00000062028	Irgc1	chr7	-	24431921	24452297	regular	-0.513875	-0.511461	5.89602	1.96122	0.161383	0.635433
ENSMUSG00000029501	Ankle2	chr5	+	110231003	110256651	regular	0.608304	0.589276	2.91412	1.95642	0.161897	0.635755
ENSMUSG00000031822	Gse1	chr8	+	120228455	120581390	regular	0.713066	0.698761	2.24852	1.95635	0.161904	0.635755
ENSMUSG00000020799	Tekt1	chr11	-	72344721	72362442	regular	-0.530351	-0.525036	3.53895	1.95163	0.162412	0.636553
ENSMUSG00000034300	Fam53c	chr18	+	34758905	34773760	regular	0.669104	0.664429	3.02009	1.95036	0.162548	0.636553
ENSMUSG00000026234	Ncl	chr1	-	86344718	86359400	regular	0.517068	0.522343	3.64023	1.94648	0.162967	0.636588
ENSMUSG00000031153	Gripap1	chrX	+	7789764	7820567	regular	-0.804941	-0.661509	3.32593	1.9462	0.162996	0.636588
ENSMUSG00000021945	Zmym2	chr14	+	56886652	56962701	regular	0.530289	0.571046	3.0192	1.94111	0.163548	0.637881
ENSMUSG00000108738	Gm44777	chr7	+	116334254	116338633	regular	-0.93442	-0.742887	3.63695	1.93723	0.16397	0.638666
ENSMUSG00000058799	Nap1l1	chr10	+	111473222	111498150	regular	0.68427	0.648826	3.31054	1.93474	0.164241	0.638863
ENSMUSG00000028868	Wasf2	chr4	+	133130504	133199756	regular	-0.522655	-0.512194	3.56639	1.93038	0.164717	0.639109
ENSMUSG00000026203	Dnajb2	chr1	+	75236405	75245692	regular	-0.53732	-0.523609	4.17678	1.93011	0.164746	0.639109
ENSMUSG00000025885	Myo5b	chr18	+	74440935	74771493	regular	0.543554	0.546128	3.27902	1.92748	0.165035	0.639371
ENSMUSG00000076438	Oxct2b	chr4	+	123116265	123118000	regular	-0.517485	-0.517446	5.17525	1.9188	0.165989	0.642207
ENSMUSG00000005893	Nr2c2	chr6	+	92091389	92174294	regular	0.479498	0.492715	4.30026	1.91281	0.166651	0.643894
ENSMUSG00000097312	Gm26870	chr9	-	3000281	3038313	regular	-0.89636	-0.892564	8.02003	1.91084	0.166869	0.643894
ENSMUSG00000039458	Mtmr12	chr15	+	12205027	12274496	regular	-0.569122	-0.561688	3.4487	1.90323	0.167717	0.645393
ENSMUSG00000028484	Psip1	chr4	-	83455679	83486459	regular	0.988601	0.792197	3.03743	1.90318	0.167723	0.645393
ENSMUSG00000031585	Gtf2e2	chr8	+	33731832	33777173	regular	-0.574333	-0.58428	2.9765	1.90135	0.167927	0.645393
ENSMUSG00000019943	Atp2b1	chr10	+	98914405	99026143	regular	0.527103	0.554006	3.54639	1.89935	0.168152	0.645399
ENSMUSG00000017843	Ppp2r5c	chr12	+	110447119	110583062	regular	0.521522	0.517785	4.25542	1.88433	0.169843	0.647323
ENSMUSG00000061802	Armc4	chr18	-	7088232	7297901	regular	0.523939	0.543567	3.60162	1.8805	0.170277	0.647323
ENSMUSG00000019906	Lin7a	chr10	+	107271685	107421474	regular	-0.473951	-0.489952	3.76818	1.88039	0.17029	0.647323
ENSMUSG00000032221	Mns1	chr9	+	72438010	72462025	regular	0.950357	0.726446	3.74379	1.8803	0.1703	0.647323
ENSMUSG00000071324	Armc2	chr10	-	41914989	42018442	regular	-0.506365	-0.510981	3.44584	1.87959	0.170381	0.647323
ENSMUSG00000037075	Rnf139	chr15	+	58889228	58907057	regular	0.467275	0.460818	6.27023	1.87937	0.170406	0.647323
ENSMUSG00000005198	Polr2a	chr11	-	69733996	69758637	regular	-0.537515	-0.529779	4.238	1.87862	0.170491	0.647323
ENSMUSG00000028559	Osbpl9	chr4	-	109061144	109202272	regular	-0.49397	-0.481147	4.55534	1.878	0.170562	0.647323
ENSMUSG00000021282	Eif5	chr12	+	111538015	111546752	regular	0.471527	0.477057	5.57635	1.87708	0.170666	0.647323
ENSMUSG00000038932	Tcfl5	chr2	-	180621955	180642708	regular	0.49372	0.51039	4.53152	1.87374	0.171048	0.647922
ENSMUSG00000041301	Cftr	chr6	+	18170686	18322768	regular	-0.456231	-0.472933	3.65636	1.87171	0.17128	0.647952
ENSMUSG00000070568	Slc6a21	chr7	+	45277512	45288998	regular	-0.515273	-0.505627	4.33634	1.86541	0.172002	0.649515
ENSMUSG00000034793	G6pc3	chr11	+	102189619	102194081	regular	-0.577231	-0.572447	3.37638	1.86419	0.172142	0.649515
ENSMUSG00000027177	Hipk3	chr2	-	104426480	104494446	regular	-0.543848	-0.528105	3.84376	1.86023	0.172599	0.649687
ENSMUSG00000046782	Ttc6	chr12	+	57564112	57737928	regular	0.549859	0.53688	3.35048	1.85957	0.172675	0.649687
ENSMUSG00000060261	Gtf2i	chr5	-	134237833	134314760	regular	-0.470947	-0.480409	3.43827	1.85796	0.172861	0.649687
ENSMUSG00000041444	Arhgap32	chr9	+	32116135	32268446	regular	-0.52097	-0.521759	3.54546	1.85579	0.173111	0.649785
ENSMUSG00000027517	Ankrd60	chr2	-	173568665	173578365	regular	-0.526303	-0.530868	5.02496	1.85046	0.17373	0.651262
ENSMUSG00000041720	Pi4ka	chr16	-	17280350	17406314	regular	-0.559935	-0.535843	5.94629	1.84649	0.174192	0.652151
ENSMUSG00000001517	Foxm1	chr6	+	128362966	128376146	regular	-0.565474	-0.577743	2.8133	1.83985	0.174968	0.652944
ENSMUSG00000021460	Auh	chr13	-	52835118	52929681	regular	0.859571	0.807312	2.43673	1.83972	0.174984	0.652944
ENSMUSG00000001156	Mxd1	chr6	-	86647041	86669161	regular	0.672792	0.669261	2.79905	1.83889	0.175081	0.652944
ENSMUSG00000032399	Rpl4	chr9	+	64173374	64178666	regular	0.572889	0.56701	5.52886	1.82876	0.176274	0.654334
ENSMUSG00000036529	Sbf1	chr15	-	89288235	89315311	regular	-0.42958	-0.458891	3.83862	1.82802	0.176362	0.654334
ENSMUSG00000037416	Dmxl1	chr18	+	49832669	49965473	regular	0.475111	0.48037	3.74728	1.82643	0.17655	0.654334
ENSMUSG00000029817	Tra2a	chr6	-	49243923	49264033	regular	1.03239	0.822665	2.84816	1.82426	0.176807	0.654334
ENSMUSG00000024953	Prdx5	chr19	-	6906696	6910106	regular	0.580157	0.562937	2.81677	1.82336	0.176914	0.654334
ENSMUSG00000027346	Gpcpd1	chr2	-	132529081	132587729	regular	0.505105	0.52839	3.26975	1.82272	0.176989	0.654334
ENSMUSG00000042302	Ehbp1	chr11	-	22005827	22342292	regular	0.510871	0.519502	4.95101	1.81884	0.177451	0.654334
ENSMUSG00000006304	Arpc2	chr1	+	74236083	74268209	regular	0.666543	0.657601	3.05633	1.81811	0.177538	0.654334
ENSMUSG00000071724	Smpd5	chr15	+	76294433	76296896	regular	-0.710039	-0.631681	3.06327	1.81757	0.177603	0.654334
ENSMUSG00000044566	Cage1	chr13	-	38006051	38037069	regular	0.481227	0.486792	4.60543	1.81663	0.177715	0.654334
ENSMUSG00000052915	Msl1	chr11	+	98795515	98807859	regular	0.478251	0.483585	3.89381	1.81224	0.178239	0.655358
ENSMUSG00000008200	Fnbp4	chr2	+	90745369	90781021	regular	0.537144	0.553855	3.11619	1.81052	0.178446	0.655358
ENSMUSG00000019856	Fam184a	chr10	-	53633144	53751123	regular	1.15303	0.826666	3.12626	1.8048	0.179133	0.657034
ENSMUSG00000024789	Jak2	chr19	+	29251827	29313080	regular	0.578898	0.577304	2.99779	1.80295	0.179356	0.657034
ENSMUSG00000000915	Hip1r	chr5	+	123973627	124005558	regular	0.575016	0.583502	3.19359	1.79658	0.180127	0.659023
ENSMUST00000108075	Usp32	chr11	-	85077264	85104026	circular	1.17466	0.870955	2.75263	1.79277	0.18059	0.659359
ENSMUSG00000040356	Skiv2l	chr17	-	34839227	34850210	regular	-0.752297	-0.632041	4.43916	1.791	0.180805	0.659359
ENSMUSG00000034813	Grip1	chr10	+	119453829	120087261	regular	-0.509783	-0.520417	3.1145	1.78829	0.181135	0.659359
ENSMUSG00000071655	Ubxn1	chr19	+	8871558	8875663	regular	0.720864	0.717185	2.4638	1.78495	0.181542	0.659359
ENSMUSG00000057236	Rbbp4	chr4	-	129307099	129335370	regular	-0.515594	-0.508776	3.69428	1.78164	0.181948	0.659359
ENSMUSG00000021670	Hmgcr	chr13	-	96648966	96670936	regular	-0.502969	-0.503511	3.10386	1.78097	0.18203	0.659359
ENSMUSG00000039335	Spata16	chr3	+	26637619	26983212	regular	0.489291	0.459859	4.63479	1.77973	0.182183	0.659359
ENSMUSG00000027939	Nup210l	chr3	+	90104131	90212048	regular	-0.494126	-0.473178	4.42697	1.77896	0.182277	0.659359
ENSMUSG00000000131	Xpo6	chr7	-	126101714	126200501	regular	-0.514464	-0.507325	4.6869	1.77801	0.182393	0.659359
ENSMUSG00000031631	Cfap97	chr8	+	46151770	46195590	regular	0.568563	0.570395	3.60921	1.77717	0.182497	0.659359
ENSMUSG00000020590	Snx13	chr12	+	35047185	35147479	regular	0.617947	0.63478	2.8788	1.77376	0.182918	0.660054
ENSMUSG00000016541	Atxn10	chr15	+	85336380	85463836	regular	-0.438428	-0.445699	4.17734	1.76717	0.183733	0.662171
ENSMUSG00000058655	Eif4b	chr15	+	102073772	102097172	regular	0.522483	0.51648	3.57466	1.76462	0.184049	0.662485
ENSMUSG00000052681	Rap1b	chr10	-	117813870	117846035	regular	0.54783	0.572259	2.84146	1.76113	0.184483	0.662495
ENSMUSG00000073731	AI507597	chr4	+	141614025	141615604	regular	0.482754	0.49665	3.77146	1.76062	0.184547	0.662495
ENSMUSG00000054199	Gon4l	chr3	+	88835230	88910103	regular	0.426557	0.453491	3.83236	1.75489	0.185263	0.662495
ENSMUSG00000074749	Kiz	chr2	+	146855863	146970097	regular	0.502632	0.505591	4.61732	1.75393	0.185383	0.662495
ENSMUSG00000063576	Klhdc3	chr17	-	46674549	46680930	regular	-0.511997	-0.506872	4.58057	1.75204	0.185621	0.662495
ENSMUSG00000022773	Ypel1	chr16	+	17069695	17087045	regular	-0.450251	-0.479551	3.37046	1.75091	0.185762	0.662495
ENSMUSG00000037364	Srrt	chr5	-	137295703	137307674	regular	0.490691	0.516214	3.20997	1.75083	0.185772	0.662495
ENSMUSG00000026969	Fam166a	chr2	+	25218744	25222280	regular	0.448704	0.449313	3.72143	1.74725	0.186223	0.662495
ENSMUSG00000040651	Fam208a	chr14	+	27428833	27483555	regular	1.20409	0.853523	3.03601	1.74687	0.186271	0.662495
ENSMUSG00000003746	Man1a	chr10	-	53904784	54076609	regular	0.574955	0.578726	3.26511	1.74631	0.186341	0.662495
ENSMUSG00000028557	Rnf11	chr4	-	109451097	109484728	regular	-0.532852	-0.553544	2.97763	1.74392	0.186643	0.662753
ENSMUSG00000014850	Msh3	chr13	-	92211871	92355003	regular	0.596863	0.597692	3.10487	1.74023	0.187109	0.663454
ENSMUSG00000015597	Zfp318	chr17	+	46383730	46420920	regular	0.460998	0.471914	3.42178	1.73874	0.187299	0.663454
ENSMUSG00000022477	Aco2	chr15	+	81872308	81915133	regular	0.645557	0.649783	2.3305	1.73374	0.187933	0.664601
ENSMUSG00000026466	Tor1aip1	chr1	-	156004598	156036480	regular	-0.609773	-0.550362	3.4726	1.73048	0.188349	0.664601
ENSMUSG00000035623	Rsf1	chr7	+	97579888	97692778	regular	0.77336	0.648006	3.55711	1.72964	0.188457	0.664601
ENSMUSG00000026288	Inpp5d	chr1	+	87620311	87720507	regular	0.48164	0.465043	4.02383	1.72898	0.188541	0.664601
ENSMUSG00000025903	Lypla1	chr1	+	4807787	4848410	regular	0.459244	0.446777	3.70232	1.7224	0.189384	0.665614
ENSMUSG00000041915	Ammecr1l	chr18	+	31759823	31784071	regular	-0.493717	-0.502783	3.47942	1.72039	0.189643	0.665614
ENSMUSG00000034485	Uaca	chr9	+	60794541	60880370	regular	-0.553512	-0.523543	3.62827	1.71528	0.190301	0.665614
ENSMUSG00000061099	Gapdhs	chr7	-	30729774	30743681	regular	-0.471344	-0.472773	7.73487	1.7152	0.190312	0.665614
ENSMUSG00000005615	Pcyt1a	chr16	+	32430920	32475070	regular	-0.508806	-0.520679	3.25556	1.71416	0.190447	0.665614
ENSMUSG00000028456	Unc13b	chr4	+	43058952	43264871	regular	-0.46757	-0.447339	3.75199	1.71279	0.190624	0.665614
ENSMUSG00000027157	4930430A15Rik	chr2	-	111162060	111229602	regular	1.75263	1.0898	3.01899	1.71232	0.190685	0.665614
ENSMUSG00000020463	Ppp4r3b	chr11	+	29172889	29220797	regular	0.619538	0.619237	2.75175	1.7113	0.190817	0.665614
ENSMUSG00000025220	Mgea5	chr19	-	45750260	45783520	regular	0.460001	0.447724	4.34678	1.70699	0.191377	0.665614
ENSMUSG00000038014	Fam120a	chr13	-	48879218	48968017	regular	-0.473654	-0.474022	3.96915	1.70612	0.19149	0.665614
ENSMUSG00000026182	Tnp1	chr1	-	73015073	73015909	regular	-0.488858	-0.486478	5.04267	1.70546	0.191575	0.665614
ENSMUSG00000040249	Lrp1	chr10	-	127538160	127621148	regular	-0.454988	-0.46522	3.70023	1.70506	0.191627	0.665614
ENSMUSG00000038393	Txnip	chr3	+	96557956	96561883	regular	0.506087	0.51079	3.71066	1.70289	0.19191	0.665614
ENSMUSG00000033444	Specc1l	chr10	+	75212072	75312743	regular	0.482193	0.476795	4.07373	1.69847	0.192489	0.665614
ENSMUSG00000007029	Vars	chr17	+	35000986	35016322	regular	-1.20327	-1.17621	8.61626	1.69198	0.19334	0.665614
ENSMUSG00000019590	Cyb561	chr11	-	105933701	105953336	regular	-0.729922	-0.67045	3.08634	1.69019	0.193576	0.665614
ENSMUSG00000051113	Fam71e1	chr7	+	44496580	44501486	regular	-0.57551	-0.56917	4.27671	1.68809	0.193853	0.665614
ENSMUSG00000065037	Rn7sk	chr9	-	78175302	78175633	regular	-0.591469	-0.5908	9.23045	1.68759	0.193919	0.665614
ENSMUSG00000074151	Nlrc5	chr8	+	94434355	94527272	regular	-0.571516	-0.544814	3.24712	1.68742	0.193942	0.665614
ENSMUSG00000050708	Ftl1	chr7	-	45457943	45459884	regular	0.542213	0.560542	4.32999	1.68571	0.194167	0.665614
ENSMUSG00000022603	Mroh4	chr15	-	74606028	74636353	regular	-0.445566	-0.456964	4.3269	1.68484	0.194283	0.665614
ENSMUSG00000017404	Rpl19	chr11	+	98026709	98030492	regular	0.524497	0.521449	4.24456	1.68134	0.194747	0.665614
ENSMUSG00000025794	Rpl14	chr9	+	120571443	120574654	regular	0.540212	0.579394	4.2211	1.68096	0.194797	0.665614
ENSMUSG00000042662	Dusp15	chr2	-	152940996	152951698	regular	-0.453574	-0.456462	4.20834	1.67734	0.195278	0.665614
ENSMUSG00000025982	Sf3b1	chr1	-	54985168	55027481	regular	0.464304	0.467831	4.54242	1.67652	0.195387	0.665614
ENSMUSG00000041650	Pcca	chr14	+	122534323	122891100	regular	-0.418307	-0.425065	5.3818	1.67628	0.195419	0.665614
ENSMUSG00000006676	Usp19	chr9	+	108490601	108502337	regular	-0.54811	-0.545368	3.38791	1.67389	0.195738	0.665614
ENSMUSG00000039936	Pik3cd	chr4	-	149649167	149702571	regular	0.577695	0.568367	2.91844	1.67378	0.195753	0.665614
ENSMUSG00000035569	Ankrd11	chr8	-	122883821	123042277	regular	0.452868	0.457015	4.61866	1.67194	0.195999	0.665614
ENSMUSG00000021065	Fut8	chr12	+	77238124	77476338	regular	-0.458236	-0.455911	4.24837	1.67179	0.196019	0.665614
ENSMUSG00000000275	Trim25	chr11	+	88999375	89020293	regular	0.578685	0.568224	2.68712	1.67091	0.196137	0.665614
ENSMUSG00000045521	Tssk2	chr16	+	17898636	17900023	regular	-0.434962	-0.440768	5.87783	1.67052	0.196188	0.665614
ENSMUSG00000018677	Slc25a39	chr11	-	102402984	102407946	regular	-0.453983	-0.455999	5.2087	1.66015	0.197583	0.667855
ENSMUSG00000076281	Gm24270	chr9	-	56223714	56223771	regular	1.77331	1.24738	4.84071	1.65736	0.19796	0.667855
ENSMUSG00000027665	Pik3ca	chr3	+	32397670	32468486	regular	-0.539129	-0.540845	3.1345	1.65646	0.198081	0.667855
ENSMUSG00000027808	Serp1	chr3	-	58519816	58525892	regular	0.611642	0.586653	3.93303	1.65644	0.198085	0.667855
ENSMUSG00000057672	Pkn1	chr8	-	83666535	83699179	regular	0.499606	0.519768	2.89604	1.65608	0.198133	0.667855
ENSMUSG00000034908	Sidt2	chr9	-	45937856	45955258	regular	-0.53914	-0.524951	3.38317	1.65534	0.198233	0.667855
ENSMUSG00000035697	Arhgap45	chr10	+	80016652	80031472	regular	0.548296	0.556966	3.32826	1.65	0.198959	0.66952
ENSMUSG00000030254	Rad18	chr6	-	112619849	112696686	regular	0.57199	0.558253	2.98292	1.64069	0.200231	0.672857
ENSMUSG00000027520	Zdbf2	chr1	+	63273264	63314576	regular	-0.598895	-0.55409	3.52801	1.63934	0.200416	0.672857
ENSMUSG00000032418	Me1	chr9	-	86581370	86695953	regular	0.434943	0.435915	3.83872	1.6321	0.201412	0.673959
ENSMUSG00000022801	Lrch3	chr16	+	32914099	33015647	regular	0.545045	0.544191	3.44666	1.63152	0.201493	0.673959
ENSMUSG00000028693	Nasp	chr4	-	116601051	116627941	regular	0.473576	0.474882	4.73642	1.6315	0.201495	0.673959
ENSMUSG00000018076	Med13l	chr5	+	118560678	118765438	regular	-0.472794	-0.473436	4.95332	1.6302	0.201675	0.673959
ENSMUSG00000027282	Mtch2	chr2	+	90847154	90866810	regular	-0.435951	-0.458257	3.6648	1.62509	0.202383	0.675545
ENSMUSG00000020594	Pum2	chr12	+	8674133	8752581	regular	-0.437785	-0.451185	4.66481	1.61778	0.203402	0.677061
ENSMUSG00000030779	Rbbp6	chr7	+	122965685	123002557	regular	0.975441	0.763521	4.01281	1.61711	0.203495	0.677061
ENSMUSG00000032115	Hyou1	chr9	+	44379489	44392369	regular	-0.523642	-0.523322	3.22646	1.61679	0.20354	0.677061
ENSMUSG00000022995	Enah	chr1	-	181896383	182019990	regular	0.432328	0.43005	5.61799	1.60632	0.20501	0.68117
ENSMUSG00000060176	Kif27	chr13	-	58287501	58359122	regular	0.447783	0.467057	4.67665	1.60018	0.205878	0.681702
ENSMUSG00000032076	Cadm1	chr9	+	47530172	47857637	regular	-0.491275	-0.636899	3.20192	1.5987	0.206088	0.681702
ENSMUSG00000022521	Crebbp	chr16	-	4081327	4213997	regular	0.442437	0.443063	4.37009	1.59852	0.206113	0.681702
ENSMUSG00000038608	Dock10	chr1	-	80501072	80758527	regular	0.663816	0.641589	2.901	1.59779	0.206217	0.681702
ENSMUSG00000038070	Cntln	chr4	+	84884308	85131921	regular	0.676224	0.57586	4.27836	1.59617	0.206446	0.681702
ENSMUSG00000032384	Csnk1g1	chr9	+	65908923	66045015	regular	0.458046	0.468057	4.12506	1.5945	0.206685	0.681702
ENSMUSG00000021285	Ppp1r13b	chr12	-	111828456	111908110	regular	0.51756	0.526497	3.01423	1.59355	0.206819	0.681702
ENSMUSG00000019370	Calm3	chr7	-	16915378	16924114	regular	-0.403007	-0.426434	3.75417	1.5884	0.207555	0.683349
ENSMUSG00000072487	Mroh5	chr15	-	73761409	73839699	regular	-0.423834	-0.418678	4.30595	1.58627	0.207859	0.683543
ENSMUSG00000025500	Lmntd2	chr7	-	141209991	141214080	regular	-0.625247	-0.568069	3.12946	1.58469	0.208086	0.683543
ENSMUSG00000056602	Fry	chr5	+	150118644	150497753	regular	-0.59791	-0.550713	3.23179	1.58012	0.208744	0.684323
ENSMUSG00000040054	Baz2a	chr10	+	128091576	128129303	regular	-0.410948	-0.420346	5.26167	1.57954	0.208828	0.684323
ENSMUSG00000038368	Focad	chr4	+	88094628	88411011	regular	-0.422863	-0.430855	4.51892	1.57741	0.209134	0.684323
ENSMUSG00000020532	Acaca	chr11	+	84129671	84401651	regular	-0.416998	-0.437821	4.49751	1.57647	0.209269	0.684323
ENSMUSG00000022562	Oplah	chr15	-	76296596	76328015	regular	-0.560766	-0.539496	3.40752	1.57443	0.209565	0.684517
ENSMUSG00000015243	Abca1	chr4	-	53030786	53159895	regular	0.498091	0.497484	4.42303	1.56847	0.21043	0.684946
ENSMUSG00000079652	Fam71f2	chr6	+	29279592	29290680	regular	-0.4332	-0.429053	6.01605	1.5676	0.210555	0.684946
ENSMUSG00000039046	Usp6nl	chr2	+	6322666	6446390	regular	-0.436945	-0.436428	4.1263	1.56746	0.210577	0.684946
ENSMUSG00000021891	Mettl6	chr14	-	31473577	31495040	regular	-0.422098	-0.436751	3.88994	1.56597	0.210793	0.684946
ENSMUSG00000002985	Apoe	chr7	-	19696108	19699188	regular	0.533296	0.513851	3.96332	1.56082	0.211545	0.684946
ENSMUSG00000030763	Lcmt1	chr7	+	123369783	123430358	regular	0.426585	0.456022	3.9827	1.56053	0.211588	0.684946
ENSMUSG00000029405	G3bp2	chr5	-	92052145	92083719	regular	0.498781	0.538083	3.09382	1.56052	0.211589	0.684946
ENSMUSG00000031485	Plpbp	chr8	+	27042554	27056132	regular	0.623735	0.622196	2.44032	1.56051	0.21159	0.684946
ENSMUSG00000026341	Actr3	chr1	-	125392904	125435727	regular	0.576062	0.585904	2.77969	1.5537	0.21259	0.685139
ENSMUSG00000023944	Hsp90ab1	chr17	-	45567774	45573271	regular	0.483103	0.498275	4.93154	1.55285	0.212715	0.685139
ENSMUSG00000015149	Sirt2	chr7	+	28766734	28788661	regular	-0.396696	-0.436046	3.44812	1.55083	0.213012	0.685139
ENSMUSG00000076258	Gm23935	chr16	+	11144124	11144181	regular	1.4916	1.50885	9.78015	1.55079	0.21302	0.685139
ENSMUSG00000022108	Itm2b	chr14	-	73362225	73385289	regular	0.476694	0.530421	4.46817	1.54993	0.213146	0.685139
ENSMUSG00000019505	Ubb	chr11	+	62551170	62553213	regular	-0.397749	-0.397953	6.05506	1.54911	0.213267	0.685139
ENSMUSG00000020640	Itsn2	chr12	+	4592637	4713962	regular	0.534328	0.57756	3.09736	1.54884	0.213307	0.685139
ENSMUSG00000026277	Stk25	chr1	-	93619750	93658659	regular	0.528	0.61573	2.813	1.54533	0.213826	0.685907
ENSMUSG00000045983	Eif4g1	chr16	+	20668312	20692884	regular	-0.440083	-0.443062	6.22974	1.54384	0.214048	0.685907
ENSMUSG00000029165	Agbl5	chr5	+	30888693	30906965	regular	-0.411584	-0.425603	5.11138	1.54197	0.214324	0.685907
ENSMUSG00000048827	Pkd1l3	chr8	+	109614516	109674386	regular	-0.412503	-0.417377	6.28605	1.53966	0.214669	0.685907
ENSMUSG00000058013	2011-09-01	chr5	+	93093436	93176447	regular	0.570488	0.560523	2.81853	1.53868	0.214814	0.685907
ENSMUSG00000032872	Cyb5r4	chr9	+	87022013	87077774	regular	-0.422508	-0.430497	3.52129	1.53758	0.214978	0.685907
ENSMUSG00000020212	Mdm1	chr10	+	118141810	118168997	regular	0.82033	0.72754	2.5627	1.53606	0.215205	0.685907
ENSMUSG00000039100	2006-03-01	chr15	-	31455890	31531053	regular	0.541614	0.549529	3.15387	1.53329	0.215619	0.685967
ENSMUSG00000090213	Tmem189	chr2	-	167642607	167689822	regular	0.415044	0.430104	4.39905	1.5323	0.215767	0.685967
ENSMUSG00000063273	Naa15	chr3	+	51415147	51476507	regular	0.580236	0.589359	2.8322	1.52947	0.216193	0.685967
ENSMUSG00000029867	Llcfc1	chr6	+	41684430	41685717	regular	0.574566	0.528047	4.07962	1.52737	0.216507	0.685967
ENSMUSG00000028034	Fubp1	chr3	+	152210421	152236826	regular	0.507438	0.501921	4.5116	1.52715	0.216541	0.685967
ENSMUSG00000022781	Pak2	chr16	-	32016289	32079342	regular	0.454746	0.470037	3.27828	1.52588	0.216731	0.685967
ENSMUSG00000021585	Cast	chr13	-	74692367	74808810	regular	0.435552	0.426149	3.52111	1.52488	0.216883	0.685967
ENSMUSG00000037697	Ddhd1	chr14	-	45588466	45658143	regular	-0.415374	-0.421042	4.13842	1.52008	0.217607	0.686771
ENSMUSG00000019188	H13	chr2	+	152669460	152708670	regular	-0.483614	-0.489823	3.16074	1.51922	0.217737	0.686771
ENSMUSG00000041144	Dnah7b	chr1	+	46066314	46373546	regular	0.421233	0.407506	5.89582	1.51848	0.217849	0.686771
ENSMUSG00000040152	Thbs1	chr2	+	118111875	118127133	regular	0.5779	0.608225	6.14032	1.51528	0.218335	0.686955
ENSMUSG00000035478	Mbd3	chr10	-	80392538	80399550	regular	-0.493573	-0.493123	3.36265	1.51497	0.218382	0.686955
ENSMUSG00000042079	Hnrnpf	chr6	+	117900323	117925622	regular	0.548523	0.527399	2.88149	1.50787	0.219464	0.689105
ENSMUSG00000000751	Rpa1	chr11	-	75298165	75348324	regular	0.484649	0.477321	3.22181	1.50736	0.219542	0.689105
ENSMUSG00000047284	Neurl4	chr11	+	69901071	69913820	regular	-0.700031	-0.56722	3.56494	1.49422	0.221563	0.692219
ENSMUSG00000034401	Spata6	chr4	+	111719983	111829184	regular	-0.411526	-0.421087	5.56482	1.49274	0.221792	0.692219
ENSMUSG00000038612	Mcl1	chr3	+	95658787	95663176	regular	0.450892	0.45674	3.84174	1.49202	0.221904	0.692219
ENSMUSG00000090386	Mir99ahg	chr16	+	77236316	77691403	regular	0.515695	0.51707	3.58177	1.49123	0.222026	0.692219
ENSMUSG00000008683	Rps15a	chr7	-	118104371	118116188	regular	-0.471778	-0.469502	3.88811	1.48904	0.222365	0.692219
ENSMUSG00000029313	Aff1	chr5	+	103692373	103855322	regular	0.423913	0.425452	3.41204	1.4887	0.222418	0.692219
ENSMUSG00000037058	Paip2	chr18	+	35598616	35617186	regular	-0.417499	-0.412082	3.70006	1.48677	0.222718	0.692219
ENSMUSG00000039738	Slx4	chr16	-	3979104	4003770	regular	-0.450759	-0.44498	4.08738	1.48647	0.222765	0.692219
ENSMUSG00000021140	Pcnx	chr12	+	81860022	82000924	regular	-0.441707	-0.455898	3.50445	1.4859	0.222854	0.692219
ENSMUSG00000036712	Cyld	chr8	+	88697027	88751945	regular	0.586932	0.595031	2.69772	1.48462	0.223053	0.692219
ENSMUSG00000020986	Sec23a	chr12	-	58958382	59012017	regular	-0.417842	-0.42699	4.33366	1.4839	0.223165	0.692219
ENSMUSG00000029191	Rfc1	chr5	-	65261849	65335670	regular	-0.477363	-0.47884	3.61174	1.47958	0.223839	0.693567
ENSMUSG00000028416	Bag1	chr4	-	40936397	40948294	regular	0.420138	0.418457	6.65094	1.47471	0.224604	0.693841
ENSMUSG00000025326	Ube3a	chr7	+	59228749	59311536	regular	-0.435645	-0.439235	4.30638	1.47437	0.224657	0.693841
ENSMUSG00000039001	Rps21	chr2	+	180257376	180258445	regular	0.650882	0.651219	2.24091	1.47396	0.224721	0.693841
ENSMUSG00000089992	G6pd2	chr5	+	61808815	61811163	regular	0.465013	0.489145	3.28998	1.47291	0.224887	0.693841
ENSMUSG00000020681	Ace	chr11	+	105967944	105989964	regular	-0.391774	-0.396117	5.87878	1.46713	0.2258	0.695272
ENSMUSG00000038170	Pde4dip	chr3	-	97689823	97888707	regular	0.514114	0.548463	3.54377	1.46297	0.226458	0.695272
ENSMUSG00000020612	Prkar1a	chr11	+	109649404	109669656	regular	0.541098	0.497268	2.96355	1.4629	0.22647	0.695272
ENSMUSG00000032534	Cep63	chr9	-	102584587	102626534	regular	0.449826	0.458408	4.71807	1.46201	0.226611	0.695272
ENSMUSG00000049792	Bag5	chr12	-	111709487	111713257	regular	0.418473	0.419905	5.74971	1.4601	0.226914	0.695272
ENSMUSG00000028354	Fmn2	chr1	+	174501824	174822729	regular	0.446483	0.442667	4.32719	1.45946	0.227017	0.695272
ENSMUSG00000038116	Phf20	chr2	+	156196465	156309952	regular	0.581086	0.572464	3.11278	1.45936	0.227033	0.695272
ENSMUSG00000032637	Atxn2l	chr7	-	126491707	126503437	regular	-0.41124	-0.417446	5.70998	1.45541	0.227661	0.69646
ENSMUSG00000040365	Trim41	chr11	-	48806403	48817353	regular	-0.497522	-0.49746	3.06379	1.45023	0.22849	0.696801
ENSMUSG00000029068	Ccnl2	chr4	+	155812488	155824543	regular	0.411336	0.427429	3.82054	1.4501	0.228512	0.696801
ENSMUSG00000048874	Phf3	chr1	-	30802338	30873921	regular	0.465176	0.469868	3.10159	1.44943	0.228619	0.696801
ENSMUSG00000039886	Tmem120a	chr5	-	135735484	135744448	regular	-0.481265	-0.476487	3.5413	1.44334	0.2296	0.696801
ENSMUSG00000040943	Tet2	chr3	-	133463678	133545139	regular	0.553271	0.545499	2.4175	1.44312	0.229635	0.696801
ENSMUSG00000059456	Ptk2b	chr14	-	66153256	66281052	regular	-0.62015	-0.520615	4.00546	1.44226	0.229773	0.696801
ENSMUSG00000022614	Lmf2	chr15	-	89351003	89355659	regular	-1.25569	-0.90547	3.49673	1.44083	0.230006	0.696801
ENSMUSG00000036168	Ccdc38	chr10	+	93540631	93584327	regular	0.685413	0.613533	3.83321	1.44081	0.230008	0.696801
ENSMUSG00000051437	Ubqlnl	chr7	-	104148258	104150556	regular	-0.400198	-0.412982	5.19722	1.44056	0.230048	0.696801
ENSMUSG00000058290	Espl1	chr15	+	102296292	102324356	regular	-0.451175	-0.451159	4.36046	1.43975	0.23018	0.696801
ENSMUST00000166726	Mast4	chr13	-	103140162	103171556	circular	-0.502118	-0.534214	3.77161	1.43577	0.230826	0.698025
ENSMUSG00000014769	Psmb1	chr17	-	15475720	15498276	regular	0.499428	0.475482	2.8555	1.43413	0.231091	0.698099
ENSMUSG00000026173	Plcd4	chr1	+	74542887	74567794	regular	0.515765	0.51742	2.99659	1.43018	0.231736	0.698702
ENSMUSG00000053838	Nudcd3	chr11	-	6105690	6200415	regular	0.530287	0.543031	2.88103	1.42994	0.231774	0.698702
ENSMUSG00000019917	2010-09-01	chr10	-	59141626	59221847	regular	0.842792	0.694649	2.79317	1.42821	0.232058	0.698829
ENSMUSG00000061477	Rps7	chr12	-	28630853	28635953	regular	0.468254	0.4823	3.77094	1.42043	0.233333	0.701117
ENSMUSG00000002413	Braf	chr6	-	39603236	39725463	regular	0.396963	0.395564	4.03489	1.42007	0.233392	0.701117
ENSMUSG00000023952	Gtpbp2	chr17	+	46161031	46169370	regular	-0.457719	-0.458132	3.91125	1.41759	0.2338	0.701117
ENSMUSG00000018659	Pnpo	chr11	-	96937824	96943986	regular	-0.511601	-0.480802	4.81338	1.41687	0.23392	0.701117
ENSMUSG00000021870	Slmap	chr14	-	26413167	26534931	regular	-0.457892	-0.454577	3.30216	1.41621	0.234029	0.701117
ENSMUSG00000026821	Ralgds	chr2	+	28513124	28553081	regular	-0.61899	-0.569948	3.04712	1.41246	0.234648	0.70147
ENSMUSG00000030588	Yif1b	chr7	+	29238328	29247597	regular	-0.470166	-0.463953	3.57071	1.40988	0.235076	0.70147
ENSMUSG00000038180	Spag4	chr2	+	156065174	156070617	regular	-0.556698	-0.486679	3.96871	1.40947	0.235144	0.70147
ENSMUSG00000034154	Ino80	chr2	-	119373041	119477687	regular	-0.463668	-0.465826	3.18618	1.40889	0.235241	0.70147
ENSMUSG00000030583	Sipa1l3	chr7	-	29320371	29518641	regular	0.546765	0.529428	2.74	1.40818	0.235358	0.70147
ENSMUSG00000063870	Chd4	chr6	+	125095980	125130591	regular	-0.410853	-0.414299	5.49906	1.40637	0.23566	0.701645
ENSMUSG00000037857	Nufip2	chr11	+	77686154	77741921	regular	0.550516	0.545411	2.78275	1.4018	0.236423	0.702879
ENSMUSG00000054003	Tdrd9	chr12	+	111971558	112068854	regular	-0.508326	-0.478124	3.77776	1.40098	0.23656	0.702879
ENSMUSG00000039801	2410089E03Rik	chr15	+	8169105	8271158	regular	0.62181	0.541875	4.22936	1.39539	0.237497	0.704673
ENSMUSG00000048686	Hmgb4	chr4	-	128260211	128260957	regular	-0.465941	-0.479648	3.03845	1.39448	0.237651	0.704673
ENSMUSG00000044122	Proca1	chr11	+	78193391	78205763	regular	0.708226	0.657239	2.52489	1.39146	0.238159	0.705458
ENSMUSG00000030655	Smg1	chr7	-	118131307	118243670	regular	-0.409859	-0.41388	6.55177	1.38874	0.238618	0.706096
ENSMUSG00000029828	4921507P07Rik	chr6	-	50573301	50596632	regular	-0.413634	-0.424852	3.5432	1.38374	0.239466	0.707879
ENSMUSG00000036646	Man1b1	chr2	+	25332337	25352212	regular	0.534966	0.521106	2.77453	1.38128	0.239883	0.708388
ENSMUSG00000029469	Ift81	chr5	-	122550203	122614518	regular	0.509511	0.486572	4.20589	1.37826	0.240398	0.708506
ENSMUSG00000025245	Lztfl1	chr9	-	123694415	123717697	regular	0.526007	0.532464	2.78573	1.37817	0.240412	0.708506
ENSMUSG00000009073	Nf2	chr11	-	4765844	4849536	regular	0.453322	0.458065	3.85721	1.37471	0.241004	0.709527
ENSMUSG00000049744	Arhgap15	chr2	+	43748823	44395953	regular	0.496226	0.471497	3.04821	1.3716	0.241537	0.709552
ENSMUSG00000071669	Snx29	chr16	+	11322907	11755472	regular	0.456578	0.478431	4.12591	1.37125	0.241598	0.709552
ENSMUSG00000041638	Gcn1l1	chr5	+	115565253	115622654	regular	-0.432347	-0.441946	3.38826	1.37037	0.241748	0.709552
ENSMUSG00000043050	Tnp2	chr16	-	10787935	10788655	regular	-0.417985	-0.416923	7.69018	1.36752	0.242238	0.710272
ENSMUSG00000018548	Trim37	chr11	+	87127076	87220683	regular	0.42367	0.414428	5.24182	1.35642	0.244159	0.714749
ENSMUSG00000039568	Ubald1	chr16	-	4874777	4880315	regular	0.547807	0.554808	2.50828	1.35545	0.244328	0.714749
ENSMUSG00000038954	Supt3	chr17	+	44777151	45119290	regular	-0.452274	-0.425294	3.5379	1.35311	0.244735	0.714749
ENSMUSG00000006014	Prg4	chr1	-	150449411	150466165	regular	0.485268	0.486373	3.43811	1.35301	0.244753	0.714749
ENSMUSG00000029397	Rchy1	chr5	-	91948903	91963068	regular	-0.404468	-0.418265	3.41039	1.34847	0.245546	0.715799
ENSMUSG00000021846	Peli2	chr14	+	48120822	48281575	regular	-0.459773	-0.4633	3.55463	1.34769	0.245682	0.715799
ENSMUSG00000104301	Wdr49	chr3	-	75274987	75482156	regular	0.541211	0.549327	2.95848	1.34671	0.245855	0.715799
ENSMUSG00000109864	Eid3	chr10	+	82866625	82867930	regular	-0.418691	-0.448988	2.97709	1.34367	0.246388	0.716631
ENSMUSG00000070283	Ndufaf3	chr9	-	108565536	108567434	regular	-0.445992	-0.47575	2.96793	1.34103	0.246852	0.716811
ENSMUSG00000021758	Ddx4	chr13	-	112598332	112652475	regular	0.458759	0.456123	3.52251	1.3405	0.246946	0.716811
ENSMUSG00000022498	Txndc11	chr16	-	11074910	11134650	regular	-0.479017	-0.489668	2.8958	1.33855	0.24729	0.716817
ENSMUSG00000038060	Dlec1	chr9	+	119102477	119148246	regular	-0.445622	-0.46268	2.90237	1.33702	0.24756	0.716817
ENSMUSG00000010538	Tsacc	chr3	-	88282756	88296999	regular	-0.486498	-0.489049	3.1591	1.33628	0.247691	0.716817
ENSMUSG00000072825	Cep170b	chr12	+	112720454	112746592	regular	-0.515934	-0.520669	3.1707	1.33285	0.2483	0.717484
ENSMUSG00000031529	Tnks	chr8	-	34826459	34965690	regular	-0.430251	-0.423127	5.76977	1.33187	0.248472	0.717484
ENSMUSG00000022039	Adam2	chr14	-	66027328	66077733	regular	0.442784	0.447068	3.8129	1.33079	0.248665	0.717484
ENSMUSG00000048000	Gigyf2	chr1	+	87326997	87450796	regular	0.437452	0.44284	4.26492	1.32671	0.249392	0.718864
ENSMUSG00000040829	Zmynd15	chr11	+	70459432	70466202	regular	-0.394697	-0.392799	4.93931	1.32247	0.250149	0.72033
ENSMUSG00000036292	Gramd1c	chr16	-	43980349	44063345	regular	0.535325	0.536519	2.81908	1.31691	0.251148	0.720874
ENSMUSG00000043913	Ccdc60	chr5	-	116124640	116288985	regular	-0.412416	-0.414355	4.28123	1.31625	0.251266	0.720874
ENSMUSG00000073411	H2-D1	chr17	+	35262729	35267499	regular	0.447944	0.448264	3.54298	1.31465	0.251555	0.720874
ENSMUSG00000036241	Ube2r2	chr4	+	41135742	41193380	regular	-0.396045	-0.392862	4.99698	1.31326	0.251806	0.720874
ENSMUSG00000036707	Cab39	chr1	+	85793440	85851576	regular	0.514	0.499851	3.56813	1.31295	0.251861	0.720874
ENSMUSG00000015980	Lrrc27	chr7	+	139212987	139242979	regular	-0.367764	-0.380244	4.15447	1.31258	0.251929	0.720874
ENSMUSG00000039716	Dock3	chr9	-	106892824	107231909	regular	0.371644	0.392144	5.31316	1.31173	0.252082	0.720874
ENSMUSG00000008393	Carhsp1	chr16	-	8658586	8672153	regular	-0.466113	-0.472722	3.45131	1.30769	0.252813	0.722045
ENSMUSG00000021244	Ylpm1	chr12	+	84996320	85070515	regular	0.383058	0.386495	5.11233	1.30672	0.25299	0.722045
ENSMUSG00000026809	Spaca9	chr2	-	28692079	28699727	regular	-0.42081	-0.421449	3.77822	1.30185	0.253876	0.723858
ENSMUSG00000030872	Gga2	chr7	-	121986721	122021222	regular	0.571374	0.591178	2.23615	1.30035	0.25415	0.723927
ENSMUSG00000043621	Ubxn10	chr4	-	138709836	138737167	regular	-0.376512	-0.381806	5.00333	1.2969	0.25478	0.725008
ENSMUSG00000033478	Fam160b1	chr19	+	57361008	57389594	regular	-0.427614	-0.426955	5.05653	1.29543	0.255049	0.725061
ENSMUSG00000053624	Gykl1	chr18	+	52693678	52695668	regular	-0.383708	-0.421178	3.22527	1.2907	0.255919	0.726526
ENSMUSG00000019802	Sec63	chr10	+	42761495	42832514	regular	0.47164	0.484344	2.6264	1.2899	0.256066	0.726526
ENSMUSG00000039456	Morc3	chr16	+	93832120	93876072	regular	0.941301	0.668369	3.03653	1.28823	0.256374	0.726687
ENSMUSG00000026594	Ralgps2	chr1	-	156804165	156939626	regular	0.373711	0.377272	5.26382	1.2813	0.257658	0.72859
ENSMUSG00000048520	Fbxl13	chr5	-	21483846	21645634	regular	-0.419609	-0.420561	3.70025	1.28111	0.257693	0.72859
ENSMUSG00000027506	Tpd52	chr3	-	8925592	9004723	regular	0.528957	0.557024	2.92761	1.28053	0.257801	0.72859
ENSMUST00000165566	Rfx3	chr19	-	27849710	27900903	circular	0.459271	0.453101	3.89594	1.27669	0.258515	0.729895
ENSMUSG00000090862	Rps13	chr7	-	116331504	116334195	regular	0.447582	0.414943	3.42514	1.27176	0.259436	0.730893
ENSMUSG00000028552	Eps15	chr4	+	109280267	109387817	regular	-0.371466	-0.400738	3.35125	1.26816	0.260112	0.730893
ENSMUSG00000064302	Clasp1	chr1	+	118389057	118612678	regular	-0.380976	-0.394268	5.19112	1.26805	0.260133	0.730893
ENSMUSG00000018372	Cep95	chr11	+	106789251	106819930	regular	-0.365803	-0.385221	4.86176	1.26791	0.26016	0.730893
ENSMUSG00000035086	Becn1	chr11	-	101285951	101302286	regular	0.56965	0.576096	2.70459	1.26523	0.260663	0.730893
ENSMUSG00000050996	Cetn1	chr18	-	9615523	9619478	regular	0.519142	0.506055	3.25715	1.264	0.260896	0.730893
ENSMUSG00000038127	Ccdc50	chr16	+	27388868	27452218	regular	0.424999	0.434511	4.74892	1.26354	0.260983	0.730893
ENSMUSG00000035539	Ccdc180	chr4	+	45890302	45950774	regular	0.425109	0.423428	3.2551	1.26338	0.261013	0.730893
ENSMUSG00000025583	Rptor	chr11	+	119602904	119899576	regular	-0.46815	-0.438169	4.22987	1.26143	0.26138	0.730893
ENSMUSG00000025508	Rplp2	chr7	+	141447369	141451585	regular	0.514821	0.515834	2.96681	1.25726	0.26217	0.730893
ENSMUSG00000055891	Ubl4b	chr3	-	107553686	107555073	regular	-0.361733	-0.368428	6.44461	1.25689	0.262241	0.730893
ENSMUSG00000022369	Mtbp	chr15	+	55557407	55626423	regular	0.40871	0.389468	3.84932	1.25649	0.262317	0.730893
ENSMUSG00000096573	1700009J07Rik	chr10	+	77893416	77896114	regular	-0.367421	-0.364816	6.67562	1.25509	0.262582	0.730893
ENSMUSG00000011350	Gm5893	chr7	+	24818794	24840275	regular	0.427661	0.430346	4.27422	1.25496	0.262607	0.730893
ENSMUSG00000029135	Fosl2	chr5	+	32135800	32157842	regular	0.430595	0.435236	3.48896	1.25426	0.262741	0.730893
ENSMUSG00000110333	Gm45861	chr8	+	27447099	27620917	regular	0.437884	0.438372	4.79509	1.25337	0.262909	0.730893
ENSMUSG00000022139	Mbnl2	chr14	+	120275668	120431697	regular	0.459848	0.449817	3.16856	1.2512	0.263324	0.731199
ENSMUSG00000038102	Trappc11	chr8	-	47490114	47533470	regular	-0.392062	-0.411605	3.40541	1.25015	0.263525	0.731199
ENSMUSG00000020460	Rps27a	chr11	-	29545845	29548109	regular	0.460213	0.46701	3.22673	1.24778	0.263977	0.731753
ENSMUSG00000034601	2700049A03Rik	chr12	+	71136847	71243303	regular	0.522896	0.52236	2.95461	1.24403	0.264696	0.732771
ENSMUSG00000002324	Rec8	chr14	+	55618036	55625395	regular	-0.401676	-0.402632	4.19338	1.24322	0.264851	0.732771
ENSMUSG00000019795	Pcmt1	chr10	-	7629372	7681136	regular	0.451841	0.441552	3.15167	1.23887	0.265689	0.734026
ENSMUSG00000036403	Cep135	chr5	+	76588697	76646466	regular	0.393087	0.441508	3.09628	1.23602	0.266239	0.734026
ENSMUSG00000029098	Acox3	chr5	+	35583039	35615352	regular	-0.437929	-0.424413	3.14717	1.23597	0.266249	0.734026
ENSMUSG00000015120	Ube2i	chr17	-	25261915	25274622	regular	-0.360654	-0.397756	3.37644	1.23561	0.266319	0.734026
ENSMUSG00000020358	Hnrnpab	chr11	-	51600099	51606847	regular	-0.438375	-0.420401	3.64245	1.23323	0.26678	0.734596
ENSMUSG00000028382	Ptbp3	chr4	-	59471867	59549364	regular	0.407692	0.414296	4.13901	1.23165	0.267087	0.73462
ENSMUSG00000024112	Cacna1h	chr17	-	25374284	25433783	regular	-0.438346	-0.43438	3.4747	1.23057	0.267296	0.73462
ENSMUSG00000022587	Ly6e	chr15	+	74955050	74959905	regular	-0.471376	-0.443154	4.03546	1.22833	0.267732	0.734797
ENSMUSG00000027778	Ift80	chr3	-	68892498	69004570	regular	-0.401676	-0.390364	4.60675	1.22763	0.267868	0.734797
ENSMUSG00000026499	Acbd3	chr1	+	180726042	180754204	regular	0.499183	0.491557	2.87472	1.22433	0.268513	0.735856
ENSMUSG00000035242	Oaz1	chr10	+	80826655	80829290	regular	0.528672	0.505612	2.61323	1.21978	0.269404	0.735856
ENSMUSG00000069135	Fgfr1op	chr17	+	8165500	8196804	regular	0.412488	0.397305	3.50818	1.21829	0.269697	0.735856
ENSMUSG00000050623	Catsperz	chr19	-	6922425	6925380	regular	0.488431	0.4819	3.0484	1.21801	0.269752	0.735856
ENSMUSG00000024392	Bag6	chr17	+	35135177	35147322	regular	-0.360216	-0.380052	4.94606	1.21685	0.269979	0.735856
ENSMUSG00000040242	Fgfr1op2	chr6	+	146577202	146599198	regular	0.534905	0.525987	3.01187	1.21664	0.270021	0.735856
ENSMUSG00000070780	Rbm47	chr5	-	66016548	66173118	regular	0.54382	0.582231	2.85926	1.21657	0.270034	0.735856
ENSMUSG00000031553	Adam3	chr8	-	24677224	24725852	regular	-0.376437	-0.3843	4.99441	1.21348	0.270644	0.736823
ENSMUSG00000058558	Rpl5	chr5	+	107900501	107909005	regular	0.462172	0.464767	4.04249	1.21072	0.271189	0.737614
ENSMUSG00000021458	2010111I01Rik	chr13	+	62964892	63326096	regular	-0.37195	-0.382098	5.0188	1.20786	0.271757	0.738404
ENSMUSG00000037112	Sik2	chr9	-	50892800	51009073	regular	-0.393735	-0.396296	3.68802	1.20453	0.272418	0.738404
ENSMUSG00000014602	Kif1a	chr1	-	93015463	93101951	regular	-0.453872	-0.438237	4.65647	1.20424	0.272475	0.738404
ENSMUSG00000028878	Fam76a	chr4	-	132899212	132922558	regular	0.376868	0.396467	4.5221	1.20412	0.2725	0.738404
ENSMUSG00000026131	Dst	chr1	+	33908224	34308661	regular	0.392306	0.399714	5.23128	1.20116	0.27309	0.738804
ENSMUSG00000006333	Rps9	chr7	+	3703992	3706897	regular	0.480506	0.523198	4.84965	1.19904	0.273515	0.738804
ENSMUSG00000033335	Dnm2	chr9	+	21424907	21507759	regular	-0.438568	-0.471469	3.60819	1.19796	0.27373	0.738804
ENSMUSG00000042404	Dennd4b	chr3	+	90265184	90280669	regular	-0.429915	-0.427916	3.52111	1.19782	0.273758	0.738804
ENSMUST00000163257	Fam172a	chr13	+	77951984	78006472	circular	-0.574479	-0.493696	3.34089	1.19402	0.27452	0.738804
ENSMUSG00000063077	Kif1b	chr4	-	149176318	149307693	regular	0.45559	0.448469	3.22117	1.19234	0.274858	0.738804
ENSMUSG00000028610	Dmrtb1	chr4	-	107676289	107684230	regular	-0.406606	-0.411642	3.51495	1.1922	0.274886	0.738804
ENSMUSG00000027878	Notch2	chr3	+	98013526	98150361	regular	0.423468	0.424983	3.58178	1.19211	0.274904	0.738804
ENSMUSG00000032481	Smarcc1	chr9	+	110117707	110240178	regular	0.452841	0.426675	3.17692	1.19191	0.274945	0.738804
ENSMUSG00000026721	Rabgap1l	chr1	-	160219173	160793211	regular	0.381317	0.392093	5.16529	1.18579	0.27618	0.740482
ENSMUSG00000038546	Ranbp9	chr13	-	43402674	43481282	regular	-0.396325	-0.390011	4.50346	1.18536	0.276267	0.740482
ENSMUSG00000048077	H1fnt	chr15	-	98255981	98257307	regular	0.393402	0.393273	4.8992	1.18501	0.276338	0.740482
ENSMUSG00000059070	Rpl18	chr7	+	45715456	45720836	regular	-0.455636	-0.441366	3.66737	1.18198	0.276953	0.741444
ENSMUSG00000025949	Pikfyve	chr1	+	65186682	65278695	regular	-0.532528	-0.494239	3.10696	1.1803	0.277296	0.74164
ENSMUSG00000019763	Rmnd1	chr10	-	4401914	4432388	regular	-0.442168	-0.441168	2.95155	1.1791	0.277539	0.74164
ENSMUSG00000004040	Stat3	chr11	-	100885097	100939540	regular	0.36356	0.365772	3.76671	1.16237	0.280975	0.749436
ENSMUSG00000018669	Cdk5rap3	chr11	-	96907425	96916496	regular	-0.520791	-0.46713	3.49773	1.16232	0.280986	0.749436
ENSMUSG00000032285	Dnaja4	chr9	+	54698872	54716315	regular	0.687771	0.603366	2.90266	1.16112	0.281233	0.749436
ENSMUSG00000020319	Wdpcp	chr11	+	21572234	21898989	regular	-0.360462	-0.365582	5.04831	1.15373	0.282771	0.752358
ENSMUSG00000017146	Brca1	chr11	-	101488763	101551955	regular	-0.443218	-0.432661	3.36542	1.15119	0.2833	0.752358
ENSMUSG00000025495	Ptdss2	chr7	+	141122381	141157606	regular	-0.351313	-0.385209	3.48136	1.15017	0.283513	0.752358
ENSMUSG00000024160	Spsb3	chr17	+	24886642	24892152	regular	-0.380836	-0.384953	5.14357	1.14966	0.283621	0.752358
ENSMUSG00000031985	Gnpat	chr8	+	124863032	124890057	regular	-0.377722	-0.380339	5.71215	1.14962	0.283629	0.752358
ENSMUSG00000030323	Ift122	chr6	+	115853469	115926699	regular	-0.402864	-0.40026	5.61311	1.14707	0.284163	0.753085
ENSMUSG00000022565	Plec	chr15	-	76170973	76232574	regular	-0.370964	-0.37395	6.05727	1.144	0.28481	0.75398
ENSMUSG00000039191	Rbpj	chr5	+	53466151	53657362	regular	0.486796	0.50893	2.82305	1.14299	0.285022	0.75398
ENSMUSG00000029403	Cdkl2	chr5	-	92006073	92043883	regular	0.382207	0.363772	4.14267	1.13841	0.285989	0.754397
ENSMUSG00000024033	Rsph1	chr17	-	31255018	31277356	regular	0.609557	0.505935	3.86986	1.13669	0.286353	0.754397
ENSMUSG00000052299	Ltn1	chr16	-	87376650	87432606	regular	-0.329283	-0.35554	4.38454	1.13632	0.286431	0.754397
ENSMUSG00000042616	Oscp1	chr4	+	126058564	126092195	regular	-0.413575	-0.426325	3.14175	1.13617	0.286463	0.754397
ENSMUSG00000020697	Lig3	chr11	+	82781107	82804274	regular	-0.379219	-0.360011	4.085	1.13608	0.286483	0.754397
ENSMUSG00000060143	Gm10076	chr14	+	105681827	105682211	regular	0.438244	0.430277	4.30791	1.12937	0.28791	0.757466
ENSMUSG00000005312	Ubqln1	chr13	-	58176155	58215653	regular	0.383405	0.414188	3.45294	1.12578	0.288678	0.757999
ENSMUSG00000032525	Nktr	chr9	+	121719168	121756843	regular	0.371228	0.393074	4.81164	1.12559	0.288717	0.757999
ENSMUSG00000055720	Ubl7	chr9	+	57910978	57929968	regular	-0.365171	-0.364508	3.37156	1.12465	0.288918	0.757999
ENSMUSG00000017291	Taok1	chr11	-	77529161	77607815	regular	0.411658	0.416647	3.60199	1.12218	0.28945	0.757999
ENSMUSG00000005610	Eif4g2	chr7	-	111067749	111083030	regular	0.370667	0.364707	6.17798	1.12014	0.289889	0.757999
ENSMUSG00000032220	Myo1e	chr9	+	70207349	70399766	regular	0.411096	0.441917	3.81873	1.12013	0.28989	0.757999
ENSMUSG00000040936	Ulk4	chr9	-	120955350	121277197	regular	-0.353705	-0.36147	5.32135	1.11987	0.289946	0.757999
ENSMUSG00000111734	Gm29825	chr9	+	114118087	114192640	regular	-0.349152	-0.359094	5.7422	1.11699	0.290568	0.758938
ENSMUSG00000019338	Zfp687	chr3	-	95006589	95015448	regular	-0.490315	-0.444097	3.36622	1.11097	0.29187	0.760577
ENSMUSG00000057440	Mpp7	chr18	-	7347961	7626863	regular	0.361516	0.378204	4.82877	1.10918	0.292261	0.760577
ENSMUSG00000074063	Osgin1	chr8	+	119434123	119446256	regular	-0.37509	-0.374394	6.88553	1.10415	0.293357	0.760577
ENSMUSG00000056899	Immp2l	chr12	+	41024089	41955588	regular	0.411862	0.409019	4.01734	1.10395	0.293402	0.760577
ENSMUSG00000022914	Brwd1	chr16	-	95992091	96082526	regular	-0.34917	-0.358863	5.40571	1.10392	0.293409	0.760577
ENSMUSG00000031554	Adam5	chr8	-	24727092	24824369	regular	0.380018	0.369194	5.27349	1.102	0.293828	0.760577
ENSMUSG00000107008	Gm2762	chr13	+	53393656	53455630	regular	-0.344231	-0.368114	3.74953	1.10143	0.293953	0.760577
ENSMUSG00000028410	Dnaja1	chr4	+	40722149	40737149	regular	0.376992	0.384377	3.47458	1.10031	0.294199	0.760577
ENSMUSG00000021686	Ap3b1	chr13	+	94358959	94566317	regular	0.488853	0.443441	4.14835	1.09969	0.294335	0.760577
ENSMUSG00000027905	Ddx20	chr3	-	105678269	105687574	regular	0.420256	0.427696	3.13057	1.09757	0.294801	0.760577
ENSMUSG00000012609	Ttll5	chr12	+	85824658	86061893	regular	-0.333541	-0.33211	6.07387	1.09691	0.294946	0.760577
ENSMUSG00000051728	4930563D23Rik	chr16	-	92318762	92321408	regular	0.365145	0.364054	6.84259	1.09647	0.295042	0.760577
ENSMUSG00000048772	Tmem53	chr4	+	117251950	117268582	regular	-0.344181	-0.358676	4.78608	1.0956	0.295234	0.760577
ENSMUSG00000042606	Hirip3	chr7	+	126861971	126865377	regular	-0.681774	-0.565474	5.18492	1.09434	0.295512	0.760577
ENSMUSG00000028525	Pde4b	chr4	+	102087542	102607259	regular	0.398894	0.453891	2.88423	1.09401	0.295584	0.760577
ENSMUSG00000075302	Erich2	chr2	+	70508818	70540884	regular	-0.390661	-0.40239	3.20685	1.09361	0.295672	0.760577
ENSMUSG00000029707	Fscn3	chr6	+	28427788	28438622	regular	-0.377687	-0.379018	4.07313	1.09203	0.296021	0.760577
ENSMUSG00000021156	Zmynd11	chr13	-	9684832	9765330	regular	0.405658	0.40188	2.9483	1.08857	0.296789	0.760577
ENSMUSG00000020198	Ap3d1	chr10	-	80706955	80742264	regular	-0.364697	-0.369539	4.09721	1.08386	0.297835	0.760577
ENSMUSG00000085576	Dpy19l2	chr9	-	24557046	24696293	regular	0.48442	0.485358	2.97575	1.08201	0.298248	0.760577
ENSMUSG00000077239	Snord66	chr16	+	20684238	20684313	regular	-1.30299	-0.995688	5.03335	1.08198	0.298256	0.760577
ENSMUSG00000027751	Supt20	chr3	+	54692806	54728766	regular	0.37982	0.36947	4.04166	1.08163	0.298334	0.760577
ENSMUSG00000064061	Dzip3	chr16	-	48924231	48994165	regular	0.408563	0.410176	3.79124	1.08071	0.298538	0.760577
ENSMUSG00000038388	Mpp6	chr6	+	50110240	50198939	regular	0.377699	0.393372	4.74112	1.07999	0.2987	0.760577
ENSMUSG00000036768	Kif15	chr9	+	122951045	123018733	regular	-0.461774	-0.432111	3.61909	1.07797	0.299152	0.760577
ENSMUSG00000027708	Dcun1d1	chr3	-	35892104	35937445	regular	0.348081	0.362569	5.68647	1.0773	0.299302	0.760577
ENSMUSG00000029004	Kmt2e	chr5	+	23434440	23504235	regular	0.380717	0.376709	4.50564	1.07714	0.299338	0.760577
ENSMUSG00000032396	Dis3l	chr9	-	64306755	64341288	regular	-0.316341	-0.352251	3.70488	1.07661	0.299457	0.760577
ENSMUSG00000042207	Kdm5b	chr1	+	134560170	134635285	regular	-0.342213	-0.346092	5.09062	1.07596	0.299602	0.760577
ENSMUSG00000028141	Oaz3	chr3	-	94432413	94443915	regular	-0.408543	-0.410444	9.26655	1.07416	0.300007	0.760577
ENSMUSG00000028745	Capzb	chr4	+	139192898	139291818	regular	-0.349892	-0.354929	4.8429	1.07375	0.300101	0.760577
ENSMUSG00000025362	Rps26	chr10	-	128624533	128626747	regular	0.42475	0.4323	4.31747	1.07193	0.300509	0.760577
ENSMUSG00000026766	Mmadhc	chr2	-	50279880	50296801	regular	0.918194	0.6618	2.96524	1.07017	0.300906	0.760577
ENSMUSG00000059291	Rpl11	chr4	-	136028264	136053428	regular	0.739114	0.613911	4.02999	1.06956	0.301045	0.760577
ENSMUSG00000025648	Pfkfb4	chr9	+	108991777	109032228	regular	-0.432122	-0.430198	3.40682	1.06875	0.301228	0.760577
ENSMUSG00000034610	Zcchc11	chr4	+	108459425	108559421	regular	0.38843	0.394529	4.49523	1.06702	0.301618	0.760577
ENSMUSG00000024976	Shoc2	chr19	+	53944305	54033268	regular	0.365517	0.396348	3.26559	1.06692	0.301641	0.760577
ENSMUSG00000004535	Tax1bp1	chr6	+	52713728	52766780	regular	0.36759	0.371727	6.5282	1.06668	0.301697	0.760577
ENSMUSG00000019699	Akt3	chr1	-	177020072	177258203	regular	0.461694	0.441045	5.29742	1.06654	0.301728	0.760577
ENSMUSG00000035126	Wdr78	chr4	-	103038064	103114555	regular	0.465822	0.429734	2.74215	1.06625	0.301794	0.760577
ENSMUSG00000028845	Tekt2	chr4	-	126322120	126325688	regular	-0.437576	-0.428817	3.24737	1.06496	0.302087	0.760577
ENSMUSG00000037876	Jmjd1c	chr10	+	67096124	67256326	regular	0.380162	0.365901	4.57167	1.06367	0.30238	0.760577
ENSMUSG00000040022	Rab11fip2	chr19	-	59902883	59943654	regular	0.363048	0.392042	4.40746	1.06254	0.302637	0.760577
ENSMUSG00000047412	Zbtb44	chr9	+	31030643	31075885	regular	-0.40347	-0.390082	3.19318	1.062	0.302759	0.760577
ENSMUSG00000004035	Gstm7	chr3	-	107926333	107931817	regular	-0.442428	-0.422886	3.66881	1.05322	0.304766	0.764954
ENSMUSG00000021366	Hivep1	chr13	+	42052020	42192537	regular	-0.323498	-0.343499	4.34065	1.04937	0.305651	0.766015
ENSMUSG00000041258	Zfp236	chr18	-	82593592	82692883	regular	-0.353721	-0.350113	4.52842	1.04908	0.305718	0.766015
ENSMUSG00000056770	Setd3	chr12	-	108106430	108179314	regular	0.365206	0.368838	5.71459	1.04519	0.306618	0.767605
ENSMUSG00000051910	Sox6	chr7	-	115470871	116038796	regular	0.357338	0.358249	4.01198	1.04295	0.307137	0.768242
ENSMUSG00000031392	Irak1	chrX	-	74013913	74023918	regular	0.466177	0.54131	3.40628	1.03793	0.308303	0.76965
ENSMUSG00000074579	Lekr1	chr3	+	65666227	65831159	regular	0.477799	0.439729	4.78507	1.03607	0.308738	0.76965
ENSMUSG00000045962	Wnk1	chr6	-	119923968	120038672	regular	0.381575	0.374878	4.81481	1.03519	0.308942	0.76965
ENSMUSG00000021147	Wdr37	chr13	-	8802967	8871909	regular	0.387784	0.375177	3.68799	1.03501	0.308985	0.76965
ENSMUSG00000037101	Ttc29	chr8	+	78213296	78394326	regular	-0.386033	-0.379684	4.72571	1.0346	0.309081	0.76965
ENSMUSG00000041229	Phf8	chrX	+	151520671	151633859	regular	-0.396938	-0.399028	3.41837	1.03322	0.309404	0.76965
ENSMUSG00000086856	Gm16080	chr4	-	131694606	131710508	regular	0.458984	0.471278	2.64316	1.03232	0.309615	0.76965
ENSMUSG00000022403	St13	chr15	-	81363668	81400077	regular	0.40973	0.408593	3.69097	1.03003	0.310152	0.76965
ENSMUSG00000042246	Tmc7	chr7	-	118535840	118584736	regular	-0.390334	-0.394761	3.35594	1.02944	0.310289	0.76965
ENSMUSG00000028730	Cfap57	chr4	-	118554550	118620777	regular	0.47167	0.437097	4.04067	1.0282	0.310583	0.76965
ENSMUSG00000073418	C4b	chr17	-	34728379	34743882	regular	-0.508828	-0.435065	3.60274	1.02745	0.310759	0.76965
ENSMUSG00000001440	Kpnb1	chr11	-	97159713	97187881	regular	0.373577	0.360538	3.53098	1.02688	0.310892	0.76965
ENSMUSG00000033917	Gde1	chr7	-	118688544	118705778	regular	-0.354641	-0.362904	4.44211	1.02471	0.311405	0.770261
ENSMUSG00000022641	Bbx	chr16	-	50191843	50432390	regular	-0.346667	-0.35584	4.17669	1.01934	0.312674	0.772233
ENSMUSG00000095892	Rnu5g	chr9	-	65201725	65201841	regular	1.45136	0.857537	3.01108	1.01806	0.312979	0.772233
ENSMUSG00000040548	Tex2	chr11	-	106502146	106613423	regular	0.323649	0.349897	4.90489	1.01796	0.313002	0.772233
ENSMUSG00000097075	D830044I16Rik	chr7	-	126971721	126976098	regular	0.331008	0.331696	5.96533	1.015	0.313707	0.772524
ENSMUSG00000045036	Tmem232	chr17	-	65256004	65540782	regular	0.379728	0.375219	4.50159	1.01238	0.314334	0.772524
ENSMUSG00000043940	Wdfy3	chr5	-	101832955	102069921	regular	-0.35759	-0.360263	3.80736	1.0123	0.314353	0.772524
ENSMUSG00000040576	Tmem270	chr5	-	134901592	134906733	regular	-0.373046	-0.373118	4.38491	1.01203	0.314418	0.772524
ENSMUSG00000029577	Ube3b	chr5	+	114380606	114421169	regular	-0.337061	-0.343363	6.14543	1.01187	0.314455	0.772524
ENSMUSG00000039318	Rab3gap2	chr1	+	185204116	185286759	regular	0.450325	0.467388	2.85202	1.00842	0.315283	0.77342
ENSMUSG00000078490	Cfap74	chr4	+	155409189	155466823	regular	0.376476	0.35873	3.89033	1.00771	0.315451	0.77342
ENSMUSG00000025228	Actr1a	chr19	-	46376813	46395735	regular	-0.371643	-0.360377	3.57753	1.0057	0.315936	0.77342
ENSMUSG00000028013	Ppa2	chr3	+	133310109	133378235	regular	0.385936	0.423031	3.02842	1.00557	0.315967	0.77342
ENSMUSG00000039844	Rapgef1	chr2	+	29619719	29740978	regular	-0.338548	-0.34104	4.43679	1.00478	0.316156	0.77342
ENSMUST00000042373	Shcbp1l	chr1	+	153435917	153437630	circular	0.522326	0.450957	3.70223	1.00293	0.316603	0.773859
ENSMUSG00000028414	Fktn	chr4	+	53713997	53777890	regular	-0.405634	-0.40606	3.17121	0.999996	0.317311	0.774936
ENSMUSG00000021258	Ccnk	chr12	+	108179578	108203359	regular	-0.346578	-0.332831	5.25809	0.99771	0.317865	0.775626
ENSMUSG00000033216	Eefsec	chr6	-	88257333	88446539	regular	-0.677331	-0.572448	6.19677	0.995826	0.318323	0.775626
ENSMUSG00000073643	Wdfy1	chr1	-	79702261	79776143	regular	-0.419834	-0.420684	9.17967	0.995515	0.318398	0.775626
ENSMUSG00000079022	Col22a1	chr15	-	71795794	72034227	regular	-0.437884	-0.516932	3.1374	0.993736	0.318831	0.775782
ENSMUSG00000060126	Tpt1	chr14	+	75845092	75848525	regular	0.411346	0.416766	5.34081	0.991424	0.319394	0.775782
ENSMUSG00000064370	mt-Cytb	chrM	+	14144	15288	regular	-0.508141	-0.564182	6.7033	0.991349	0.319413	0.775782
ENSMUSG00000062995	Ica1	chr6	-	8630526	8778488	regular	0.633407	0.490985	3.73129	0.990852	0.319534	0.775782
ENSMUSG00000053253	Ndfip2	chr14	+	105258572	105309298	regular	0.41109	0.421838	2.97612	0.989468	0.319872	0.775952
ENSMUSG00000078632	Lrrc37a	chr11	-	103451954	103504597	regular	0.356514	0.354924	4.71461	0.988366	0.320142	0.775956
ENSMUSG00000031727	Pmfbp1	chr8	+	109494026	109542640	regular	0.345877	0.355461	5.23869	0.987158	0.320438	0.776023
ENSMUSG00000042298	Ttc19	chr11	+	62281472	62328451	regular	0.43792	0.440881	2.97808	0.982802	0.321508	0.777132
ENSMUSG00000071713	Csf2rb	chr15	+	78325989	78351000	regular	0.437938	0.470467	2.74232	0.982786	0.321512	0.777132
ENSMUSG00000005417	Mprip	chr11	+	59661304	59780860	regular	-0.351289	-0.353597	5.41506	0.982016	0.321702	0.777132
ENSMUSG00000009013	Dynll1	chr5	-	115297109	115300999	regular	-0.384658	-0.375663	3.58383	0.980623	0.322045	0.777313
ENSMUSG00000071226	Cecr2	chr6	+	120666368	120771190	regular	0.350092	0.336212	4.23954	0.975099	0.323412	0.779642
ENSMUSG00000056342	Usp34	chr11	+	23306894	23490560	regular	0.32487	0.346233	4.15219	0.974548	0.323549	0.779642
ENSMUSG00000039218	Srrm2	chr17	+	23790661	23824741	regular	0.331957	0.328821	5.75627	0.972444	0.324072	0.779864
ENSMUSG00000025178	Pi4k2a	chr19	+	42090434	42122218	regular	-0.507775	-0.432084	3.45873	0.971348	0.324344	0.779864
ENSMUSG00000041870	Ankrd13a	chr5	+	114774676	114806200	regular	-0.346769	-0.357456	3.77614	0.96924	0.32487	0.779864
ENSMUSG00000025423	Pias2	chr18	+	77065207	77155708	regular	-0.346727	-0.346604	3.84761	0.968678	0.32501	0.779864
ENSMUSG00000026083	Eif5b	chr1	+	37998009	38055579	regular	1.53921	0.867121	3.19361	0.968145	0.325143	0.779864
ENSMUSG00000029064	Gnb1	chr4	+	155491360	155559269	regular	0.873254	0.841872	4.83107	0.966794	0.325481	0.779864
ENSMUSG00000031776	Arl2bp	chr8	+	94666599	94674425	regular	-0.352689	-0.359538	3.56116	0.965928	0.325698	0.779864
ENSMUSG00000019210	Atp6v1e1	chr6	-	120794304	120822793	regular	0.441656	0.464274	2.61534	0.965533	0.325797	0.779864
ENSMUSG00000024914	Drap1	chr19	-	5422804	5424979	regular	0.463895	0.475212	2.67105	0.963897	0.326207	0.780201
ENSMUSG00000074435	Smcp	chr3	-	92583866	92588997	regular	-0.420213	-0.41885	9.34314	0.960332	0.327103	0.780701
ENSMUSG00000028576	Ift74	chr4	+	94614490	94693229	regular	1.0921	0.659359	3.14215	0.960101	0.327162	0.780701
ENSMUSG00000030189	Ybx3	chr6	-	131364854	131388476	regular	0.34011	0.341278	4.81694	0.959848	0.327225	0.780701
ENSMUSG00000006241	Ccdc159	chr9	+	21927470	21935872	regular	-0.323858	-0.335093	4.73055	0.954025	0.328697	0.782592
ENSMUSG00000003808	Farsa	chr8	+	84856988	84869257	regular	-0.355922	-0.353727	4.03335	0.953922	0.328723	0.782592
ENSMUSG00000034343	Ube2f	chr1	+	91250303	91290337	regular	0.473145	0.453966	3.5264	0.953503	0.328829	0.782592
ENSMUSG00000036196	Slc26a8	chr17	-	28637782	28689987	regular	-0.342696	-0.363838	3.41222	0.95025	0.329656	0.783914
ENSMUSG00000059834	Sclt1	chr3	-	41626719	41742514	regular	0.392925	0.386345	5.35083	0.948602	0.330075	0.784268
ENSMUSG00000060771	Tsga10	chr1	-	37754775	37866429	regular	0.427651	0.404764	5.01517	0.946449	0.330625	0.784731
ENSMUSG00000038936	Sccpdh	chr1	+	179668209	179687189	regular	-0.332347	-0.347095	3.60689	0.945096	0.330971	0.784731
ENSMUSG00000021557	Agtpbp1	chr13	-	59445741	59585227	regular	0.380879	0.381813	5.07631	0.944654	0.331084	0.784731
ENSMUSG00000095738	Gm25313	chr9	-	65196571	65196687	regular	1.41882	0.822131	2.98773	0.943179	0.331462	0.784983
ENSMUSG00000066900	Suds3	chr5	-	117091679	117116113	regular	0.411033	0.391591	2.79684	0.939737	0.332346	0.786433
ENSMUSG00000041453	Rpl21	chr5	+	146832889	146837032	regular	0.444835	0.428293	6.19098	0.93179	0.334398	0.790605
ENSMUSG00000052707	Tnrc6a	chr7	+	123123884	123195296	regular	-0.36047	-0.391154	3.0685	0.930277	0.334791	0.790605
ENSMUSG00000015755	Tab2	chr10	-	7905652	7956230	regular	0.460902	0.461134	2.80031	0.929039	0.335113	0.790605
ENSMUSG00000092702	Gm24514	chr18	-	55622635	55622920	regular	-0.538941	-0.460988	3.82719	0.9287	0.335201	0.790605
ENSMUSG00000022100	Xpo7	chr14	-	70654245	70766628	regular	-0.378155	-0.377698	3.2734	0.926668	0.33573	0.790622
ENSMUSG00000003660	Snrnp200	chr2	+	127208385	127240451	regular	-0.346562	-0.350839	3.48553	0.92348	0.336563	0.790622
ENSMUSG00000020475	Pgam2	chr11	-	5801639	5803733	regular	-0.330356	-0.332792	4.84728	0.922591	0.336796	0.790622
ENSMUSG00000010608	Rbm25	chr12	+	83631235	83683123	regular	0.348577	0.353197	4.28011	0.922233	0.336889	0.790622
ENSMUSG00000026361	Cdc73	chr1	-	143598799	143702893	regular	-0.307638	-0.323723	4.07521	0.921148	0.337174	0.790622
ENSMUSG00000055932	Fto	chr8	+	91313524	91668439	regular	-0.343731	-0.334672	4.42738	0.915461	0.33867	0.790622
ENSMUSG00000031770	Herpud1	chr8	+	94386437	94395377	regular	-0.321422	-0.328066	5.3884	0.915279	0.338718	0.790622
ENSMUSG00000067288	Rps28	chr17	-	33819026	33824562	regular	-0.325436	-0.317929	4.05077	0.915175	0.338745	0.790622
ENSMUSG00000037013	Ss18	chr18	-	14624197	14682914	regular	-0.357917	-0.368704	3.17788	0.914563	0.338907	0.790622
ENSMUSG00000031672	Got2	chr8	-	95864133	95888547	regular	0.446962	0.531974	2.91199	0.914333	0.338967	0.790622
ENSMUSG00000034913	Spert	chr14	-	75582876	75593116	regular	-0.331958	-0.318566	6.45386	0.914217	0.338998	0.790622
ENSMUSG00000000411	Tssk3	chr4	-	129489013	129491022	regular	0.397523	0.39349	4.93673	0.914002	0.339055	0.790622
ENSMUSG00000070345	Hsf5	chr11	+	87617163	87659542	regular	-0.366278	-0.370266	3.33662	0.913748	0.339122	0.790622
ENSMUSG00000019969	Psen1	chr12	+	83688151	83735199	regular	0.369861	0.368183	3.0925	0.912867	0.339355	0.790622
ENSMUSG00000051736	Fam229b	chr10	-	39118803	39133914	regular	-0.587147	-0.455254	4.54314	0.912585	0.33943	0.790622
ENSMUSG00000003341	Atp8b3	chr10	-	80519583	80539124	regular	-0.341614	-0.346624	7.36589	0.91183	0.339629	0.790622
ENSMUSG00000024169	Ift140	chr17	+	25016090	25099495	regular	0.359474	0.349298	4.52582	0.910145	0.340076	0.790622
ENSMUSG00000031320	Rps4x	chrX	-	102184940	102189394	regular	0.407091	0.41023	4.92189	0.909852	0.340154	0.790622
ENSMUSG00000028793	Rnf19b	chr4	+	129058270	129085886	regular	0.340836	0.342025	5.10573	0.908927	0.340399	0.790622
ENSMUSG00000064299	4921528I07Rik	chr9	-	114237696	114317028	regular	-0.316505	-0.324623	5.59627	0.90593	0.341197	0.791839
ENSMUSG00000047888	Tnrc6b	chr15	+	80711312	80941085	regular	0.321488	0.339407	4.25053	0.90477	0.341506	0.791921
ENSMUSG00000037683	Armc3	chr2	+	19199301	19310241	regular	-0.460553	-0.403946	3.56238	0.900199	0.342728	0.79263
ENSMUSG00000028161	Ppp3ca	chr3	+	136670123	136937727	regular	0.376322	0.378494	3.23124	0.898907	0.343075	0.79263
ENSMUSG00000031537	Ikbkb	chr8	-	22659211	22706589	regular	0.401066	0.368247	3.19562	0.897601	0.343426	0.79263
ENSMUSG00000040423	Rc3h1	chr1	+	160906417	160974978	regular	-0.363607	-0.360692	3.57402	0.895601	0.343964	0.79263
ENSMUSG00000055137	Sugct	chr13	-	16857471	17695553	regular	-0.4181	-0.38185	4.71257	0.895219	0.344067	0.79263
ENSMUSG00000020143	Dock2	chr11	-	34226814	34783892	regular	0.35359	0.349177	4.41775	0.895107	0.344097	0.79263
ENSMUSG00000079356	Mettl4-ps1	chr17	+	71526895	71556543	regular	0.512834	0.42654	4.04656	0.894629	0.344226	0.79263
ENSMUSG00000074146	4930579C12Rik	chr9	-	89113110	89177887	regular	-0.324295	-0.326524	5.50481	0.894546	0.344248	0.79263
ENSMUSG00000025920	Stau2	chr1	-	16228673	16520112	regular	-0.404246	-0.391676	3.34689	0.894442	0.344276	0.79263
ENSMUSG00000020728	Cep112	chr11	+	108425191	108860615	regular	0.407671	0.389554	5.27712	0.887778	0.34608	0.79615
ENSMUSG00000051427	Ccdc157	chr11	-	4141122	4160293	regular	0.429887	0.403745	2.66941	0.885476	0.346706	0.796956
ENSMUSG00000065824	Gm26315	chr2	-	7076093	7076414	regular	-0.859037	-0.768416	7.15768	0.883225	0.34732	0.797733
ENSMUSG00000030761	Myo7a	chr7	-	98051059	98119524	regular	-0.345456	-0.342521	4.38668	0.881416	0.347814	0.798122
ENSMUSG00000025239	Limd1	chr9	+	123478705	123521552	regular	0.452212	0.413204	2.63437	0.87913	0.34844	0.798122
ENSMUSG00000020694	Tlk2	chr11	+	105178806	105283959	regular	0.371213	0.368456	5.29956	0.878637	0.348575	0.798122
ENSMUSG00000070565	Rasal2	chr1	-	157135181	157412595	regular	0.345401	0.32748	4.51893	0.876705	0.349106	0.798122
ENSMUSG00000004798	Ulk2	chr11	-	61775648	61855073	regular	-0.30238	-0.30771	6.03244	0.876252	0.34923	0.798122
ENSMUSG00000089872	Rps6kc1	chr1	-	190700201	190911770	regular	0.315116	0.336882	3.76063	0.875474	0.349444	0.798122
ENSMUSG00000060802	B2m	chr2	+	122147685	122153083	regular	0.403058	0.392161	4.22835	0.874652	0.349671	0.798122
ENSMUSG00000024576	Csnk1a1	chr18	+	61555273	61590061	regular	0.331704	0.321424	3.71826	0.872933	0.350145	0.798122
ENSMUSG00000078429	Ctdsp2	chr10	+	126978716	126999975	regular	-0.330119	-0.335541	4.5461	0.871571	0.350521	0.798122
ENSMUSG00000040111	Gramd1b	chr9	-	40293232	40531383	regular	-0.388854	-0.363837	3.66477	0.871158	0.350635	0.798122
ENSMUSG00000027523	Gnas	chr2	+	174284319	174346744	regular	0.377948	0.483319	4.68549	0.869088	0.351208	0.798122
ENSMUSG00000023873	1700010I14Rik	chr17	+	8988332	9008319	regular	0.361369	0.355413	3.55048	0.868511	0.351368	0.798122
ENSMUSG00000021143	Pacs2	chr12	+	113014507	113074401	regular	0.365853	0.372943	3.29177	0.868294	0.351428	0.798122
ENSMUSG00000020946	Gosr2	chr11	-	103676848	103697898	regular	-0.30576	-0.320169	4.33592	0.86775	0.351579	0.798122
ENSMUSG00000055319	Sec23ip	chr7	+	128744942	128784836	regular	0.328827	0.338017	3.76649	0.867546	0.351636	0.798122
ENSMUSG00000026491	Ahctf1	chr1	-	179744893	179803680	regular	-0.306699	-0.32441	5.09808	0.866588	0.351902	0.798122
ENSMUSG00000029647	Pan3	chr5	+	147430160	147548502	regular	-0.317076	-0.325467	4.91591	0.86504	0.352332	0.798472
ENSMUSG00000022855	Senp2	chr16	+	22009483	22049269	regular	-0.347656	-0.344726	4.42131	0.863784	0.352682	0.798639
ENSMUSG00000001415	Smg5	chr3	+	88336259	88362338	regular	0.34721	0.338133	3.69471	0.862496	0.353041	0.798828
ENSMUSG00000038967	Pdk2	chr11	-	95026257	95041354	regular	-0.324533	-0.360327	3.10006	0.855563	0.354983	0.80205
ENSMUSG00000022542	2012-09-01	chr16	-	4986857	4997852	regular	0.435642	0.417817	3.29533	0.854697	0.355227	0.80205
ENSMUSG00000068922	Msto1	chr3	-	88905106	88913999	regular	-0.333853	-0.333948	5.39361	0.854449	0.355297	0.80205
ENSMUSG00000041841	Rpl37	chr15	+	5116644	5119140	regular	0.381554	0.378282	3.70123	0.852373	0.355882	0.802153
ENSMUSG00000049739	Zfp646	chr7	+	127876220	127885996	regular	0.331737	0.319198	3.76822	0.850359	0.356451	0.802153
ENSMUSG00000029463	Fam216a	chr5	-	122364579	122372364	regular	0.395922	0.379008	3.931	0.849517	0.356689	0.802153
ENSMUSG00000002372	Ranbp3	chr17	+	56673224	56711769	regular	-0.367072	-0.379567	2.7937	0.848946	0.356851	0.802153
ENSMUSG00000016253	Nelfcd	chr2	+	174415803	174427502	regular	-0.353292	-0.354157	4.59429	0.848495	0.356978	0.802153
ENSMUSG00000056692	D17Wsu92e	chr17	-	27751231	27820558	regular	0.36973	0.364209	3.98312	0.84803	0.35711	0.802153
ENSMUSG00000020014	Cfap54	chr10	-	92775618	93081618	regular	0.312613	0.328201	4.80865	0.847423	0.357283	0.802153
ENSMUST00000039798	Bbs9	chr9	+	22643744	22659145	circular	-0.546163	-0.448428	4.00078	0.845255	0.357898	0.80255
ENSMUSG00000039391	Ccdc81	chr7	-	89866147	89903629	regular	0.374141	0.381622	2.85743	0.844848	0.358014	0.80255
ENSMUSG00000025142	Aspscr1	chr11	+	120672972	120709447	regular	-0.496403	-0.445181	3.10224	0.841715	0.358907	0.803337
ENSMUSG00000009079	Ewsr1	chr11	-	5069688	5099266	regular	0.336845	0.348353	3.98315	0.841668	0.35892	0.803337
ENSMUSG00000028452	Vcp	chr4	-	42979962	43000507	regular	0.343013	0.339135	3.39636	0.839382	0.359574	0.804178
ENSMUSG00000025278	Flnb	chr14	+	7817956	7951588	regular	-0.344219	-0.340232	6.10182	0.834727	0.360909	0.805533
ENSMUSG00000039041	Adrm1	chr2	+	180171484	180176286	regular	-0.626614	-0.477544	3.04306	0.834492	0.360977	0.805533
ENSMUSG00000058318	Phf21a	chr2	+	92093116	92364666	regular	0.320646	0.334432	4.11694	0.833919	0.361142	0.805533
ENSMUSG00000023467	Tulp2	chr7	+	45481876	45523632	regular	-0.296021	-0.303772	4.3094	0.831697	0.361782	0.805533
ENSMUSG00000062210	Tnfaip8	chr18	+	49979426	50107173	regular	0.448512	0.454808	2.33895	0.831477	0.361846	0.805533
ENSMUSG00000020024	Cep83	chr10	+	94688653	94790853	regular	0.477551	0.408013	3.72334	0.830286	0.36219	0.805533
ENSMUSG00000083899	Gm12346	chr11	+	77293443	77295898	regular	0.389815	0.390416	2.97416	0.830266	0.362196	0.805533
ENSMUSG00000041297	Cdk13	chr13	-	17710314	17805097	regular	0.312343	0.311448	4.20721	0.82801	0.362849	0.805533
ENSMUSG00000004897	Hdgf	chr3	+	87906320	87916132	regular	0.390477	0.378426	4.4209	0.826483	0.363292	0.805533
ENSMUSG00000000085	Scmh1	chr4	+	120405280	120530186	regular	-0.30105	-0.314149	4.71066	0.826409	0.363313	0.805533
ENSMUSG00000020859	Spag9	chr11	+	93996090	94126085	regular	0.305967	0.307367	5.3511	0.825382	0.363611	0.805533
ENSMUSG00000036273	Lrrk2	chr15	+	91673174	91816120	regular	0.413203	0.401817	2.77551	0.82456	0.36385	0.805533
ENSMUSG00000034940	Synrg	chr11	+	83964427	84044578	regular	0.339486	0.320752	3.60297	0.823912	0.364039	0.805533
ENSMUSG00000064202	4430402I18Rik	chr19	-	28893041	28967800	regular	-0.31292	-0.333013	3.36112	0.823783	0.364077	0.805533
ENSMUSG00000034574	Daam1	chr12	+	71831077	71992333	regular	0.329849	0.333136	5.74514	0.817744	0.365841	0.80836
ENSMUSG00000021771	Vdac2	chr14	+	21825237	21845879	regular	-0.325344	-0.328503	3.67836	0.815899	0.366382	0.80836
ENSMUSG00000004356	Utp20	chr10	-	88746606	88826804	regular	-0.421433	-0.422108	2.70126	0.814254	0.366866	0.80836
ENSMUSG00000020456	Ogdh	chr11	+	6291632	6356642	regular	-0.383743	-0.36362	5.00139	0.813646	0.367044	0.80836
ENSMUSG00000039977	Deup1	chr9	-	15559863	15627933	regular	0.318314	0.314674	5.60637	0.81342	0.367111	0.80836
ENSMUSG00000021024	Psma6	chr12	+	55384221	55418454	regular	-0.31758	-0.329965	3.63888	0.813367	0.367127	0.80836
ENSMUSG00000071644	Eef1g	chr19	+	8967040	8978479	regular	0.303393	0.290927	5.92735	0.811427	0.367699	0.80836
ENSMUSG00000022214	Dcaf11	chr14	+	55560005	55570065	regular	-0.519137	-0.413573	3.20948	0.806277	0.369223	0.80836
ENSMUSG00000022805	Maats1	chr16	-	38297753	38342143	regular	0.555651	0.500177	2.65789	0.806248	0.369232	0.80836
ENSMUSG00000090841	Myl6	chr10	-	128490859	128494145	regular	0.43828	0.454953	2.55097	0.80542	0.369478	0.80836
ENSMUSG00000026504	Sdccag8	chr1	+	176814659	177020437	regular	0.431271	0.39992	4.48964	0.805123	0.369566	0.80836
ENSMUSG00000035131	Brinp3	chr1	+	146494759	146902472	regular	-0.308253	-0.315024	6.75794	0.804203	0.36984	0.80836
ENSMUSG00000024937	Ehbp1l1	chr19	-	5707375	5726317	regular	0.349015	0.348297	3.47744	0.803967	0.36991	0.80836
ENSMUSG00000026867	Gapvd1	chr2	-	34674593	34755232	regular	-0.32818	-0.332244	3.60294	0.803713	0.369986	0.80836
ENSMUSG00000037270	4932438A13Rik	chr3	+	36863103	37053033	regular	0.3299	0.314172	5.14939	0.802402	0.370376	0.80836
ENSMUSG00000028551	Cdkn2c	chr4	-	109660875	109667189	regular	0.411935	0.403905	3.29147	0.802341	0.370394	0.80836
ENSMUSG00000004789	Dlst	chr12	+	85110832	85134845	regular	0.384118	0.377583	2.86394	0.802151	0.370451	0.80836
ENSMUSG00000028136	Snx27	chr3	-	94497543	94582716	regular	-0.318778	-0.307907	4.60585	0.802128	0.370458	0.80836
ENSMUSG00000046991	Wdr27	chr17	-	14818671	14943158	regular	-0.343626	-0.344252	3.5188	0.801447	0.370661	0.80836
ENSMUSG00000049676	Catsperg1	chr7	-	29181320	29214035	regular	-0.29819	-0.300745	5.61143	0.800356	0.370987	0.808461
ENSMUSG00000047021	Cfap65	chr1	-	74902070	74935599	regular	0.32891	0.304285	5.10523	0.799215	0.371328	0.808558
ENSMUSG00000034120	Srsf2	chr11	-	116849900	116853094	regular	-0.333263	-0.345549	3.17014	0.798285	0.371607	0.808558
ENSMUSG00000065911	Gm24447	chr15	+	93234362	93234700	regular	-0.794927	-0.712959	7.26541	0.796676	0.372089	0.808558
ENSMUSG00000057246	BC051142	chr17	+	34398819	34460734	regular	-0.294771	-0.305605	5.6256	0.796476	0.372149	0.808558
ENSMUSG00000006527	Sfmbt1	chr14	+	30714848	30822721	regular	-0.308889	-0.30431	3.85587	0.794375	0.372781	0.809323
ENSMUSG00000036825	Ssx2ip	chr3	+	146404641	146440144	regular	0.359642	0.354446	4.32669	0.789538	0.37424	0.810177
ENSMUSG00000048696	Mex3d	chr10	-	80380354	80387659	regular	-0.32813	-0.327649	6.03937	0.787813	0.374762	0.810177
ENSMUSG00000007739	Cct4	chr11	+	22990518	23003780	regular	0.339241	0.313153	3.50375	0.787478	0.374864	0.810177
ENSMUSG00000040312	Cchcr1	chr17	+	35517099	35531015	regular	0.325424	0.323445	4.64187	0.787334	0.374907	0.810177
ENSMUSG00000022867	Usp25	chr16	+	77014068	77116779	regular	0.326042	0.333807	4.07872	0.787262	0.374929	0.810177
ENSMUSG00000038039	Gcc2	chr10	+	58255496	58305599	regular	0.336049	0.34828	3.60496	0.784571	0.375747	0.810177
ENSMUSG00000037149	Ddx1	chr12	-	13216972	13249213	regular	0.475453	0.447296	2.83311	0.783385	0.376108	0.810177
ENSMUSG00000027433	Xrn2	chr2	+	147012995	147078000	regular	0.455445	0.388544	3.95391	0.783008	0.376223	0.810177
ENSMUSG00000078908	Mon1b	chr8	+	113635586	113645179	regular	0.796584	0.563051	4.49611	0.782671	0.376326	0.810177
ENSMUSG00000075706	Gpx4	chr10	+	80047165	80056439	regular	-0.30723	-0.31074	5.7657	0.782425	0.3764	0.810177
ENSMUSG00000037979	Ccdc92	chr5	-	124834417	124862424	regular	0.306405	0.305501	4.72815	0.781292	0.376746	0.810177
ENSMUSG00000030344	Akap3	chr6	+	126853097	126874308	regular	-0.261851	-0.29164	3.9698	0.781225	0.376767	0.810177
ENSMUSG00000036872	Abcc12	chr8	-	86482259	86580686	regular	0.329469	0.318893	4.07806	0.780772	0.376905	0.810177
ENSMUSG00000069495	Epc2	chr2	+	49451485	49551948	regular	0.38999	0.373467	2.98469	0.779473	0.377302	0.810177
ENSMUSG00000028423	Nfx1	chr4	+	40970905	41025993	regular	0.358235	0.341975	3.22876	0.779241	0.377373	0.810177
ENSMUSG00000020802	Ube2o	chr11	-	116537739	116581447	regular	0.398864	0.368647	2.94355	0.775993	0.378369	0.811713
ENSMUSG00000028800	Hdac1	chr4	-	129516103	129542713	regular	-0.560974	-0.477018	2.94963	0.772302	0.379506	0.813548
ENSMUSG00000033055	Ankrd54	chr15	-	79053093	79062893	regular	-0.364251	-0.337492	3.24431	0.770011	0.380214	0.814462
ENSMUSG00000112657	BC106175	chr12	-	8478873	8482157	regular	-0.342877	-0.344383	8.92904	0.767434	0.381012	0.814529
ENSMUSG00000040838	Gm11639	chr11	+	104685706	105117394	regular	0.361664	0.355609	4.55308	0.765994	0.381459	0.814529
ENSMUSG00000039477	Tnrc18	chr5	-	142724660	142817662	regular	-0.32261	-0.335007	3.38146	0.765466	0.381623	0.814529
ENSMUSG00000028953	Abcf2	chr5	-	24565344	24577467	regular	0.36968	0.391625	3.16808	0.765459	0.381626	0.814529
ENSMUSG00000036613	Tssc1	chr12	+	28751802	28869865	regular	-0.34237	-0.336805	3.85364	0.761093	0.382987	0.814529
ENSMUSG00000032352	Lrrc1	chr9	-	77430822	77544870	regular	-0.305297	-0.297317	5.37943	0.760209	0.383263	0.814529
ENSMUSG00000020250	Txnrd1	chr10	+	82833950	82897712	regular	0.414345	0.420785	2.70751	0.760198	0.383267	0.814529
ENSMUSG00000060098	Prmt7	chr8	+	106210935	106252794	regular	0.404362	0.425395	2.53154	0.75888	0.383679	0.814529
ENSMUSG00000052139	Babam2	chr5	+	31697683	32084962	regular	-0.312883	-0.335423	3.22192	0.758853	0.383688	0.814529
ENSMUSG00000025369	Smarcc2	chr10	+	128459247	128490482	regular	-0.286004	-0.28596	5.59665	0.75832	0.383855	0.814529
ENSMUSG00000048249	Crebrf	chr17	+	26715649	26776635	regular	0.312333	0.318651	6.1701	0.757111	0.384234	0.814529
ENSMUSG00000038068	Rnf144b	chr13	+	47122655	47247991	regular	-0.356194	-0.362978	2.82801	0.756472	0.384435	0.814529
ENSMUSG00000011179	Odc1	chr12	+	17544793	17551505	regular	-0.279864	-0.28845	6.02018	0.755984	0.384588	0.814529
ENSMUSG00000022401	Xpnpep3	chr15	+	81400137	81456807	regular	-0.380404	-0.356925	3.66143	0.7558	0.384646	0.814529
ENSMUSG00000025025	Mxi1	chr19	+	53310505	53375810	regular	0.347267	0.348234	3.43652	0.755592	0.384711	0.814529
ENSMUSG00000048416	Mlf1	chr3	+	67374096	67400003	regular	-0.294607	-0.308207	4.58679	0.755475	0.384748	0.814529
ENSMUSG00000063229	Ldha	chr7	+	46841474	46855627	regular	-0.281018	-0.296741	4.16565	0.750096	0.386446	0.816403
ENSMUSG00000076433	Cep295nl	chr11	-	118332359	118342500	regular	0.322796	0.320143	3.54871	0.750008	0.386474	0.816403
ENSMUSG00000022285	Ywhaz	chr15	-	36770769	36796929	regular	0.32731	0.325114	4.04504	0.74999	0.38648	0.816403
ENSMUSG00000001472	Tcf25	chr8	+	123373752	123403835	regular	0.314753	0.32502	3.26731	0.746666	0.387534	0.818033
ENSMUSG00000032096	Arcn1	chr9	-	44741563	44767845	regular	0.515268	0.450559	3.07953	0.745566	0.387884	0.818174
ENSMUSG00000030738	Eif3c	chr7	-	126546454	126566411	regular	0.30822	0.299687	4.73715	0.743731	0.388468	0.818811
ENSMUSG00000044937	Ttc41	chr10	+	86705810	86776844	regular	-0.322315	-0.318197	3.96988	0.741617	0.389143	0.819324
ENSMUSG00000024610	Cd74	chr18	+	60803847	60812646	regular	0.371253	0.393839	4.59568	0.740479	0.389507	0.819324
ENSMUSG00000005802	Slc30a4	chr2	-	122681232	122702663	regular	-0.291795	-0.310425	3.51601	0.740312	0.389561	0.819324
ENSMUSG00000028760	Eif4g3	chr4	+	137993021	138208508	regular	0.292509	0.29047	5.48951	0.739062	0.389961	0.819445
ENSMUSG00000042605	Atxn2	chr5	+	121711336	121816493	regular	0.313089	0.302357	3.58843	0.737844	0.390352	0.819445
ENSMUSG00000040562	Gstm2	chr3	-	107981701	107986453	regular	-0.428985	-0.432245	3.63535	0.736878	0.390663	0.819445
ENSMUSG00000020102	Slc16a7	chr10	-	125219269	125389465	regular	-0.372359	-0.367463	2.8076	0.735108	0.391233	0.819445
ENSMUSG00000040865	Ino80d	chr1	-	62958417	63114667	regular	-0.358414	-0.35436	3.20467	0.735091	0.391238	0.819445
ENSMUSG00000022601	Zbtb11	chr16	+	55973882	56008913	regular	0.40562	0.402548	2.67923	0.734844	0.391318	0.819445
ENSMUSG00000020020	Usp44	chr10	+	93831554	93858088	regular	-0.310341	-0.310397	3.59356	0.732858	0.391958	0.820194
ENSMUSG00000057176	Ccdc189	chr7	-	127582382	127588595	regular	-0.331233	-0.33185	3.44645	0.73027	0.392796	0.821352
ENSMUSG00000028465	Tln1	chr4	-	43531518	43562691	regular	0.308438	0.312579	4.12015	0.728866	0.393251	0.82171
ENSMUSG00000038371	Sbf2	chr7	-	110308012	110614922	regular	-0.279069	-0.296759	4.36285	0.727821	0.39359	0.821826
ENSMUSG00000047921	Trappc9	chr15	-	72589620	73061204	regular	-0.305611	-0.299024	3.64436	0.726181	0.394124	0.822234
ENSMUSG00000070531	Wfdc6b	chr2	+	164613521	164618212	regular	0.417955	0.511666	3.13574	0.725474	0.394354	0.822234
ENSMUSG00000029174	Tbc1d1	chr5	+	64156304	64351486	regular	0.302756	0.288433	4.29478	0.723716	0.394928	0.822837
ENSMUSG00000071076	Jund	chr8	+	70698948	70700616	regular	0.318703	0.324432	3.43186	0.720044	0.39613	0.824382
ENSMUSG00000036377	C530008M17Rik	chr5	+	76656511	76873554	regular	-0.329598	-0.304612	4.51394	0.718385	0.396674	0.824382
ENSMUSG00000030172	Erc1	chr6	-	119570795	119848167	regular	0.282618	0.310705	5.00221	0.718276	0.39671	0.824382
ENSMUSG00000002768	Mea1	chr17	+	46681136	46683105	regular	0.283756	0.281759	5.94927	0.717975	0.396809	0.824382
[truncated: 1,501 more rows]

## Sheet: q-PCR Tasp1
Well	Fluor	Target	Sample	c-DNA conversion	Cq	location	treatment
[truncated: 105 more rows]

## Sheet: q-PCR Dennd1
Well	Fluor	Target	Sample	c-DNA conversion	Cq	location	treatment
[truncated: 117 more rows]
